# Supplementary material for: How Far Are We from the Completion of the Human Protein Interactome Reconstruction?
Source: Biomolecules. 2022 Jan 15;12(1):140. doi: 10.3390/biom12010140 (PMC8774112; doi:10.3390/biom12010140)
Supplement: Supplementary file 1 [file biomolecules-12-00140-s001.zip]

Archive with 9 entries (8 files):
- biomolecules-1523777 proof supplementary/
- biomolecules-1523777 proof supplementary/Supplementary_Material.pdf
- biomolecules-1523777 proof supplementary/Table S4 - Proteins_without_PPIs.xlsx
- biomolecules-1523777 proof supplementary/Table S6 - Degrees.xlsx
- biomolecules-1523777 proof supplementary/Table S7 - PICKLE 3.2 Clusters.xlsx
- DIMITRAKOPOULOS et al_Supplementary_Material.pdf
- Table S4 - Proteins_without_PPIs.xlsx
- Table S6 - Degrees.xlsx
- Table S7 - PICKLE 3.2 Clusters.xlsx
