# Supplementary material for: How Far Are We from the Completion of the Human Protein Interactome Reconstruction?
Source: Biomolecules. 2022 Jan 15;12(1):140. doi: 10.3390/biom12010140 (PMC8774112; doi:10.3390/biom12010140)
Supplement: Supplementary file 1 [file biomolecules-12-00140-s001.zip › biomolecules-1523777 proof supplementary/Table S4 - Proteins_without_PPIs.xlsx]

## Sheet: RHCP UniProt IDs with no PPIs
Table S4A. The list of the RHCP UniProt IDs without any PPI in all PICKLE releases and their UniProt and NeXtProt experimental evidence
PICKLE 3.2					PICKLE 2.6					PICKLE 2.5					PICKLE 2.4					PICKLE 2.3					PICKLE 2.2					PICKLE 2.1
UniProt ID	UniProt Name	Full Name	Evidence	NeXtProt Evidence	UniProt ID	UniProt Name	Full Name	Evidence	NeXtProt Evidence	UniProt ID	UniProt Name	Full Name	Evidence	NeXtProt Evidence	UniProt ID	UniProt Name	Full Name	Evidence	NeXtProt Evidence	UniProt ID	UniProt Name	Full Name	Evidence	NeXtProt Evidence	UniProt ID	UniProt Name	Full Name	Evidence	NeXtProt Evidence	UniProt ID	UniProt Name	Full Name	Evidence	NeXtProt Evidence
A0A075B6I6	LV150_HUMAN	Probable non-functional immunoglobulin lambda variable 1-50	PE1	PE5	Q4AC99	1A1L2_HUMAN	Probable inactive 1-aminocyclopropane-1-carboxylate synthase-like protein 2	PE2	PE1	A0A0B4J200	TJB23_HUMAN	T cell receptor beta joining 2-3	PE4	NA	A0A075B6H9	LV469_HUMAN	Immunoglobulin lambda variable 4-69	PE1	PE1	A0A075B6H9	LV469_HUMAN	Immunoglobulin lambda variable 4-69	PE1	PE1	A0A075B6H9	LV469_HUMAN	Immunoglobulin lambda variable 4-69	PE1	PE1	A0A087WVF3	TBC3D_HUMAN	TBC1 domain family member 3D	PE2	PE2
A0A075B6S4	KVD17_HUMAN	Immunoglobulin kappa variable 1D-17	PE3	PE1	P0DKL9	A14EL_HUMAN	ARL14 effector protein-like	PE4	PE1	A0A0B4J240	TVA10_HUMAN	T cell receptor alpha variable 10	PE3	PE3	A0A075B6I0	LV861_HUMAN	Immunoglobulin lambda variable 8-61	PE3	PE1	A0A075B6I0	LV861_HUMAN	Immunoglobulin lambda variable 8-61	PE3	PE1	A0A075B6I0	LV861_HUMAN	Immunoglobulin lambda variable 8-61	PE3	PE1	A0A087WXS9	TBC3I_HUMAN	TBC1 domain family member 3I	PE3	PE3
O00337	S28A1_HUMAN	Sodium/nucleoside cotransporter 1	PE1	PE1	P20848	A1ATR_HUMAN	Putative alpha-1-antitrypsin-related protein	PE1	PE1	A0A0B4J244	TVA3_HUMAN	T cell receptor alpha variable 3	PE3	PE3	A0A075B6I1	LV460_HUMAN	Immunoglobulin lambda variable 4-60	PE3	PE1	A0A075B6I1	LV460_HUMAN	Immunoglobulin lambda variable 4-60	PE3	PE1	A0A075B6I1	LV460_HUMAN	Immunoglobulin lambda variable 4-60	PE3	PE1	A0A087X179	TBC3E_HUMAN	TBC1 domain family member 3E	PE2	PE2
P01358	GAJU_HUMAN	Gastric juice peptide 1	PE1	ΝΑ	Q5SQ80	A20A2_HUMAN	Putative ankyrin repeat domain-containing protein 20A2	PE5	PE5	A0A0B4J265	TVAZ2_HUMAN	T cell receptor alpha variable 26-2	PE3	PE3	A0A075B6I4	LVX54_HUMAN	Immunoglobulin lambda variable 10-54	PE3	PE1	A0A075B6I4	LVX54_HUMAN	Immunoglobulin lambda variable 10-54	PE3	PE1	A0A075B6I4	LVX54_HUMAN	Immunoglobulin lambda variable 10-54	PE3	PE1	A0A087X1G2	TBC3K_HUMAN	TBC1 domain family member 3K	PE3	PE3
P0C7P2	RFL3S_HUMAN	Putative protein RFPL3S	PE2	PE2	Q5VUR7	A20A3_HUMAN	Putative ankyrin repeat domain-containing protein 20A3	PE5	PE5	A0A0B4J268	TVA4_HUMAN	T cell receptor alpha variable 4	PE1	PE1	A0A075B6I9	LV746_HUMAN	Immunoglobulin lambda variable 7-46	PE3	PE1	A0A075B6I9	LV746_HUMAN	Immunoglobulin lambda variable 7-46	PE3	PE1	A0A075B6I9	LV746_HUMAN	Immunoglobulin lambda variable 7-46	PE3	PE1	A0A183	LCE6A_HUMAN	Late cornified envelope protein 6A	PE2	PE3
P0C853	BAAS2_HUMAN	Putative uncharacterized protein BAALC-AS2	PE5	PE5	Q4UJ75	A20A4_HUMAN	Putative ankyrin repeat domain-containing protein 20A4	PE5	PE5	A0A0B4J277	TVA22_HUMAN	T cell receptor alpha variable 22	PE1	PE1	A0A075B6J1	LV537_HUMAN	Immunoglobulin lambda variable 5-37	PE3	PE1	A0A075B6J1	LV537_HUMAN	Immunoglobulin lambda variable 5-37	PE3	PE1	A0A075B6J1	LV537_HUMAN	Immunoglobulin lambda variable 5-37	PE3	PE1	A0A5B9	TRBC2_HUMAN	T-cell receptor beta-2 chain C region	PE1	PE1
A6NL99	AQP73_HUMAN	Putative aquaporin-7-like protein 3	PE5	PE5	A0PJZ0	A20A5_HUMAN	Putative ankyrin repeat domain-containing protein 20A5	PE5	PE5	A0A0B4J280	TVA40_HUMAN	T cell receptor alpha variable 40	PE3	PE3	A0A075B6J6	LV322_HUMAN	Immunoglobulin lambda variable 3-22	PE3	PE1	A0A075B6J6	LV322_HUMAN	Immunoglobulin lambda variable 3-22	PE3	PE3	A0A075B6J6	LV322_HUMAN	Immunoglobulin lambda variable 3-22	PE3	PE3	A0AV02	S12A8_HUMAN	Solute carrier family 12 member 8	PE2	PE1
P0DP02	HVC33_HUMAN	Immunoglobulin heavy variable 3-30-3	PE3	PE3	A7E2S9	A30BL_HUMAN	Putative ankyrin repeat domain-containing protein 30B-like	PE2	PE1	A0A0B4J2F0	PIOS1_HUMAN	Protein PIGBOS1	PE3	PE1	A0A075B6J9	LV218_HUMAN	Immunoglobulin lambda variable 2-18	PE3	PE1	A0A075B6J9	LV218_HUMAN	Immunoglobulin lambda variable 2-18	PE3	PE1	A0A075B6J9	LV218_HUMAN	Immunoglobulin lambda variable 2-18	PE3	PE1	A0AVI2	FR1L5_HUMAN	Fer-1-like protein 5	PE2	PE2
A0A087WSY4	HV432_HUMAN	Immunoglobulin heavy variable 4-30-2	PE3	PE1	Q5T5F5	A4AS1_HUMAN	Uncharacterized protein ADAMTSL4-AS1	PE2	PE2	A0A0B4J2H0	HV69D_HUMAN	Immunoglobulin heavy variable 1-69D	PE1	PE1	A0A075B6K0	LV316_HUMAN	Immunoglobulin lambda variable 3-16	PE3	PE1	A0A075B6K0	LV316_HUMAN	Immunoglobulin lambda variable 3-16	PE3	PE1	A0A075B6K0	LV316_HUMAN	Immunoglobulin lambda variable 3-16	PE3	PE1	A0M8Q6	LAC7_HUMAN	Ig lambda-7 chain C region	PE1	PE1
A0A087WTH1	TM265_HUMAN	Transmembrane protein 265	PE3	PE2	P86434	AAS1_HUMAN	Putative uncharacterized protein ADORA2A-AS1	PE5	PE5	A0A0C4DH32	HV320_HUMAN	Immunoglobulin heavy variable 3-20	PE3	PE1	A0A075B6K2	LV312_HUMAN	Immunoglobulin lambda variable 3-12	PE3	PE1	A0A075B6K2	LV312_HUMAN	Immunoglobulin lambda variable 3-12	PE3	PE1	A0A075B6K2	LV312_HUMAN	Immunoglobulin lambda variable 3-12	PE3	PE1	A0PG75	PLS5_HUMAN	Phospholipid scramblase family member 5	PE2	PE2
A0A0A0MS00	LV332_HUMAN	Probable non-functional immunoglobulin lambda variable 3-32	PE1	PE5	P08910	ABHD2_HUMAN	Monoacylglycerol lipase ABHD2	PE1	PE1	A0A0C4DH34	HV428_HUMAN	Immunoglobulin heavy variable 4-28	PE3	PE1	A0A075B6K4	LV310_HUMAN	Immunoglobulin lambda variable 3-10	PE3	PE1	A0A075B6K4	LV310_HUMAN	Immunoglobulin lambda variable 3-10	PE3	PE1	A0A075B6K4	LV310_HUMAN	Immunoglobulin lambda variable 3-10	PE3	PE1	A0PJK1	SC5AA_HUMAN	Sodium/glucose cotransporter 5	PE1	PE1
P0CJ86	DU4L3_HUMAN	Double homeobox protein 4-like protein 3	PE3	PE3	Q7L211	ABHDD_HUMAN	Protein ABHD13	PE2	PE1	A0A0C4DH59	TVB54_HUMAN	T cell receptor beta variable 5-4	PE3	PE3	A0A075B6K5	LV39_HUMAN	Immunoglobulin lambda variable 3-9	PE3	PE1	A0A075B6K5	LV39_HUMAN	Immunoglobulin lambda variable 3-9	PE3	PE1	A0A075B6K5	LV39_HUMAN	Immunoglobulin lambda variable 3-9	PE3	PE1	A0PJW8	DAPL1_HUMAN	Death-associated protein-like 1	PE1	PE1
A6NMZ5	O4C45_HUMAN	Olfactory receptor 4C45	PE3	PE3	Q9GZZ6	ACH10_HUMAN	Neuronal acetylcholine receptor subunit alpha-10	PE1	PE1	A0A1B0GTL2	CT204_HUMAN	Uncharacterized protein C20orf204	PE3	PE1	A0A075B6K6	LV403_HUMAN	Immunoglobulin lambda variable 4-3	PE3	PE1	A0A075B6K6	LV403_HUMAN	Immunoglobulin lambda variable 4-3	PE3	PE1	A0A075B6K6	LV403_HUMAN	Immunoglobulin lambda variable 4-3	PE3	PE1	A0PJX0	CIB4_HUMAN	Calcium and integrin-binding family member 4	PE1	PE1
P0CG40	SP9_HUMAN	Transcription factor Sp9	PE3	PE1	Q5JWF8	ACL10_HUMAN	Actin-like protein 10	PE2	PE1	A0A1B0GTR0	EDD13_HUMAN	Epididymal protein 13	PE3	PE2	A0A075B6N1	TVB19_HUMAN	T cell receptor beta variable 19	PE1	PE1	A0A075B6N1	TVB19_HUMAN	T cell receptor beta variable 19	PE1	PE1	A0A075B6P5	KV228_HUMAN	Immunoglobulin kappa variable 2-28	PE3	PE1	A0PJX2	TLDC2_HUMAN	TLD domain-containing protein 2	PE2	PE2
P0CJ70	HMN3_HUMAN	Humanin-like 3	PE2	PE2	Q08AH3	ACS2A_HUMAN	Acyl-coenzyme A synthetase ACSM2A, mitochondrial	PE1	PE1	A0A1B0GTR4	SPRR5_HUMAN	Putative small proline-rich protein 5	PE5	PE5	A0A075B6N2	TVBT1_HUMAN	T cell receptor beta variable 20-1	PE3	PE1	A0A075B6N2	TVBT1_HUMAN	T cell receptor beta variable 20-1	PE3	PE1	A0A075B6Q5	HV364_HUMAN	Immunoglobulin heavy variable 3-64	PE3	PE1	A0PJX8	TMM82_HUMAN	Transmembrane protein 82	PE2	PE1
A6NEY3	GG6L3_HUMAN	Putative golgin subfamily A member 6-like protein 3	PE5	PE5	P0C7M7	ACSM4_HUMAN	Acyl-coenzyme A synthetase ACSM4, mitochondrial	PE2	PE1	A0A1B0GTY4	TEX50_HUMAN	Testis-expressed protein 50	PE3	PE1	A0A075B6N3	TVBX1_HUMAN	T cell receptor beta variable 24-1	PE3	PE3	A0A075B6N3	TVBX1_HUMAN	T cell receptor beta variable 24-1	PE3	PE3	A0A075B6R2	HV404_HUMAN	Immunoglobulin heavy variable 4-4	PE3	PE1	A0PJZ0	A20A5_HUMAN	Putative ankyrin repeat domain-containing protein 20A5	PE5	PE5
A6NGG3	CI092_HUMAN	Putative uncharacterized protein C9orf92	PE4	PE2	Q6P461	ACSM6_HUMAN	Acyl-coenzyme A synthetase ACSM6, mitochondrial	PE2	PE2	A0A1B0GU29	SIM28_HUMAN	Small integral membrane protein 28	PE3	PE3	A0A075B6N4	TVBY1_HUMAN	T cell receptor beta variable 25-1	PE3	PE3	A0A075B6N4	TVBY1_HUMAN	T cell receptor beta variable 25-1	PE3	PE3	A0A075B6S2	KVD29_HUMAN	Immunoglobulin kappa variable 2D-29	PE3	PE1	A0PJZ3	GXLT2_HUMAN	Glucoside xylosyltransferase 2	PE2	PE1
O76000	OR2B3_HUMAN	Putative olfactory receptor 2B3	PE3	PE3	Q8TDY3	ACTT2_HUMAN	Actin-related protein T2	PE2	PE1	A0A1B0GUC4	MYCOS_HUMAN	Myocilin opposite strand protein	PE4	PE4	A0A075B6P5	KV228_HUMAN	Immunoglobulin kappa variable 2-28	PE3	PE1	A0A075B6P5	KV228_HUMAN	Immunoglobulin kappa variable 2-28	PE3	PE1	A0A075B6S4	KVD17_HUMAN	Immunoglobulin kappa variable 1D-17	PE3	PE1	A0PK05	TMM72_HUMAN	Transmembrane protein 72	PE2	PE1
P0C604	OR4A8_HUMAN	Olfactory receptor 4A8	PE3	PE3	Q9BYD9	ACTT3_HUMAN	Actin-related protein T3	PE2	PE1	A0A1B0GUJ8	PNM8C_HUMAN	Paraneoplastic antigen-like protein 8C	PE3	PE2	A0A075B6Q5	HV364_HUMAN	Immunoglobulin heavy variable 3-64	PE3	PE1	A0A075B6Q5	HV364_HUMAN	Immunoglobulin heavy variable 3-64	PE3	PE1	A0A075B6S5	KV127_HUMAN	Immunoglobulin kappa variable 1-27	PE3	PE1	A0PK11	CLRN2_HUMAN	Clarin-2	PE2	PE2
P0C646	O52Z1_HUMAN	Olfactory receptor 52Z1	PE3	PE3	Q9Y3Q7	ADA18_HUMAN	Disintegrin and metalloproteinase domain-containing protein 18	PE2	PE1	A0A1B0GUU1	CQ113_HUMAN	Transmembrane protein C17orf113	PE3	PE3	A0A075B6R0	TRGV2_HUMAN	T cell receptor gamma variable 2	PE1	NA	A0A075B6R2	HV404_HUMAN	Immunoglobulin heavy variable 4-4	PE3	PE1	A0A075B6S6	KVD30_HUMAN	Immunoglobulin kappa variable 2D-30	PE3	PE3	A0ZSE6	CC50C_HUMAN	Cell cycle control protein 50C	PE2	PE2
P0DTU4	TRBR2_HUMAN	T cell receptor beta chain MC.7.G5	PE1	PE1	O43506	ADA20_HUMAN	Disintegrin and metalloproteinase domain-containing protein 20	PE2	PE2	A0A1B0GUW6	SPEM3_HUMAN	Uncharacterized protein SPEM3	PE3	PE1	A0A075B6R2	HV404_HUMAN	Immunoglobulin heavy variable 4-4	PE3	PE1	A0A075B6S2	KVD29_HUMAN	Immunoglobulin kappa variable 2D-29	PE3	PE1	A0A087WSX0	LV545_HUMAN	Immunoglobulin lambda variable 5-45	PE3	PE1	A1A4F0	CC055_HUMAN	Putative uncharacterized protein PQLC2L	PE2	PE2
P0DUD4	SPD15_HUMAN	Putative speedy protein E15	PE5	ΝΑ	Q9UKF5	ADA29_HUMAN	Disintegrin and metalloproteinase domain-containing protein 29	PE1	PE1	A0A1B0GUX0	VAFNB_HUMAN	Protein ATP6V1FNB	PE4	PE1	A0A075B6S0	TRGJ1_HUMAN	T cell receptor gamma joining 1	PE1	NA	A0A075B6S4	KVD17_HUMAN	Immunoglobulin kappa variable 1D-17	PE3	PE1	A0A087WSY4	HV432_HUMAN	Immunoglobulin heavy variable 4-30-2	PE3	PE1	A1A4V9	CP093_HUMAN	Coiled-coil domain-containing protein C16orf93	PE2	PE2
Q17RY6	LY6K_HUMAN	Lymphocyte antigen 6K	PE1	PE1	Q96M93	ADAD1_HUMAN	Adenosine deaminase domain-containing protein 1	PE2	PE1	A0A1B0GV90	CTXD2_HUMAN	Cortexin domain containing 2	PE3	PE3	A0A075B6S2	KVD29_HUMAN	Immunoglobulin kappa variable 2D-29	PE3	PE1	A0A075B6S5	KV127_HUMAN	Immunoglobulin kappa variable 1-27	PE3	PE1	A0A087WSY6	KVD15_HUMAN	Immunoglobulin kappa variable 3D-15	PE3	PE3	A1A4Y4	IRGM_HUMAN	Immunity-related GTPase family M protein	PE1	PE1
P0DKX0	ZN728_HUMAN	Zinc finger protein 728	PE4	PE2	Q6NVV9	ADAM5_HUMAN	Putative disintegrin and metalloproteinase domain-containing protein 5	PE5	PE5	A0A1B0GVG4	CC194_HUMAN	Coiled-coil domain-containing protein 194	PE3	PE3	A0A075B6S4	KVD17_HUMAN	Immunoglobulin kappa variable 1D-17	PE3	PE1	A0A075B6S6	KVD30_HUMAN	Immunoglobulin kappa variable 2D-30	PE3	PE3	A0A087WSZ0	KVD08_HUMAN	Immunoglobulin kappa variable 1D-8	PE3	PE1	A1A519	F170A_HUMAN	Protein FAM170A	PE2	PE1
P60608	EFC2_HUMAN	Endogenous retrovirus group FC1 member 1 Env polyprotein	PE1	PE1	Q9H2U9	ADAM7_HUMAN	Disintegrin and metalloproteinase domain-containing protein 7	PE1	PE1	A0A1B0GVM6	CK097_HUMAN	Uncharacterized protein C11orf97	PE3	PE2	A0A075B6S5	KV127_HUMAN	Immunoglobulin kappa variable 1-27	PE3	PE1	A0A075B6T6	TVAL2_HUMAN	T cell receptor alpha variable 12-2	PE1	PE1	A0A087WTH1	TM265_HUMAN	Transmembrane protein 265	PE3	PE2	A1IGU5	ARH37_HUMAN	Rho guanine nucleotide exchange factor 37	PE2	PE1
Q5T4H9	CSC10_HUMAN	Putative uncharacterized protein encoded by MIR1915-HG	PE5	PE5	A8MUL3	ADAS1_HUMAN	Putative uncharacterized protein ADARB2-AS1	PE5	PE5	A0A1B0GVQ0	SPAR_HUMAN	Small regulatory polypeptide of amino acid response	PE1	PE1	A0A075B6S6	KVD30_HUMAN	Immunoglobulin kappa variable 2D-30	PE3	PE3	A0A075B6T7	TVA6_HUMAN	T cell receptor alpha variable 6	PE3	PE3	A0A087WTH5	KCE1B_HUMAN	Potassium voltage-gated channel subfamily E member 1B	PE3	PE3	A1L157	TSN11_HUMAN	Tetraspanin-11	PE2	PE2
Q14236	EPAG_HUMAN	Early lymphoid activation gene protein	PE2	PE2	Q9BUB4	ADAT1_HUMAN	tRNA-specific adenosine deaminase 1	PE1	PE1	A4D0T7	SIM30_HUMAN	Small integral membrane protein 30	PE3	PE2	A0A075B6T6	TVAL2_HUMAN	T cell receptor alpha variable 12-2	PE1	PE1	A0A075B6T8	TVA91_HUMAN	T cell receptor alpha variable 9-1	PE3	PE3	A0A087WUL8	NBPFJ_HUMAN	Neuroblastoma breakpoint family member 19	PE5	PE5	A1L168	CT202_HUMAN	Uncharacterized protein C20orf202	PE2	PE2
Q3Y452	TDRG1_HUMAN	Testis development-related protein 1	PE1	PE1	Q6P093	ADCL2_HUMAN	Arylacetamide deacetylase-like 2	PE2	PE2	A4D1N5	YG018_HUMAN	Putative uncharacterized protein FLJ40288	PE2	PE2	A0A075B6T7	TVA6_HUMAN	T cell receptor alpha variable 6	PE3	PE3	A0A075B6U4	TVA7_HUMAN	T cell receptor alpha variable 7	PE3	PE3	A0A087WVF3	TBC3D_HUMAN	TBC1 domain family member 3D	PE2	PE2	A1L170	CA226_HUMAN	Uncharacterized protein C1orf226	PE1	PE1
Q5JPI9	EFMT2_HUMAN	EEF1A lysine methyltransferase 2	PE1	PE1	Q5VUY0	ADCL3_HUMAN	Arylacetamide deacetylase-like 3	PE2	PE2	A4D250	BLACE_HUMAN	B-cell acute lymphoblastic leukemia-expressed protein	PE2	PE2	A0A075B6T8	TVA91_HUMAN	T cell receptor alpha variable 9-1	PE3	PE3	A0A075B6V5	TVA36_HUMAN	T cell receptor alpha variable 36/delta variable 7	PE3	PE3	A0A087WW87	KV240_HUMAN	Immunoglobulin kappa variable 2-40	PE3	PE1	A1L188	CQ089_HUMAN	Uncharacterized protein C17orf89	PE2	PE1
Q5JSQ8	KHDCL_HUMAN	Putative KHDC1-like protein	PE5	PE5	Q5VUY2	ADCL4_HUMAN	Arylacetamide deacetylase-like 4	PE3	PE2	A6NGN9	IGLO5_HUMAN	IgLON family member 5	PE1	PE1	A0A075B6U4	TVA7_HUMAN	T cell receptor alpha variable 7	PE3	PE3	A0A075B6W5	TVA23_HUMAN	T cell receptor alpha variable 23/delta variable 6	PE3	PE3	A0A087WX78	ELB3C_HUMAN	Putative elongin-A3 member C	PE5	PE5	A1L1A6	IGS23_HUMAN	Immunoglobulin superfamily member 23	PE2	PE2
Q6ZRX8	YL004_HUMAN	Putative uncharacterized protein FLJ45999	PE5	PE5	O15204	ADEC1_HUMAN	ADAM DEC1	PE1	PE1	A6NGU7	CX028_HUMAN	Putative uncharacterized protein encoded by LINC01546	PE5	PE5	A0A075B6V5	TVA36_HUMAN	T cell receptor alpha variable 36/delta variable 7	PE3	PE3	A0A075B6X5	TVA18_HUMAN	T cell receptor alpha variable 18	PE3	PE3	A0A087WXM9	MEIKN_HUMAN	Meiosis-specific kinetochore protein	PE2	PE2	A1L3X4	MT1DP_HUMAN	Putative metallothionein MT1DP	PE5	PE5
Q6ZS94	CA229_HUMAN	Putative uncharacterized protein C1orf229	PE2	PE2	Q0VDE8	ADIG_HUMAN	Adipogenin	PE3	PE2	A6NGY1	FRG2C_HUMAN	Protein FRG2-like-2	PE3	PE3	A0A075B6W5	TVA23_HUMAN	T cell receptor alpha variable 23/delta variable 6	PE3	PE3	A0A075B6Y3	TJA3_HUMAN	T cell receptor alpha joining 3	PE4	PE4	A0A087WXS9	TBC3I_HUMAN	TBC1 domain family member 3I	PE3	PE3	A1L453	PRS38_HUMAN	Serine protease 38	PE2	PE2
A0A1B0GV90	CTXD2_HUMAN	Cortexin domain containing 2	PE3	PE2	Q5T7M4	ADIPL_HUMAN	Adipolin	PE1	PE1	A0A075B6H9	LV469_HUMAN	Immunoglobulin lambda variable 4-69	PE1	PE1	A0A075B6X5	TVA18_HUMAN	T cell receptor alpha variable 18	PE3	PE3	A0A087WSX0	LV545_HUMAN	Immunoglobulin lambda variable 5-45	PE3	PE1	A0A087X179	TBC3E_HUMAN	TBC1 domain family member 3E	PE2	PE2	A1L4L8	PL8L1_HUMAN	PLAC8-like protein 1	PE2	PE2
Q107X0	KRIP1_HUMAN	Putative protein KRIP1	PE5	PE5	C9JUS6	ADM5_HUMAN	Putative adrenomedullin-5-like protein	PE2	PE2	A0A075B6I1	LV460_HUMAN	Immunoglobulin lambda variable 4-60	PE3	PE1	A0A075B6Y3	TJA3_HUMAN	T cell receptor alpha joining 3	PE4	PE4	A0A087WSY4	HV432_HUMAN	Immunoglobulin heavy variable 4-30-2	PE3	PE1	A0A087X1C5	CP2D7_HUMAN	Putative cytochrome P450 2D7	PE5	PE5	A1L4Q6	YK033_HUMAN	Putative uncharacterized protein FLJ41423	PE5	PE5
Q3LI63	KR201_HUMAN	Keratin-associated protein 20-1	PE3	PE2	Q3LIE5	ADPRM_HUMAN	Manganese-dependent ADP-ribose/CDP-alcohol diphosphatase	PE1	PE1	A0A075B6J9	LV218_HUMAN	Immunoglobulin lambda variable 2-18	PE3	PE1	A0A075B6Y9	TJA42_HUMAN	T cell receptor alpha joining 42	PE4	NA	A0A087WSY6	KVD15_HUMAN	Immunoglobulin kappa variable 3D-15	PE3	PE3	A0A087X1G2	TBC3K_HUMAN	TBC1 domain family member 3K	PE3	PE3	A2A288	ZC12D_HUMAN	Probable ribonuclease ZC3H12D	PE2	PE1
Q6UXR4	SPA13_HUMAN	Putative serpin A13	PE5	PE5	Q6UXC1	AEGP_HUMAN	Apical endosomal glycoprotein	PE2	PE1	A0A075B6K2	LV312_HUMAN	Immunoglobulin lambda variable 3-12	PE3	PE1	A0A075B706	TRDJ1_HUMAN	T cell receptor delta joining 1	PE1	PE1	A0A087WSZ0	KVD08_HUMAN	Immunoglobulin kappa variable 1D-8	PE3	PE1	A0A096LNP1	D131B_HUMAN	Beta-defensin 131B	PE3	PE2	A2A2Z9	AN18B_HUMAN	Ankyrin repeat domain-containing protein 18B	PE1	PE1
Q71RG6	YH006_HUMAN	Putative chemokine-related protein FP248	PE5	PE5	Q9Y6Z5	AFDDT_HUMAN	Putative uncharacterized protein AFDN-DT	PE5	PE5	A0A075B6N4	TVBY1_HUMAN	T cell receptor beta variable 25-1	PE3	PE3	A0A075B767	PAL4H_HUMAN	Peptidyl-prolyl cis-trans isomerase A-like 4H	PE3	PE3	A0A087WSZ9	TVA30_HUMAN	T cell receptor alpha variable 30	PE3	PE3	A0A096LP01	SIM26_HUMAN	Small integral membrane protein 26	PE3	PE1	A2A368	MAGBG_HUMAN	Melanoma-associated antigen B16	PE3	PE3
A1L1A6	IGS23_HUMAN	Immunoglobulin superfamily member 23	PE2	PE2	C9J202	AG1L2_HUMAN	Putative glycosyltransferase ALG1L2	PE3	PE2	A0A075B6Q5	HV364_HUMAN	Immunoglobulin heavy variable 3-64	PE3	PE1	A0A087WSX0	LV545_HUMAN	Immunoglobulin lambda variable 5-45	PE3	PE1	A0A087WT01	TVA27_HUMAN	T cell receptor alpha variable 27	PE1	PE1	A0A096LP49	CC187_HUMAN	Coiled-coil domain-containing protein 187	PE2	PE1	A2A3K4	PTPC1_HUMAN	Protein tyrosine phosphatase domain-containing protein 1	PE2	PE1
Q13670	PM2PB_HUMAN	Putative postmeiotic segregation increased 2-like protein 11	PE5	PE5	Q9H0P7	AGIT1_HUMAN	Putative uncharacterized protein encoded by AGPAT4-IT1	PE5	PE5	A0A075B6S6	KVD30_HUMAN	Immunoglobulin kappa variable 2D-30	PE3	PE3	A0A087WSY4	HV432_HUMAN	Immunoglobulin heavy variable 4-30-2	PE3	PE1	A0A087WT02	TVA92_HUMAN	T cell receptor alpha variable 9-2	PE3	PE3	A0A096LP55	QCR6L_HUMAN	Cytochrome b-c1 complex subunit 6-like, mitochondrial	PE3	PE3	A2A3L6	TTC24_HUMAN	Tetratricopeptide repeat protein 24	PE2	PE3
Q3C1V1	CK091_HUMAN	Uncharacterized protein C11orf91	PE2	PE1	Q7Z7M1	AGRD2_HUMAN	Adhesion G-protein coupled receptor D2	PE2	PE2	A0A075B6T7	TVA6_HUMAN	T cell receptor alpha variable 6	PE3	PE3	A0A087WSY6	KVD15_HUMAN	Immunoglobulin kappa variable 3D-15	PE3	PE3	A0A087WT03	TVAZ1_HUMAN	T cell receptor alpha variable 26-1	PE3	PE1	A0A096LPI5	GVQW2_HUMAN	Protein GVQW2	PE4	PE4	A2A3N6	PIPSL_HUMAN	Putative PIP5K1A and PSMD4-like protein	PE5	PE5
Q6ZN03	CU136_HUMAN	Putative uncharacterized protein encoded by LINC00322	PE5	PE5	Q14246	AGRE1_HUMAN	Adhesion G protein-coupled receptor E1	PE2	PE1	A0A075B6X5	TVA18_HUMAN	T cell receptor alpha variable 18	PE3	PE3	A0A087WSZ0	KVD08_HUMAN	Immunoglobulin kappa variable 1D-8	PE3	PE1	A0A087WTH1	TM265_HUMAN	Transmembrane protein 265	PE3	PE2	A0A0A0MRZ7	KVD26_HUMAN	Immunoglobulin kappa variable 2D-26	PE3	PE3	A2AJT9	CX023_HUMAN	Uncharacterized protein CXorf23	PE1	PE1
Q6ZN79	Z705A_HUMAN	Zinc finger protein 705A	PE2	PE1	Q9BY15	AGRE3_HUMAN	Adhesion G protein-coupled receptor E3	PE2	PE1	A0A075B6Y9	TJA42_HUMAN	T cell receptor alpha joining 42	PE4	NA	A0A087WSZ9	TVA30_HUMAN	T cell receptor alpha variable 30	PE3	PE3	A0A087WTH5	KCE1B_HUMAN	Potassium voltage-gated channel subfamily E member 1B	PE3	PE3	A0A0A0MRZ8	KVD11_HUMAN	Immunoglobulin kappa variable 3D-11	PE3	PE3	A2BFH1	PAL4G_HUMAN	Peptidyl-prolyl cis-trans isomerase A-like 4G	PE2	PE1
Q86VD9	PIGZ_HUMAN	GPI mannosyltransferase 4	PE2	PE2	Q86SQ3	AGRE4_HUMAN	Putative adhesion G protein-coupled receptor E4P	PE5	PE5	A0A087WSZ0	KVD08_HUMAN	Immunoglobulin kappa variable 1D-8	PE3	PE1	A0A087WT01	TVA27_HUMAN	T cell receptor alpha variable 27	PE1	PE1	A0A087WUL8	NBPFJ_HUMAN	Neuroblastoma breakpoint family member 19	PE5	PE5	A0A0A0MRZ9	LV552_HUMAN	Immunoglobulin lambda variable 5-52	PE3	PE1	A2CJ06	DYTN_HUMAN	Dystrotelin	PE2	PE2
Q8IXF9	AQ12A_HUMAN	Aquaporin-12A	PE2	PE1	Q5T601	AGRF1_HUMAN	Adhesion G-protein coupled receptor F1	PE1	PE1	A0A087WT01	TVA27_HUMAN	T cell receptor alpha variable 27	PE1	PE1	A0A087WT02	TVA92_HUMAN	T cell receptor alpha variable 9-2	PE3	PE3	A0A087WV62	TVB16_HUMAN	T cell receptor beta variable 16	PE3	PE3	A0A0A0MS14	HV145_HUMAN	Immunoglobulin heavy variable 1-45	PE3	PE1	A2IDD5	CCD78_HUMAN	Coiled-coil domain-containing protein 78	PE2	PE1
Q8NGZ6	OR6F1_HUMAN	Olfactory receptor 6F1	PE2	PE2	Q8IZP9	AGRG2_HUMAN	Adhesion G-protein coupled receptor G2	PE1	PE1	A0A1B0GVY4	SIM31_HUMAN	Small integral membrane protein 31	PE3	PE2	A0A087WT03	TVAZ1_HUMAN	T cell receptor alpha variable 26-1	PE3	PE1	A0A087WVF3	TBC3D_HUMAN	TBC1 domain family member 3D	PE2	PE2	A0A0A0MS15	HV349_HUMAN	Immunoglobulin heavy variable 3-49	PE3	PE1	A2PYH4	HFM1_HUMAN	Probable ATP-dependent DNA helicase HFM1	PE1	PE1
Q8NH05	OR4Q3_HUMAN	Olfactory receptor 4Q3	PE3	PE2	C9J069	AJM1_HUMAN	Apical junction component 1 homolog	PE3	PE1	A0A0B4J1Z2	KVD43_HUMAN	Immunoglobulin kappa variable 1D-43	PE3	PE1	A0A087WTH1	TM265_HUMAN	Transmembrane protein 265	PE3	PE2	A0A087WW87	KV240_HUMAN	Immunoglobulin kappa variable 2-40	PE3	PE1	A0A0A0MT36	KVD21_HUMAN	Immunoglobulin kappa variable 6D-21	PE3	PE3	A2RTY3	HEAT9_HUMAN	Protein HEATR9	PE2	PE2
A0A075B6R0	TRGV2_HUMAN	T cell receptor gamma variable 2	PE1	PE1	Q53H64	AK40L_HUMAN	Putative ANKRD40 C-terminal-like protein	PE4	PE2	A0A0B4J241	TVAM1_HUMAN	T cell receptor alpha variable 13-1	PE3	PE1	A0A087WTH5	KCE1B_HUMAN	Potassium voltage-gated channel subfamily E member 1B	PE3	PE3	A0A087WX78	ELB3C_HUMAN	Putative elongin-A3 member C	PE5	PE5	A0A0A0MT76	LJ01_HUMAN	Immunoglobulin lambda joining 1	PE4	PE4	A2RU37	CI170_HUMAN	Uncharacterized protein C9orf170	PE2	PE2
A0A075B6W5	TVA23_HUMAN	T cell receptor alpha variable 23/delta variable 6	PE3	PE3	Q96JD6	AKCL2_HUMAN	1,5-anhydro-D-fructose reductase	PE1	PE1	A0A0B4J245	TVAL1_HUMAN	T cell receptor alpha variable 12-1	PE3	PE3	A0A087WUL8	NBPFJ_HUMAN	Neuroblastoma breakpoint family member 19	PE5	PE5	A0A087WXM9	MEIKN_HUMAN	Meiosis-specific kinetochore protein	PE2	PE2	A0A0A0MT89	KJ01_HUMAN	Immunoglobulin kappa joining 1	PE4	PE4	A2RUB1	CQ104_HUMAN	Uncharacterized protein C17orf104	PE2	PE1
O43861	ATP9B_HUMAN	Probable phospholipid-transporting ATPase IIB	PE2	PE1	A6NHY2	AKD1B_HUMAN	Ankyrin repeat and death domain-containing protein 1B	PE4	PE2	A0A0B4J264	TV381_HUMAN	T cell receptor alpha variable 38-1	PE3	PE3	A0A087WV62	TVB16_HUMAN	T cell receptor beta variable 16	PE3	PE3	A0A087WXS9	TBC3I_HUMAN	TBC1 domain family member 3I	PE3	PE3	A0A0B4J1U3	LV136_HUMAN	Immunoglobulin lambda variable 1-36	PE3	PE1	A2RUC4	TYW5_HUMAN	tRNA wybutosine-synthesizing protein 5	PE1	PE1
P0C7V0	CF217_HUMAN	Putative uncharacterized protein encoded by LINC00271	PE5	PE5	Q6GMV1	ALG1L_HUMAN	Putative glycosyltransferase ALG1-like	PE2	PE2	A0A0B4J266	TVA41_HUMAN	T cell receptor alpha variable 41	PE3	PE3	A0A087WVF3	TBC3D_HUMAN	TBC1 domain family member 3D	PE2	PE2	A0A087X0M5	TVB18_HUMAN	T cell receptor beta variable 18	PE3	PE3	A0A0B4J1U7	HV601_HUMAN	Immunoglobulin heavy variable 6-1	PE3	PE1	A2RUQ5	CQ102_HUMAN	Uncharacterized protein C17orf102	PE2	PE2
P0C843	CI014_HUMAN	Putative uncharacterized protein encoded by LINC00032	PE5	PE5	Q3KRA9	ALKB6_HUMAN	Alpha-ketoglutarate-dependent dioxygenase alkB homolog 6	PE1	PE1	A0A0B4J271	TVAL3_HUMAN	T cell receptor alpha variable 12-3	PE1	PE1	A0A087WW87	KV240_HUMAN	Immunoglobulin kappa variable 2-40	PE3	PE1	A0A087X179	TBC3E_HUMAN	TBC1 domain family member 3E	PE2	PE2	A0A0B4J1V0	HV315_HUMAN	Immunoglobulin heavy variable 3-15	PE3	PE1	A2RUT3	TMM89_HUMAN	Transmembrane protein 89	PE2	PE1
A6NKW6	SHL2B_HUMAN	Protein shisa-like-2B	PE3	PE2	A2A2Z9	AN18B_HUMAN	Ankyrin repeat domain-containing protein 18B	PE1	PE1	A0A0B4J276	TVA25_HUMAN	T cell receptor alpha variable 25	PE3	PE3	A0A087WWA1	P3URF_HUMAN	PIK3R3 upstream open reading frame protein	PE4	NA	A0A087X1C5	CP2D7_HUMAN	Putative cytochrome P450 2D7	PE5	PE5	A0A0B4J1V1	HV321_HUMAN	Immunoglobulin heavy variable 3-21	PE1	PE1	A2RUU4	COLL1_HUMAN	Colipase-like protein 1	PE2	PE2
A6NL82	F183A_HUMAN	Protein FAM183A	PE3	PE1	Q5CZ79	AN20B_HUMAN	Ankyrin repeat domain-containing protein 20B	PE2	PE2	A0A0B4J279	TVA21_HUMAN	T cell receptor alpha variable 21	PE1	PE1	A0A087WX78	ELB3C_HUMAN	Putative elongin-A3 member C	PE5	PE5	A0A087X1G2	TBC3K_HUMAN	TBC1 domain family member 3K	PE3	PE3	A0A0B4J1V2	HV226_HUMAN	Immunoglobulin heavy variable 2-26	PE3	PE1	A2VCL2	CC162_HUMAN	Coiled-coil domain-containing protein 162	PE2	PE2
A6NMA1	TR5OS_HUMAN	Putative uncharacterized protein TRPC5OS	PE4	PE1	O95626	AN32D_HUMAN	Acidic leucine-rich nuclear phosphoprotein 32 family member D	PE2	PE1	A0A0B4J2F2	SIK1B_HUMAN	Probable serine/threonine-protein kinase SIK1B	PE3	PE3	A0A087WXS9	TBC3I_HUMAN	TBC1 domain family member 3I	PE3	PE3	A0A096LNP1	D131B_HUMAN	Beta-defensin 131B	PE3	PE2	A0A0B4J1V6	HV373_HUMAN	Immunoglobulin heavy variable 3-73	PE3	PE1	A3KFT3	OR2M5_HUMAN	Olfactory receptor 2M5	PE2	PE3
O43511	S26A4_HUMAN	Pendrin	PE1	PE1	A6NCL7	AN33B_HUMAN	Ankyrin repeat domain-containing protein 33B	PE3	PE1	A0A0C4DH24	KV621_HUMAN	Immunoglobulin kappa variable 6-21	PE3	PE3	A0A087X0M5	TVB18_HUMAN	T cell receptor beta variable 18	PE3	PE3	A0A096LP01	SIM26_HUMAN	Small integral membrane protein 26	PE3	PE1	A0A0B4J1X5	HV374_HUMAN	Immunoglobulin heavy variable 3-74	PE3	PE1	A3QJZ6	PRA22_HUMAN	PRAME family member 22	PE2	PE3
P04432	KVD39_HUMAN	Immunoglobulin kappa variable 1D-39	PE3	PE1	Q5JPF3	AN36C_HUMAN	Ankyrin repeat domain-containing protein 36C	PE1	PE1	A0A0C4DH33	HV124_HUMAN	Immunoglobulin heavy variable 1-24	PE3	PE1	A0A087X179	TBC3E_HUMAN	TBC1 domain family member 3E	PE2	PE2	A0A096LP55	QCR6L_HUMAN	Cytochrome b-c1 complex subunit 6-like, mitochondrial	PE3	PE3	A0A0B4J1X8	HV343_HUMAN	Immunoglobulin heavy variable 3-43	PE3	PE1	A4D0T2	CG066_HUMAN	Uncharacterized protein C7orf66	PE4	PE4
P0DP04	HV43D_HUMAN	Immunoglobulin heavy variable 3-43D	PE3	PE3	E9PGG2	ANHX_HUMAN	Anomalous homeobox protein	PE2	PE1	A0A0C4DH38	HV551_HUMAN	Immunoglobulin heavy variable 5-51	PE3	PE1	A0A087X1C5	CP2D7_HUMAN	Putative cytochrome P450 2D7	PE5	PE5	A0A096LPI5	GVQW2_HUMAN	Protein GVQW2	PE4	PE4	A0A0B4J1Y8	LV949_HUMAN	Immunoglobulin lambda variable 9-49	PE1	PE1	A4D0T7	YG055_HUMAN	Putative transmembrane protein LINC00998	PE5	PE5
O95876	FRITZ_HUMAN	WD repeat-containing and planar cell polarity effector protein fritz homolog	PE1	PE1	Q8N957	ANKF1_HUMAN	Ankyrin repeat and fibronectin type-III domain-containing protein 1	PE2	PE1	A0A0C4DH55	KVD07_HUMAN	Immunoglobulin kappa variable 3D-7	PE3	PE1	A0A087X1G2	TBC3K_HUMAN	TBC1 domain family member 3K	PE3	PE3	A0A0A0MRZ7	KVD26_HUMAN	Immunoglobulin kappa variable 2D-26	PE3	PE3	A0A0B4J1Y9	HV372_HUMAN	Immunoglobulin heavy variable 3-72	PE3	PE1	A4D0Y5	YG056_HUMAN	Putative uncharacterized protein LOC154872	PE5	PE5
P40205	NCYM_HUMAN	N-cym protein	PE1	PE1	Q8NAG6	ANKL1_HUMAN	Ankyrin repeat and LEM domain-containing protein 1	PE1	PE1	A0A0C4DH62	HJ01_HUMAN	Immunoglobulin heavy joining 1	PE4	PE4	A0A096LNP1	D131B_HUMAN	Beta-defensin 131B	PE3	PE2	A0A0A0MRZ8	KVD11_HUMAN	Immunoglobulin kappa variable 3D-11	PE3	PE3	A0A0B4J1Z2	KVD43_HUMAN	Immunoglobulin kappa variable 1D-43	PE3	PE1	A4D126	ISPD_HUMAN	Isoprenoid synthase domain-containing protein	PE1	PE1
P60507	EFC1_HUMAN	Endogenous retrovirus group FC1 Env polyprotein	PE1	PE1	A6NFN9	ANKUB_HUMAN	Protein ANKUB1	PE2	PE2	A0A1B0GTQ4	MYMX_HUMAN	Protein myomixer	PE3	PE3	A0A096LP01	SIM26_HUMAN	Small integral membrane protein 26	PE3	PE1	A0A0A0MRZ9	LV552_HUMAN	Immunoglobulin lambda variable 5-52	PE3	PE1	A0A0B4J2D9	KVD13_HUMAN	Immunoglobulin kappa variable 1D-13	PE3	PE1	A4D161	F221A_HUMAN	Protein FAM221A	PE2	PE1
P0C1S8	WEE2_HUMAN	Wee1-like protein kinase 2	PE1	PE1	Q9H560	ANR19_HUMAN	Putative ankyrin repeat domain-containing protein 19	PE5	PE5	A0A1B0GTZ2	CC196_HUMAN	Putative coiled-coil domain-containing protein 196	PE5	PE5	A0A096LPI5	GVQW2_HUMAN	Protein GVQW2	PE4	PE4	A0A0A0MS14	HV145_HUMAN	Immunoglobulin heavy variable 1-45	PE3	PE1	A0A0B4J2F0	PIOS1_HUMAN	Protein PIGBOS1	PE3	PE1	A4D174	CG071_HUMAN	Putative uncharacterized protein C7orf71	PE2	PE2
P0C672	TSN19_HUMAN	Tetraspanin-19	PE3	PE5	Q9BZ19	ANR60_HUMAN	Ankyrin repeat domain-containing protein 60	PE4	PE1	A0A1B0GU33	TEX53_HUMAN	Testis-expressed protein 53	PE4	PE2	A0A0A0MRZ7	KVD26_HUMAN	Immunoglobulin kappa variable 2D-26	PE3	PE3	A0A0A0MS15	HV349_HUMAN	Immunoglobulin heavy variable 3-49	PE3	PE1	A0A0B4J2H0	HV69D_HUMAN	Immunoglobulin heavy variable 1-69D	PE3	PE1	A4D1F6	LRRD1_HUMAN	Leucine-rich repeat and death domain-containing protein 1	PE2	PE2
P0DPK5	H3Y2_HUMAN	Histone H3.X	PE5	PE5	A6NGH8	ANR61_HUMAN	Ankyrin repeat domain-containing protein 61	PE4	PE2	A0A1B0GUA9	CM046_HUMAN	Uncharacterized protein C13orf46	PE4	PE1	A0A0A0MRZ8	KVD11_HUMAN	Immunoglobulin kappa variable 3D-11	PE3	PE3	A0A0A0MT36	KVD21_HUMAN	Immunoglobulin kappa variable 6D-21	PE3	PE3	A0A0C4DH24	KV621_HUMAN	Immunoglobulin kappa variable 6-21	PE3	PE3	A4D1N5	YG018_HUMAN	Putative uncharacterized protein FLJ40288	PE2	PE2
P0DSE1	TRAR1_HUMAN	M1-specific T cell receptor alpha chain	PE1	ΝΑ	A6NC57	ANR62_HUMAN	Ankyrin repeat domain-containing protein 62	PE2	PE2	A0A1B0GUI7	BRDOS_HUMAN	Putative uncharacterized protein BRD3OS	PE5	PE5	A0A0A0MRZ9	LV552_HUMAN	Immunoglobulin lambda variable 5-52	PE3	PE1	A0A0A0MT76	LJ01_HUMAN	Immunoglobulin lambda joining 1	PE4	PE4	A0A0C4DH25	KVD20_HUMAN	Immunoglobulin kappa variable 3D-20	PE3	PE1	A4D1S0	KLRG2_HUMAN	Killer cell lectin-like receptor subfamily G member 2	PE1	PE1
P0DTW3	HV384_HUMAN	Probable non-functional immunoglobulin heavy variable 1-38-4	PE1	ΝΑ	C9JTQ0	ANR63_HUMAN	Ankyrin repeat domain-containing protein 63	PE3	PE1	A0A1B0GUW7	SIM27_HUMAN	Small integral membrane protein 27	PE3	PE3	A0A0A0MS14	HV145_HUMAN	Immunoglobulin heavy variable 1-45	PE3	PE1	A0A0A0MT89	KJ01_HUMAN	Immunoglobulin kappa joining 1	PE4	PE4	A0A0C4DH29	HV103_HUMAN	Immunoglobulin heavy variable 1-3	PE3	PE1	A4D1S5	RAB19_HUMAN	Ras-related protein Rab-19	PE2	PE1
P51815	ZN75D_HUMAN	Zinc finger protein 75D	PE2	PE2	B4E2M5	ANR66_HUMAN	Ankyrin repeat domain-containing protein 66	PE2	PE1	A0A1B0GVD1	F237B_HUMAN	Protein FAM237B	PE3	NA	A0A0A0MS15	HV349_HUMAN	Immunoglobulin heavy variable 3-49	PE3	PE1	A0A0A6YYC5	TVA14_HUMAN	T cell receptor alpha variable 14/delta variable 4	PE3	PE1	A0A0C4DH31	HV118_HUMAN	Immunoglobulin heavy variable 1-18	PE3	PE1	A4D1T9	PRS37_HUMAN	Probable inactive serine protease 37	PE2	PE1
A0A087WUL8	NBPFJ_HUMAN	Neuroblastoma breakpoint family member 19	PE5	PE5	A6NF34	ANTRL_HUMAN	Anthrax toxin receptor-like	PE3	PE1	A0A1B0GVG6	TEX54_HUMAN	Testis-expressed protein 54	PE2	PE1	A0A0A0MT36	KVD21_HUMAN	Immunoglobulin kappa variable 6D-21	PE3	PE3	A0A0A6YYD4	TVB13_HUMAN	T cell receptor beta variable 13	PE3	PE3	A0A0C4DH32	HV320_HUMAN	Immunoglobulin heavy variable 3-20	PE3	PE1	A4D1Z8	GRIFN_HUMAN	Putative grifin	PE5	PE2
A0A0A0MS02	TRGV1_HUMAN	Probable non-functional T cell receptor gamma variable	PE1	ΝΑ	Q6VUC0	AP2E_HUMAN	Transcription factor AP-2-epsilon	PE2	PE2	A0A1B0GVM5	ETDC_HUMAN	Embryonic testis differentiation protein homolog C	PE4	PE4	A0A0A0MT70	TJB26_HUMAN	T cell receptor beta joining 2-6	PE4	NA	A0A0A6YYG2	TVB66_HUMAN	T cell receptor beta variable 6-6	PE3	PE3	A0A0C4DH33	HV124_HUMAN	Immunoglobulin heavy variable 1-24	PE3	PE1	A4D250	BLACE_HUMAN	B-cell acute lymphoblastic leukemia-expressed protein	PE2	PE2
P23083	HV102_HUMAN	Immunoglobulin heavy variable 1-2	PE1	PE1	Q8IXF9	AQ12A_HUMAN	Aquaporin-12A	PE2	PE1	A0A1B0GVN3	CB092_HUMAN	Uncharacterized protein C2orf92	PE3	PE2	A0A0A0MT76	LJ01_HUMAN	Immunoglobulin lambda joining 1	PE4	PE4	A0A0A6YYG3	TVB68_HUMAN	T cell receptor beta variable 6-8	PE3	PE3	A0A0C4DH34	HV428_HUMAN	Immunoglobulin heavy variable 4-28	PE3	PE1	A4D256	CC14C_HUMAN	Dual specificity protein phosphatase CDC14C	PE2	PE1
P59533	T2R38_HUMAN	Taste receptor type 2 member 38	PE2	PE2	A6NL99	AQP73_HUMAN	Putative aquaporin-7-like protein 3	PE5	PE5	A2RU37	CI170_HUMAN	Uncharacterized protein C9orf170	PE2	PE2	A0A0A0MT78	TJB27_HUMAN	T cell receptor beta joining 2-7	PE4	NA	A0A0A6YYJ7	TVA83_HUMAN	T cell receptor alpha variable 8-3	PE3	PE3	A0A0C4DH38	HV551_HUMAN	Immunoglobulin heavy variable 5-51	PE3	PE1	A4D263	CG072_HUMAN	Uncharacterized protein C7orf72	PE4	PE4
Q13106	ZN154_HUMAN	Zinc finger protein 154	PE2	PE2	Q96IT6	ARAS1_HUMAN	Putative uncharacterized protein ARHGAP5-AS1	PE5	PE5	A3QJZ7	PRA27_HUMAN	PRAME family member 27	PE3	PE3	A0A0A0MT87	TJB24_HUMAN	T cell receptor beta joining 2-4	PE4	NA	A0A0A6YYK1	TVA81_HUMAN	T cell receptor alpha variable 8-1	PE3	PE3	A0A0C4DH39	HV158_HUMAN	Immunoglobulin heavy variable 1-58	PE3	PE1	A4D2B0	MBLC1_HUMAN	Metallo-beta-lactamase domain-containing protein 1	PE1	PE1
P0CAT3	TLXNB_HUMAN	Putative TLX1 neighbor protein	PE5	PE5	A6NJG6	ARGFX_HUMAN	Arginine-fifty homeobox	PE2	PE2	A4D0T2	CG066_HUMAN	Uncharacterized protein C7orf66	PE4	PE4	A0A0A0MT89	KJ01_HUMAN	Immunoglobulin kappa joining 1	PE4	PE4	A0A0A6YYK6	TVA16_HUMAN	T cell receptor alpha variable 16	PE3	PE3	A0A0C4DH41	HV461_HUMAN	Immunoglobulin heavy variable 4-61	PE3	PE3	A4D2B8	PM2P1_HUMAN	Putative postmeiotic segregation increased 2-like protein 1	PE5	PE5
P0CG31	Z286B_HUMAN	Putative zinc finger protein 286B	PE5	PE5	Q8NDY3	ARHL1_HUMAN	[Protein ADP-ribosylarginine] hydrolase-like protein 1	PE2	PE1	A4D1Z8	GRIFN_HUMAN	Grifin	PE2	PE2	A0A0A0MT94	TJB22_HUMAN	T cell receptor beta joining 2-2	PE4	NA	A0A0A6YYK7	TVA19_HUMAN	T cell receptor alpha variable 19	PE2	PE1	A0A0C4DH42	HV366_HUMAN	Immunoglobulin heavy variable 3-66	PE3	PE3	A4D2G3	O2A25_HUMAN	Olfactory receptor 2A25	PE2	PE2
P63128	POK9_HUMAN	Endogenous retrovirus group K member 9 Pol protein	PE1	PE1	A6NH57	ARL5C_HUMAN	Putative ADP-ribosylation factor-like protein 5C	PE3	PE2	A4D256	CC14C_HUMAN	Dual specificity protein phosphatase CDC14C	PE2	PE1	A0A0A0MTA4	TJB25_HUMAN	T cell receptor beta joining 2-5	PE4	NA	A0A0B4J1U3	LV136_HUMAN	Immunoglobulin lambda variable 1-36	PE3	PE1	A0A0C4DH43	HV70D_HUMAN	Immunoglobulin heavy variable 2-70D	PE3	PE1	A4FU28	CTGE9_HUMAN	cTAGE family member 9	PE2	PE2
Q49A33	Z876P_HUMAN	Putative zinc finger protein 876	PE5	PE5	Q6T311	ARL9_HUMAN	ADP-ribosylation factor-like protein 9	PE2	PE1	A6NGD5	ZSA5C_HUMAN	Zinc finger and SCAN domain-containing protein 5C	PE3	PE5	A0A0A0MTA7	TJB21_HUMAN	T cell receptor beta joining 2-1	PE4	NA	A0A0B4J1U6	TVB9_HUMAN	T cell receptor beta variable 9	PE3	PE3	A0A0C4DH55	KVD07_HUMAN	Immunoglobulin kappa variable 3D-7	PE3	PE1	A4IF30	S35F4_HUMAN	Solute carrier family 35 member F4	PE2	PE2
Q3SXY7	LRIT3_HUMAN	Leucine-rich repeat, immunoglobulin-like domain and transmembrane domain-containing protein 3	PE1	PE1	H3BNL8	ARMD2_HUMAN	Armadillo-like helical domain-containing protein 2	PE4	PE1	A6NGJ6	TRI64_HUMAN	Tripartite motif-containing protein 64	PE2	PE2	A0A0A6YYC5	TVA14_HUMAN	T cell receptor alpha variable 14/delta variable 4	PE3	PE1	A0A0B4J1U7	HV601_HUMAN	Immunoglobulin heavy variable 6-1	PE3	PE1	A0A0C4DH62	HJ01_HUMAN	Immunoglobulin heavy joining 1	PE4	PE4	A4QMS7	CE049_HUMAN	Uncharacterized protein C5orf49	PE2	PE2
P61578	REC16_HUMAN	Endogenous retrovirus group K member 16 Rec protein	PE1	PE1	Q7L4S7	ARMX6_HUMAN	Protein ARMCX6	PE2	PE1	A6NGN4	PRA25_HUMAN	PRAME family member 25	PE3	PE3	A0A0A6YYD4	TVB13_HUMAN	T cell receptor beta variable 13	PE3	PE3	A0A0B4J1V0	HV315_HUMAN	Immunoglobulin heavy variable 3-15	PE3	PE1	A0A0C4DH67	KV108_HUMAN	Immunoglobulin kappa variable 1-8	PE3	PE1	A4QN01	CJ040_HUMAN	Putative uncharacterized protein encoded by LINC01553	PE2	PE2
Q6NVV0	MKRN5_HUMAN	Putative makorin-5	PE5	PE5	P51689	ARSD_HUMAN	Arylsulfatase D	PE1	PE1	A6NGW2	STRCL_HUMAN	Putative stereocilin-like protein	PE5	PE5	A0A0A6YYG2	TVB66_HUMAN	T cell receptor beta variable 6-6	PE3	PE3	A0A0B4J1V1	HV321_HUMAN	Immunoglobulin heavy variable 3-21	PE1	PE1	A0A0C4DH68	KV224_HUMAN	Immunoglobulin kappa variable 2-24	PE3	PE1	A5D8W1	CFA69_HUMAN	Cilia- and flagella-associated protein 69	PE2	PE2
Q6NY19	KANK3_HUMAN	KN motif and ankyrin repeat domain-containing protein 3	PE1	PE1	Q5FYA8	ARSH_HUMAN	Arylsulfatase H	PE2	PE2	A6NGY3	CE052_HUMAN	Uncharacterized protein C5orf52	PE2	PE1	A0A0A6YYG3	TVB68_HUMAN	T cell receptor beta variable 6-8	PE3	PE3	A0A0B4J1V2	HV226_HUMAN	Immunoglobulin heavy variable 2-26	PE3	PE1	A0A0C4DH69	KV109_HUMAN	Immunoglobulin kappa variable 1-9	PE3	PE1	A5LHX3	PSB11_HUMAN	Proteasome subunit beta type-11	PE2	PE2
Q7L4S7	ARMX6_HUMAN	Protein ARMCX6	PE2	PE1	P0C7U1	ASA2B_HUMAN	Putative inactive neutral ceramidase B	PE2	PE2	A0A075B6I0	LV861_HUMAN	Immunoglobulin lambda variable 8-61	PE3	PE1	A0A0A6YYJ7	TVA83_HUMAN	T cell receptor alpha variable 8-3	PE3	PE3	A0A0B4J1V6	HV373_HUMAN	Immunoglobulin heavy variable 3-73	PE3	PE1	A0A0C4DH72	KV106_HUMAN	Immunoglobulin kappa variable 1-6	PE3	PE1	A5PLL1	AN34B_HUMAN	Ankyrin repeat domain-containing protein 34B	PE2	PE2
Q5SZI1	LRAD2_HUMAN	Low-density lipoprotein receptor class A domain-containing protein 2	PE2	PE1	Q9NR71	ASAH2_HUMAN	Neutral ceramidase	PE1	PE1	A0A075B6K0	LV316_HUMAN	Immunoglobulin lambda variable 3-16	PE3	PE1	A0A0A6YYK1	TVA81_HUMAN	T cell receptor alpha variable 8-1	PE3	PE3	A0A0B4J1X5	HV374_HUMAN	Immunoglobulin heavy variable 3-74	PE3	PE1	A0A0C4DH73	KV112_HUMAN	Immunoglobulin kappa variable 1-12	PE3	PE3	A5PLN7	F149A_HUMAN	Protein FAM149A	PE2	PE2
Q5T035	CI129_HUMAN	Putative uncharacterized protein C9orf129	PE4	PE2	Q495Z4	ASAS1_HUMAN	Putative uncharacterized protein ASB16-AS1	PE5	PE5	A0A075B6K4	LV310_HUMAN	Immunoglobulin lambda variable 3-10	PE3	PE1	A0A0A6YYK6	TVA16_HUMAN	T cell receptor alpha variable 16	PE3	PE3	A0A0B4J1X8	HV343_HUMAN	Immunoglobulin heavy variable 3-43	PE3	PE1	A0A0C5B5G6	MOTSC_HUMAN	Mitochondrial-derived peptide MOTS-c	PE1	PE1	A5X5Y0	5HT3E_HUMAN	5-hydroxytryptamine receptor 3E	PE1	PE1
Q8NCQ3	NC301_HUMAN	Putative uncharacterized protein encoded by LINC00301	PE5	PE5	Q9NY37	ASIC5_HUMAN	Acid-sensing ion channel 5	PE1	PE1	A0A075B6N3	TVBX1_HUMAN	T cell receptor beta variable 24-1	PE3	PE3	A0A0A6YYK7	TVA19_HUMAN	T cell receptor alpha variable 19	PE2	PE1	A0A0B4J1Y8	LV949_HUMAN	Immunoglobulin lambda variable 9-49	PE1	PE1	A0A0G2JMD5	PRA33_HUMAN	PRAME family member 33	PE3	PE3	A6H8M9	CDHR4_HUMAN	Cadherin-related family member 4	PE2	PE2
Q8NH21	OR4F5_HUMAN	Olfactory receptor 4F5	PE3	PE3	P26436	ASPX_HUMAN	Acrosomal protein SP-10	PE1	PE1	A0A075B6P5	KV228_HUMAN	Immunoglobulin kappa variable 2-28	PE3	PE1	A0A0B4J1U3	LV136_HUMAN	Immunoglobulin lambda variable 1-36	PE1	PE1	A0A0B4J1Y9	HV372_HUMAN	Immunoglobulin heavy variable 3-72	PE3	PE1	A0A0G2JMI3	HV692_HUMAN	Immunoglobulin heavy variable 1-69-2	PE3	PE1	A6H8Z2	F221B_HUMAN	Protein FAM221B	PE2	PE2
Q8NH63	O51H1_HUMAN	Olfactory receptor 51H1	PE3	PE3	L0R819	ASURF_HUMAN	ASNSD1 upstream open reading frame protein	PE1	PE1	A0A075B6S5	KV127_HUMAN	Immunoglobulin kappa variable 1-27	PE3	PE1	A0A0B4J1U4	TRGV5_HUMAN	T cell receptor gamma variable 5	PE1	NA	A0A0B4J1Z2	KVD43_HUMAN	Immunoglobulin kappa variable 1D-43	PE3	PE1	A0A0G2JS06	LV539_HUMAN	Immunoglobulin lambda variable 5-39	PE3	PE1	A6NC05	YD286_HUMAN	Glutaredoxin-like protein C5orf63	PE2	PE1
Q8NH74	O10A6_HUMAN	Olfactory receptor 10A6	PE3	PE2	Q4VNC0	AT135_HUMAN	Probable cation-transporting ATPase 13A5	PE2	PE1	A0A075B6T6	TVAL2_HUMAN	T cell receptor alpha variable 12-2	PE1	PE1	A0A0B4J1U6	TVB9_HUMAN	T cell receptor beta variable 9	PE3	PE3	A0A0B4J234	TVA2_HUMAN	T cell receptor alpha variable 2	PE3	PE3	A0A0J9YVY3	HV741_HUMAN	Immunoglobulin heavy variable 7-4-1	PE3	PE1	A6NC42	DPPA5_HUMAN	Developmental pluripotency-associated 5 protein	PE2	PE2
A8MTB9	CEA18_HUMAN	Carcinoembryonic antigen-related cell adhesion molecule 18	PE3	PE2	Q7Z4Y8	AT5L2_HUMAN	Putative ATP synthase subunit g 2, mitochondrial	PE5	PE5	A0A075B6Y3	TJA3_HUMAN	T cell receptor alpha joining 3	PE4	PE4	A0A0B4J1U7	HV601_HUMAN	Immunoglobulin heavy variable 6-1	PE3	PE1	A0A0B4J235	TVAM2_HUMAN	T cell receptor alpha variable 13-2	PE3	PE3	A0A0J9YWL9	TX13C_HUMAN	Putative testis-expressed protein 13C	PE5	PE5	A6NC51	T150B_HUMAN	Transmembrane protein 150B	PE2	PE2
Q4QY38	DB134_HUMAN	Beta-defensin 134	PE3	PE2	P0DMR3	AT8OS_HUMAN	Putative protein ATXN8OS	PE5	PE5	A0A075B706	TRDJ1_HUMAN	T cell receptor delta joining 1	PE1	PE1	A0A0B4J1V0	HV315_HUMAN	Immunoglobulin heavy variable 3-15	PE3	PE1	A0A0B4J237	TVA82_HUMAN	T cell receptor alpha variable 8-2	PE3	PE1	A0A0J9YX35	HV64D_HUMAN	Immunoglobulin heavy variable 3-64D	PE3	PE1	A6NC57	ANR62_HUMAN	Ankyrin repeat domain-containing protein 62	PE2	PE2
Q4VX62	CF099_HUMAN	Putative uncharacterized protein C6orf99	PE4	PE4	Q5TC04	ATAS1_HUMAN	Putative uncharacterized protein ATP1A1-AS1	PE5	PE5	A0A087WSY6	KVD15_HUMAN	Immunoglobulin kappa variable 3D-15	PE3	PE3	A0A0B4J1V1	HV321_HUMAN	Immunoglobulin heavy variable 3-21	PE1	PE1	A0A0B4J238	TVA12_HUMAN	T cell receptor alpha variable 1-2	PE3	PE3	A0A0J9YX94	PMA6F_HUMAN	Paraneoplastic antigen Ma6F	PE4	PE1	A6NC62	RAKDN_HUMAN	Putative RBAK downstream neighbor protein	PE5	PE5
Q8N6I4	TM251_HUMAN	Transmembrane protein 251	PE2	PE1	O43861	ATP9B_HUMAN	Probable phospholipid-transporting ATPase IIB	PE2	PE1	A0A087WSZ9	TVA30_HUMAN	T cell receptor alpha variable 30	PE3	PE3	A0A0B4J1V2	HV226_HUMAN	Immunoglobulin heavy variable 2-26	PE3	PE1	A0A0B4J240	TVA10_HUMAN	T cell receptor alpha variable 10	PE3	PE3	A0A0J9YXQ4	PMA6E_HUMAN	Paraneoplastic antigen Ma6E	PE4	PE1	A6NC78	GOG8I_HUMAN	Golgin subfamily A member 8I	PE3	PE5
A0A1B0GUC4	MYCOS_HUMAN	Myocilin opposite strand protein	PE4	PE2	Q9UP79	ATS8_HUMAN	A disintegrin and metalloproteinase with thrombospondin motifs 8	PE2	PE1	A0A0B4J234	TVA2_HUMAN	T cell receptor alpha variable 2	PE3	PE3	A0A0B4J1V6	HV373_HUMAN	Immunoglobulin heavy variable 3-73	PE3	PE1	A0A0B4J241	TVAM1_HUMAN	T cell receptor alpha variable 13-1	PE3	PE3	A0A0J9YXX1	HV5X1_HUMAN	Immunoglobulin heavy variable 5-10-1	PE3	PE1	A6NC86	PINLY_HUMAN	phospholipase A2 inhibitor and Ly6/PLAUR domain-containing protein	PE2	PE1
A6NKU9	SPDE3_HUMAN	Speedy protein E3	PE2	PE2	Q156A1	ATX8_HUMAN	Ataxin-8	PE1	PE1	A0A0B4J235	TVAM2_HUMAN	T cell receptor alpha variable 13-2	PE3	PE3	A0A0B4J1X5	HV374_HUMAN	Immunoglobulin heavy variable 3-74	PE3	PE1	A0A0B4J244	TVA3_HUMAN	T cell receptor alpha variable 3	PE3	PE3	A0A0U1RR37	CA232_HUMAN	Uncharacterized protein C1orf232	PE4	PE4	A6NC97	F172B_HUMAN	Putative protein FAM172B	PE5	PE5
A6NL46	YF016_HUMAN	Putative UPF0607 protein ENSP00000332738	PE3	PE3	Q58HT5	AWAT1_HUMAN	Acyl-CoA wax alcohol acyltransferase 1	PE1	PE1	A0A0B4J237	TVA82_HUMAN	T cell receptor alpha variable 8-2	PE3	PE3	A0A0B4J1X8	HV343_HUMAN	Immunoglobulin heavy variable 3-43	PE3	PE1	A0A0B4J245	TVAL1_HUMAN	T cell receptor alpha variable 12-1	PE3	PE3	A0A0U1RRE5	NBDY_HUMAN	Negative regulator of P-body association	PE1	PE1	A6NCD4	CJ131_HUMAN	Uncharacterized protein C10orf131	PE2	PE2
A6NMN3	F170B_HUMAN	Protein FAM170B	PE1	PE1	Q6E213	AWAT2_HUMAN	Acyl-CoA wax alcohol acyltransferase 2	PE1	PE1	A0A0B4J238	TVA12_HUMAN	T cell receptor alpha variable 1-2	PE3	PE3	A0A0B4J1Y8	LV949_HUMAN	Immunoglobulin lambda variable 9-49	PE1	PE1	A0A0B4J248	TVA11_HUMAN	T cell receptor alpha variable 1-1	PE3	PE3	A0A183	LCE6A_HUMAN	Late cornified envelope protein 6A	PE3	PE2	A6NCF6	MA13P_HUMAN	Putative MAGE domain-containing protein MAGEA13P	PE5	PE5
A0A075B6H8	KVD42_HUMAN	Probable non-functional immunoglobulin kappa variable 1D-42	PE1	PE5	Q96Q91	B3A4_HUMAN	Anion exchange protein 4	PE2	PE2	A0A0B4J272	TVA24_HUMAN	T cell receptor alpha variable 24	PE1	PE1	A0A0B4J1Y9	HV372_HUMAN	Immunoglobulin heavy variable 3-72	PE3	PE1	A0A0B4J249	TVA5_HUMAN	T cell receptor alpha variable 5	PE3	PE3	A0A1B0GTD5	TEX49_HUMAN	Testis-expressed protein 49	PE4	PE4	A6NCI4	VWA3A_HUMAN	von Willebrand factor A domain-containing protein 3A	PE2	PE2
A0A075B6J1	LV537_HUMAN	Immunoglobulin lambda variable 5-37	PE3	PE1	P59052	B3AS1_HUMAN	Putative uncharacterized protein B3GALT5-AS1	PE5	PE5	A0A0B4J273	TVA34_HUMAN	T cell receptor alpha variable 34	PE3	PE3	A0A0B4J1Z2	KVD43_HUMAN	Immunoglobulin kappa variable 1D-43	PE3	PE1	A0A0B4J262	TVA86_HUMAN	T cell receptor alpha variable 8-6	PE3	PE3	A0A1B0GTK4	F237A_HUMAN	Protein FAM237A	PE3	PE3	A6NCI5	SIM16_HUMAN	Putative transmembrane protein encoded by LINC00862	PE5	PE5
A0A075B6V5	TVA36_HUMAN	T cell receptor alpha variable 36/delta variable 7	PE3	PE3	Q6ZMB0	B3GN6_HUMAN	Acetylgalactosaminyl-O-glycosyl-glycoprotein beta-1,3-N-acetylglucosaminyltransferase	PE1	PE1	A0A0B4J274	TVA20_HUMAN	T cell receptor alpha variable 20	PE1	PE1	A0A0B4J200	TJB23_HUMAN	T cell receptor beta joining 2-3	PE4	NA	A0A0B4J263	TVA39_HUMAN	T cell receptor alpha variable 39	PE3	PE3	A0A1B0GTK5	F236D_HUMAN	Protein FAM236D	PE3	PE3	A6NCI8	CB078_HUMAN	Uncharacterized protein C2orf78	PE2	PE2
O60928	KCJ13_HUMAN	Inward rectifier potassium channel 13	PE1	PE1	P0C853	BAAS2_HUMAN	Putative uncharacterized protein BAALC-AS2	PE5	PE5	A0A0B4J275	TVA17_HUMAN	T cell receptor alpha variable 17	PE3	PE3	A0A0B4J234	TVA2_HUMAN	T cell receptor alpha variable 2	PE3	PE3	A0A0B4J264	TV381_HUMAN	T cell receptor alpha variable 38-1	PE3	PE3	A0A1B0GTQ4	MYMX_HUMAN	Protein myomixer	PE3	PE3	A6NCJ1	CS071_HUMAN	Uncharacterized protein C19orf71	PE4	PE4
P0C7T4	HMSDV_HUMAN	Minor histocompatibility protein HMSD variant form	PE1	PE1	Q6ZUV0	BACHL_HUMAN	Putative cytosolic acyl coenzyme A thioester hydrolase-like	PE5	PE5	A0A0C4DH25	KVD20_HUMAN	Immunoglobulin kappa variable 3D-20	PE3	PE1	A0A0B4J235	TVAM2_HUMAN	T cell receptor alpha variable 13-2	PE3	PE3	A0A0B4J265	TVAZ2_HUMAN	T cell receptor alpha variable 26-2	PE3	PE3	A0A1B0GTR0	EDD13_HUMAN	Epididymal protein 13	PE3	PE3	A6NCK2	TR43B_HUMAN	Tripartite motif-containing protein 43B	PE3	PE3
P0C874	S31D3_HUMAN	Spermatogenesis-associated protein 31D3	PE2	PE2	Q13072	BAGE1_HUMAN	B melanoma antigen 1	PE2	PE2	A0A0C4DH27	TRGV8_HUMAN	T cell receptor gamma variable 8	PE1	NA	A0A0B4J237	TVA82_HUMAN	T cell receptor alpha variable 8-2	PE3	PE3	A0A0B4J266	TVA41_HUMAN	T cell receptor alpha variable 41	PE3	PE3	A0A1B0GTR4	SPRR5_HUMAN	Putative small proline-rich protein 5	PE5	PE5	A6NCL1	GEMC1_HUMAN	Geminin coiled-coil domain-containing protein 1	PE3	PE3
A3QJZ6	PRA22_HUMAN	PRAME family member 22	PE3	PE3	Q86Y30	BAGE2_HUMAN	B melanoma antigen 2	PE2	PE2	A0A0C4DH28	TRGV4_HUMAN	T cell receptor gamma variable 4	PE1	NA	A0A0B4J238	TVA12_HUMAN	T cell receptor alpha variable 1-2	PE3	PE3	A0A0B4J268	TVA4_HUMAN	T cell receptor alpha variable 4	PE1	PE1	A0A1B0GTS1	HSFX4_HUMAN	Heat shock transcription factor, X-linked member 4	PE3	PE3	A6NCL2	LRCL1_HUMAN	Leucine-rich colipase-like protein 1	PE2	PE2
P0DMQ5	INAM2_HUMAN	Putative transmembrane protein INAFM2	PE2	PE1	Q86Y29	BAGE3_HUMAN	B melanoma antigen 3	PE2	PE2	A0A0C4DH29	HV103_HUMAN	Immunoglobulin heavy variable 1-3	PE3	PE1	A0A0B4J240	TVA10_HUMAN	T cell receptor alpha variable 10	PE3	PE3	A0A0B4J271	TVAL3_HUMAN	T cell receptor alpha variable 12-3	PE1	PE1	A0A1B0GTY4	TEX50_HUMAN	Testis-expressed protein 50	PE3	PE1	A6NCL7	AN33B_HUMAN	Ankyrin repeat domain-containing protein 33B	PE3	PE1
A0A087WX78	ELB3C_HUMAN	Putative elongin-A3 member C	PE5	PE5	Q86Y28	BAGE4_HUMAN	B melanoma antigen 4	PE2	PE2	A0A0C4DH31	HV118_HUMAN	Immunoglobulin heavy variable 1-18	PE3	PE1	A0A0B4J241	TVAM1_HUMAN	T cell receptor alpha variable 13-1	PE3	PE1	A0A0B4J272	TVA24_HUMAN	T cell receptor alpha variable 24	PE3	PE3	A0A1B0GTZ2	CC196_HUMAN	Putative coiled-coil domain-containing protein 196	PE5	PE5	A6NCM1	IQCAL_HUMAN	Putative IQ and AAA domain-containing protein 1-like	PE5	PE3
A0A087X0M5	TVB18_HUMAN	T cell receptor beta variable 18	PE3	PE3	Q86Y27	BAGE5_HUMAN	B melanoma antigen 5	PE2	PE2	A0A1B0GTK4	F237A_HUMAN	Protein FAM237A	PE3	PE3	A0A0B4J244	TVA3_HUMAN	T cell receptor alpha variable 3	PE3	PE3	A0A0B4J273	TVA34_HUMAN	T cell receptor alpha variable 34	PE3	PE3	A0A1B0GU29	SIM28_HUMAN	Small integral membrane protein 28	PE3	PE3	A6NCN2	KR87P_HUMAN	Putative keratin-87 protein	PE5	PE5
O95800	GPR75_HUMAN	Probable G-protein coupled receptor 75	PE1	PE1	Q9BYV7	BCDO2_HUMAN	Beta,beta-carotene 9',10'-oxygenase	PE1	PE1	A0A1B0GTK5	F236D_HUMAN	Protein FAM236D	PE3	PE3	A0A0B4J245	TVAL1_HUMAN	T cell receptor alpha variable 12-1	PE3	PE3	A0A0B4J274	TVA20_HUMAN	T cell receptor alpha variable 20	PE1	PE1	A0A1B0GUA6	CC195_HUMAN	Putative coiled-coil domain-containing protein 195	PE5	PE5	A6NCN8	YL021_HUMAN	Uncharacterized protein ENSP00000372125	PE4	PE4
P0DJ07	PT100_HUMAN	Protein PET100 homolog, mitochondrial	PE1	PE1	P0C6P0	BCL8_HUMAN	Putative protein BCL8	PE5	PE5	A0A1B0GU71	C97D2_HUMAN	Uncharacterized protein CFAP97D2	PE3	PE3	A0A0B4J248	TVA11_HUMAN	T cell receptor alpha variable 1-1	PE3	PE3	A0A0B4J275	TVA17_HUMAN	T cell receptor alpha variable 17	PE3	PE1	A0A1B0GUA7	TEX51_HUMAN	Testis-expressed protein 51	PE3	PE3	A6NCS4	NKX26_HUMAN	Homeobox protein Nkx-2.6	PE1	PE1
P35504	UD15_HUMAN	UDP-glucuronosyltransferase 1A5	PE1	PE2	Q8N888	BCOR2_HUMAN	Putative BCoR-like protein 2	PE5	PE5	A0A1B0GUA5	SIM32_HUMAN	Small integral membrane protein 32	PE3	PE2	A0A0B4J249	TVA5_HUMAN	T cell receptor alpha variable 5	PE3	PE3	A0A0B4J276	TVA25_HUMAN	T cell receptor alpha variable 25	PE3	PE3	A0A1B0GUC4	MYCOS_HUMAN	Myocilin opposite strand protein	PE4	PE4	A6NCS6	CB072_HUMAN	Uncharacterized protein C2orf72	PE2	PE1
Q5SSG8	MUC21_HUMAN	Mucin-21	PE1	PE1	Q8NFU0	BEST4_HUMAN	Bestrophin-4	PE2	PE1	A0A1B0GUA6	CC195_HUMAN	Putative coiled-coil domain-containing protein 195	PE5	PE5	A0A0B4J262	TVA86_HUMAN	T cell receptor alpha variable 8-6	PE3	PE3	A0A0B4J277	TVA22_HUMAN	T cell receptor alpha variable 22	PE1	PE1	A0A1B0GUJ8	PNM8C_HUMAN	Paraneoplastic antigen-like protein 8C	PE3	PE3	A6NCV1	O6C74_HUMAN	Olfactory receptor 6C74	PE2	PE3
Q5VZR2	NTM2G_HUMAN	NUT family member 2G	PE3	PE1	Q6P575	BGP11_HUMAN	Putative inactive beta-glucuronidase protein GUSBP11	PE5	PE5	A0A1B0GUA7	TEX51_HUMAN	Testis-expressed protein 51	PE3	PE2	A0A0B4J263	TVA39_HUMAN	T cell receptor alpha variable 39	PE3	PE1	A0A0B4J279	TVA21_HUMAN	T cell receptor alpha variable 21	PE1	PE1	A0A1B0GUQ0	F236A_HUMAN	Protein FAM236A	PE3	PE3	A6NCW0	U17L3_HUMAN	Ubiquitin carboxyl-terminal hydrolase 17-like protein 3	PE3	PE3
P58170	OR1D5_HUMAN	Olfactory receptor 1D5	PE2	PE2	Q8NFJ8	BHE22_HUMAN	Class E basic helix-loop-helix protein 22	PE2	PE1	A0A1B0GUY1	MRCOL_HUMAN	MARCO-like protein	PE2	PE1	A0A0B4J264	TV381_HUMAN	T cell receptor alpha variable 38-1	PE3	PE3	A0A0B4J280	TVA40_HUMAN	T cell receptor alpha variable 40	PE3	PE3	A0A1B0GUV7	TEX48_HUMAN	Testis-expressed protein 48	PE4	PE4	A6NCW3	F231B_HUMAN	Protein FAM231B	PE3	PE3
Q5JUR7	TEX30_HUMAN	Testis-expressed protein 30	PE2	PE1	C9JSJ3	BHMG1_HUMAN	Basic helix-loop-helix and HMG box domain-containing protein 1	PE3	PE2	A0A1B0GV03	GG6L7_HUMAN	Golgin subfamily A member 6-like protein 7	PE3	PE1	A0A0B4J265	TVAZ2_HUMAN	T cell receptor alpha variable 26-2	PE3	PE3	A0A0B4J2D9	KVD13_HUMAN	Immunoglobulin kappa variable 1D-13	PE3	PE1	A0A1B0GV22	F236B_HUMAN	Protein FAM236B	PE3	PE3	A6NCW7	U17L4_HUMAN	Inactive ubiquitin carboxyl-terminal hydrolase 17-like protein 4	PE3	PE3
P01715	LV301_HUMAN	Immunoglobulin lambda variable 3-1	PE1	PE1	A4D250	BLACE_HUMAN	B-cell acute lymphoblastic leukemia-expressed protein	PE2	PE2	A0A1B0GV22	F236B_HUMAN	Protein FAM236B	PE3	PE2	A0A0B4J266	TVA41_HUMAN	T cell receptor alpha variable 41	PE3	PE3	A0A0B4J2E0	TVBL4_HUMAN	T cell receptor beta variable 12-4	PE1	PE1	A0A1B0GVG4	CC194_HUMAN	Coiled-coil domain-containing protein 194	PE3	PE3	A6ND01	JUNO_HUMAN	Sperm-egg fusion protein Juno	PE1	PE1
P01854	IGHE_HUMAN	Immunoglobulin heavy constant epsilon	PE1	PE1	A8MY62	BLML_HUMAN	Putative beta-lactamase-like 1	PE2	PE1	A0A1B0GV85	RELD1_HUMAN	Reelin domain-containing protein 1	PE2	PE2	A0A0B4J268	TVA4_HUMAN	T cell receptor alpha variable 4	PE1	PE1	A0A0B4J2F0	PIOS1_HUMAN	Protein PIGBOS1	PE3	PE1	A0A1B0GVH4	PRS51_HUMAN	Serine protease-like protein 51	PE3	PE3	A6ND48	O14I1_HUMAN	Olfactory receptor 14I1	PE2	PE3
P0DPK2	H3Y1_HUMAN	Histone H3.Y	PE1	PE1	Q5H9B9	BM2KL_HUMAN	Putative BMP-2-inducible kinase-like protein	PE5	PE5	A0A1B0GVQ3	CC200_HUMAN	Coiled-coil domain-containing protein 200	PE4	NA	A0A0B4J271	TVAL3_HUMAN	T cell receptor alpha variable 12-3	PE1	PE1	A0A0B4J2F2	SIK1B_HUMAN	Probable serine/threonine-protein kinase SIK1B	PE3	PE3	A0A1B0GVH7	IQCM_HUMAN	IQ domain-containing protein M	PE4	PE4	A6ND91	ASPD_HUMAN	Putative L-aspartate dehydrogenase	PE2	PE1
P0DQD5	NPY42_HUMAN	Neuropeptide Y receptor type 4-2	PE3	PE2	Q7Z5Y6	BMP8A_HUMAN	Bone morphogenetic protein 8A	PE2	PE2	A0A1B0GVR7	F240C_HUMAN	Protein FAM240C	PE3	NA	A0A0B4J272	TVA24_HUMAN	T cell receptor alpha variable 24	PE1	PE1	A0A0B4J2H0	HV69D_HUMAN	Immunoglobulin heavy variable 1-69D	PE3	PE1	A0A1B0GVK7	F240A_HUMAN	Protein FAM240A	PE4	PE4	A6NDA9	LRIT2_HUMAN	Leucine-rich repeat, immunoglobulin-like domain and transmembrane domain-containing protein 2	PE2	PE1
P0DSE2	TRBR1_HUMAN	M1-specific T cell receptor beta chain	PE1	ΝΑ	Q9GZL8	BPEC1_HUMAN	Putative BPES syndrome breakpoint region protein	PE2	PE2	A0A1B0GVS7	MDFI2_HUMAN	MyoD family inhibitor domain-containing protein 2	PE2	PE2	A0A0B4J273	TVA34_HUMAN	T cell receptor alpha variable 34	PE3	PE3	A0A0C4DH24	KV621_HUMAN	Immunoglobulin kappa variable 6-21	PE3	PE3	A0A1B0GVM6	CK097_HUMAN	Uncharacterized protein C11orf97	PE4	PE4	A6NDD5	SYN1L_HUMAN	Synapse differentiation-inducing gene protein 1-like	PE2	PE3
P25089	FPR3_HUMAN	N-formyl peptide receptor 3	PE2	PE1	Q9BQP9	BPIA3_HUMAN	BPI fold-containing family A member 3	PE2	PE1	A0A1B0GVT2	SIM36_HUMAN	Small integral membrane protein 36	PE3	PE1	A0A0B4J274	TVA20_HUMAN	T cell receptor alpha variable 20	PE1	PE1	A0A0C4DH25	KVD20_HUMAN	Immunoglobulin kappa variable 3D-20	PE3	PE1	A0A1B0GVQ0	SPAR_HUMAN	Small regulatory polypeptide of amino acid response	PE1	PE1	A6NDE4	RBY1B_HUMAN	RNA-binding motif protein, Y chromosome, family 1 member B	PE2	PE2
Q6ZWC4	YS043_HUMAN	Putative uncharacterized protein LOC100128429	PE5	PE5	Q8NFQ5	BPIB6_HUMAN	BPI fold-containing family B member 6	PE1	PE1	A0A1B0GVV1	SIM35_HUMAN	Small integral membrane protein 35	PE3	PE3	A0A0B4J275	TVA17_HUMAN	T cell receptor alpha variable 17	PE3	PE3	A0A0C4DH29	HV103_HUMAN	Immunoglobulin heavy variable 1-3	PE3	PE1	A0A1B0GVS7	MDFI2_HUMAN	MyoD family inhibitor domain-containing protein 2	PE2	PE2	A6NDE8	GG12H_HUMAN	G antigen 12H	PE2	PE1
Q7Z5Y6	BMP8A_HUMAN	Bone morphogenetic protein 8A	PE2	PE2	Q8NFQ6	BPIFC_HUMAN	BPI fold-containing family C protein	PE2	PE1	A4D0Y5	CG077_HUMAN	Uncharacterized protein C7orf77	PE4	PE4	A0A0B4J276	TVA25_HUMAN	T cell receptor alpha variable 25	PE3	PE3	A0A0C4DH31	HV118_HUMAN	Immunoglobulin heavy variable 1-18	PE3	PE1	A0A1B0GVZ2	F240B_HUMAN	Protein FAM240B	PE4	PE4	A6NDH6	O5H15_HUMAN	Olfactory receptor 5H15	PE2	PE3
Q5T6X4	F162B_HUMAN	Protein FAM162B	PE2	PE1	P59051	BRAS2_HUMAN	Putative uncharacterized protein encoded by BRWD1-AS2	PE5	PE5	A4D2B8	PM2P1_HUMAN	Putative postmeiotic segregation increased 2-like protein 1	PE5	PE5	A0A0B4J277	TVA22_HUMAN	T cell receptor alpha variable 22	PE1	PE1	A0A0C4DH32	HV320_HUMAN	Immunoglobulin heavy variable 3-20	PE3	PE1	A0A1B0GVZ6	MB3LB_HUMAN	Methyl-CpG-binding domain protein 3-like 2B	PE3	PE3	A6NDK9	GOG6C_HUMAN	Putative golgin subfamily A member 6C	PE5	PE5
Q6B9Z1	IGFL4_HUMAN	Insulin growth factor-like family member 4	PE2	PE2	A0A1B0GUI7	BRDOS_HUMAN	Putative uncharacterized protein BRD3OS	PE5	PE5	A4D2G3	O2A25_HUMAN	Olfactory receptor 2A25	PE2	PE2	A0A0B4J279	TVA21_HUMAN	T cell receptor alpha variable 21	PE1	PE1	A0A0C4DH33	HV124_HUMAN	Immunoglobulin heavy variable 1-24	PE3	PE1	A0A1B0GVZ9	TM269_HUMAN	Transmembrane protein 269	PE3	PE3	A6NDL7	MT21E_HUMAN	Putative methyltransferase-like protein 21E pseudogene	PE5	PE5
Q6U736	OPN5_HUMAN	Opsin-5	PE1	PE1	P32247	BRS3_HUMAN	Bombesin receptor subtype-3	PE1	PE1	A0A075B6I4	LVX54_HUMAN	Immunoglobulin lambda variable 10-54	PE3	PE1	A0A0B4J280	TVA40_HUMAN	T cell receptor alpha variable 40	PE3	PE3	A0A0C4DH34	HV428_HUMAN	Immunoglobulin heavy variable 4-28	PE3	PE1	A0A1B0GWH4	HSFX3_HUMAN	Heat shock transcription factor, X-linked member 3	PE3	PE3	A6NDL8	O6C68_HUMAN	Olfactory receptor 6C68	PE2	PE3
Q6ZT77	ZN826_HUMAN	Putative zinc finger protein 826	PE5	PE5	Q075Z2	BSPH1_HUMAN	Binder of sperm protein homolog 1	PE2	PE1	A0A075B6I9	LV746_HUMAN	Immunoglobulin lambda variable 7-46	PE3	PE1	A0A0B4J2D9	KVD13_HUMAN	Immunoglobulin kappa variable 1D-13	PE3	PE1	A0A0C4DH38	HV551_HUMAN	Immunoglobulin heavy variable 5-51	PE3	PE1	A0A1W2PPG7	GBG14_HUMAN	Putative guanine nucleotide-binding protein G(I)/G(S)/G(O) subunit gamma-14	PE5	PE5	A6NDN3	GOG6B_HUMAN	Putative golgin subfamily A member 6B	PE5	PE5
Q7Z5A4	PRS42_HUMAN	Putative serine protease 42	PE5	PE5	Q96KV6	BT2A3_HUMAN	Putative butyrophilin subfamily 2 member A3	PE5	PE5	A0A075B6J1	LV537_HUMAN	Immunoglobulin lambda variable 5-37	PE3	PE1	A0A0B4J2E0	TVBL4_HUMAN	T cell receptor beta variable 12-4	PE1	PE1	A0A0C4DH39	HV158_HUMAN	Immunoglobulin heavy variable 1-58	PE3	PE1	A0A5B9	TRBC2_HUMAN	T-cell receptor beta-2 chain C region	PE1	PE1	A6NDN8	UBIML_HUMAN	Putative ubiquitin-like protein FUBI-like protein ENSP00000310146	PE3	PE3
Q8N7N1	F86B1_HUMAN	Putative protein N-methyltransferase FAM86B1	PE2	PE2	A6NE02	BTBDH_HUMAN	BTB/POZ domain-containing protein 17	PE3	PE1	A0A075B6J6	LV322_HUMAN	Immunoglobulin lambda variable 3-22	PE3	PE1	A0A0B4J2F0	PIOS1_HUMAN	Protein PIGBOS1	PE3	PE1	A0A0C4DH41	HV461_HUMAN	Immunoglobulin heavy variable 4-61	PE3	PE3	A0AVI2	FR1L5_HUMAN	Fer-1-like protein 5	PE2	PE1	A6NDP7	MADL2_HUMAN	Myeloid-associated differentiation marker-like protein 2	PE2	PE2
Q8N7S2	DNJ5G_HUMAN	DnaJ homolog subfamily C member 5G	PE2	PE2	C9JJ37	BTBDJ_HUMAN	BTB/POZ domain-containing protein 19	PE2	PE1	A0A075B6R0	TRGV2_HUMAN	T cell receptor gamma variable 2	PE1	NA	A0A0B4J2F2	SIK1B_HUMAN	Probable serine/threonine-protein kinase SIK1B	PE3	PE3	A0A0C4DH42	HV366_HUMAN	Immunoglobulin heavy variable 3-66	PE3	PE3	A0M8Q6	IGLC7_HUMAN	Immunoglobulin lambda constant 7	PE1	PE1	A6NDR6	ME3L1_HUMAN	Putative homeobox protein Meis3-like 1	PE5	PE5
Q537H7	SPT45_HUMAN	Spermatogenesis-associated protein 45	PE3	PE1	Q9UIR0	BTNL2_HUMAN	Butyrophilin-like protein 2	PE2	PE2	A0A075B6R2	HV404_HUMAN	Immunoglobulin heavy variable 4-4	PE3	PE1	A0A0B4J2H0	HV69D_HUMAN	Immunoglobulin heavy variable 1-69D	PE1	PE1	A0A0C4DH43	HV70D_HUMAN	Immunoglobulin heavy variable 2-70D	PE3	PE1	A0PG75	PLS5_HUMAN	Phospholipid scramblase family member 5	PE2	PE2	A6NDX4	YO011_HUMAN	Putative transmembrane protein ENSP00000320207	PE5	PE5
Q6VVX0	CP2R1_HUMAN	Vitamin D 25-hydroxylase	PE1	PE1	A8MVZ5	BTNLA_HUMAN	Butyrophilin-like protein 10	PE5	PE5	A0A075B6S0	TRGJ1_HUMAN	T cell receptor gamma joining 1	PE1	NA	A0A0C4DH24	KV621_HUMAN	Immunoglobulin kappa variable 6-21	PE3	PE3	A0A0C4DH55	KVD07_HUMAN	Immunoglobulin kappa variable 3D-7	PE3	PE1	A0PJK1	SC5AA_HUMAN	Sodium/glucose cotransporter 5	PE1	PE1	A6NDX5	ZN840_HUMAN	Putative zinc finger protein 840	PE5	PE5
Q8IX95	CTGE3_HUMAN	Putative cTAGE family member 3	PE5	PE5	Q5T3Y7	BVAS1_HUMAN	Putative uncharacterized protein BVES-AS1	PE5	PE5	A0A075B6S2	KVD29_HUMAN	Immunoglobulin kappa variable 2D-29	PE3	PE1	A0A0C4DH25	KVD20_HUMAN	Immunoglobulin kappa variable 3D-20	PE3	PE1	A0A0C4DH59	TVB54_HUMAN	T cell receptor beta variable 5-4	PE3	PE3	A0PJX8	TMM82_HUMAN	Transmembrane protein 82	PE2	PE1	A6NDY2	F90AA_HUMAN	Putative protein FAM90A10P	PE5	PE5
Q2M5E4	RGS21_HUMAN	Regulator of G-protein signaling 21	PE2	PE2	Q3MJ40	C144B_HUMAN	Coiled-coil domain-containing protein 144B	PE2	PE2	A0A075B6S4	KVD17_HUMAN	Immunoglobulin kappa variable 1D-17	PE3	PE1	A0A0C4DH27	TRGV8_HUMAN	T cell receptor gamma variable 8	PE1	NA	A0A0C4DH62	HJ01_HUMAN	Immunoglobulin heavy joining 1	PE4	PE4	A0PJZ0	A20A5_HUMAN	Putative ankyrin repeat domain-containing protein 20A5	PE5	PE5	A6NDZ8	MB3L4_HUMAN	Putative methyl-CpG-binding domain protein 3-like 4	PE5	PE5
Q58HT5	AWAT1_HUMAN	Acyl-CoA wax alcohol acyltransferase 1	PE1	PE1	Q8IYA2	C144C_HUMAN	Putative coiled-coil domain-containing protein 144C	PE5	PE5	A0A075B767	PAL4H_HUMAN	Peptidyl-prolyl cis-trans isomerase A-like 4H	PE3	PE3	A0A0C4DH28	TRGV4_HUMAN	T cell receptor gamma variable 4	PE1	NA	A0A0C4DH67	KV108_HUMAN	Immunoglobulin kappa variable 1-8	PE3	PE1	A0ZSE6	CC50C_HUMAN	Cell cycle control protein 50C	PE2	PE2	A6NE01	F186A_HUMAN	Protein FAM186A	PE2	PE2
Q5CZ79	AN20B_HUMAN	Ankyrin repeat domain-containing protein 20B	PE2	PE2	Q6NUI1	C144L_HUMAN	Putative coiled-coil domain-containing protein 144 N-terminal-like	PE5	PE5	A0A087WSX0	LV545_HUMAN	Immunoglobulin lambda variable 5-45	PE3	PE1	A0A0C4DH29	HV103_HUMAN	Immunoglobulin heavy variable 1-3	PE3	PE1	A0A0C4DH68	KV224_HUMAN	Immunoglobulin kappa variable 2-24	PE3	PE1	A1L168	CT202_HUMAN	Uncharacterized protein C20orf202	PE2	PE2	A6NE02	BTBDH_HUMAN	BTB/POZ domain-containing protein 17	PE2	PE1
Q6PK57	DMP34_HUMAN	Putative GED domain-containing protein DNM1P34	PE5	PE5	Q9NR16	C163B_HUMAN	Scavenger receptor cysteine-rich type 1 protein M160	PE1	PE1	A0A087WSY4	HV432_HUMAN	Immunoglobulin heavy variable 4-30-2	PE3	PE1	A0A0C4DH31	HV118_HUMAN	Immunoglobulin heavy variable 1-18	PE3	PE1	A0A0C4DH69	KV109_HUMAN	Immunoglobulin kappa variable 1-9	PE3	PE1	A1L1A6	IGS23_HUMAN	Immunoglobulin superfamily member 23	PE2	PE2	A6NE21	F90AI_HUMAN	Putative protein FAM90A18P/FAM90A19P	PE5	PE5
Q6ZUK4	TMM26_HUMAN	Transmembrane protein 26	PE1	PE1	P0DN25	C1C1L_HUMAN	C1GALT1-specific chaperone 1-like protein	PE3	PE2	A0A1B0GX31	TVB76_HUMAN	T cell receptor beta variable 7-6	PE3	PE3	A0A0C4DH32	HV320_HUMAN	Immunoglobulin heavy variable 3-20	PE3	PE1	A0A0C4DH72	KV106_HUMAN	Immunoglobulin kappa variable 1-6	PE3	PE1	A1L4Q6	YK033_HUMAN	Putative uncharacterized protein FLJ41423	PE5	PE5	A6NE82	MB3L3_HUMAN	Putative methyl-CpG-binding domain protein 3-like 3	PE5	PE5
Q86SM5	MRGRG_HUMAN	Mas-related G-protein coupled receptor member G	PE2	PE2	Q7Z5L3	C1QL2_HUMAN	Complement C1q-like protein 2	PE2	PE1	A0A1B0GX49	TVB64_HUMAN	T cell receptor beta variable 6-4	PE3	PE1	A0A0C4DH33	HV124_HUMAN	Immunoglobulin heavy variable 1-24	PE3	PE1	A0A0C4DH73	KV112_HUMAN	Immunoglobulin kappa variable 1-12	PE3	PE3	A2A2Z9	AN18B_HUMAN	Ankyrin repeat domain-containing protein 18B	PE1	PE1	A6NEA5	F231A_HUMAN	Protein FAM231A/C	PE3	PE3
Q8N8P6	YX004_HUMAN	Putative uncharacterized protein FLJ39060	PE2	PE2	Q8NCU7	C2C4A_HUMAN	C2 calcium-dependent domain-containing protein 4A	PE2	PE1	A0A075B6K5	LV39_HUMAN	Immunoglobulin lambda variable 3-9	PE3	PE1	A0A0C4DH34	HV428_HUMAN	Immunoglobulin heavy variable 4-28	PE3	PE1	A0A0C5B5G6	MOTSC_HUMAN	Mitochondrial-derived peptide MOTS-c	PE1	PE1	A2A3L6	TTC24_HUMAN	Tetratricopeptide repeat protein 24	PE4	PE4	A6NEC2	PSAL_HUMAN	Puromycin-sensitive aminopeptidase-like protein	PE2	PE1
A0A075B6I3	LVK55_HUMAN	Probable non-functional immunoglobulin lambda variable 11-55	PE1	PE5	A6NLJ0	C2C4B_HUMAN	C2 calcium-dependent domain-containing protein 4B	PE2	PE1	A0A075B6K6	LV403_HUMAN	Immunoglobulin lambda variable 4-3	PE3	PE1	A0A0C4DH38	HV551_HUMAN	Immunoglobulin heavy variable 5-51	PE3	PE1	A0A0D9SF12	CC163_HUMAN	Transmembrane protein CCDC163	PE2	PE2	A2A3N6	PIPSL_HUMAN	Putative PIP5K1A and PSMD4-like protein	PE5	PE5	A6NEF3	GG6L4_HUMAN	Putative golgin subfamily A member 6-like protein 4	PE5	PE5
A0A075B6I4	LVX54_HUMAN	Immunoglobulin lambda variable 10-54	PE3	PE1	B7Z1M9	C2D4D_HUMAN	C2 calcium-dependent domain-containing protein 4D	PE2	PE1	A0A075B6N1	TVB19_HUMAN	T cell receptor beta variable 19	PE1	PE1	A0A0C4DH39	HV158_HUMAN	Immunoglobulin heavy variable 1-58	PE3	PE1	A0A0G2JMD5	PRA33_HUMAN	PRAME family member 33	PE3	PE3	A2CJ06	DYTN_HUMAN	Dystrotelin	PE2	PE2	A6NEH6	TM247_HUMAN	Transmembrane protein 247	PE4	PE1
A0A075B6L6	TVB73_HUMAN	Probable non-functional T cell receptor beta variable 7-3	PE1	ΝΑ	Q6ZSU1	C2G1P_HUMAN	Putative inactive cytochrome P450 2G1	PE5	PE5	A0A075B6N2	TVBT1_HUMAN	T cell receptor beta variable 20-1	PE3	PE1	A0A0C4DH41	HV461_HUMAN	Immunoglobulin heavy variable 4-61	PE3	PE3	A0A0G2JMI3	HV692_HUMAN	Immunoglobulin heavy variable 1-69-2	PE3	PE1	A2IDD5	CCD78_HUMAN	Coiled-coil domain-containing protein 78	PE2	PE1	A6NEH8	ZNAS2_HUMAN	Putative uncharacterized protein encoded by ZNF503-AS2	PE5	PE5
A0A075B6N3	TVBX1_HUMAN	T cell receptor beta variable 24-1	PE3	PE3	Q6ZMU1	C3P1_HUMAN	Putative protein C3P1	PE5	PE5	A0A075B6T8	TVA91_HUMAN	T cell receptor alpha variable 9-1	PE3	PE3	A0A0C4DH42	HV366_HUMAN	Immunoglobulin heavy variable 3-66	PE3	PE1	A0A0G2JS06	LV539_HUMAN	Immunoglobulin lambda variable 5-39	PE3	PE1	A2NJV5	KV229_HUMAN	Immunoglobulin kappa variable 2-29	PE3	PE1	A6NEJ1	SSX10_HUMAN	Putative protein SSX10	PE5	NA
A6NL08	O6C75_HUMAN	Olfactory receptor 6C75	PE3	PE3	Q9H0H9	C4F30_HUMAN	Putative cytochrome P450 family member 4F30	PE5	PE5	A0A075B6U4	TVA7_HUMAN	T cell receptor alpha variable 7	PE3	PE3	A0A0C4DH43	HV70D_HUMAN	Immunoglobulin heavy variable 2-70D	PE3	PE1	A0A0J9YVY3	HV741_HUMAN	Immunoglobulin heavy variable 7-4-1	PE3	PE1	A2PYH4	HFM1_HUMAN	Probable ATP-dependent DNA helicase HFM1	PE1	PE1	A6NEL2	SWAHB_HUMAN	Ankyrin repeat domain-containing protein SOWAHB	PE2	PE1
A6NLX4	TM210_HUMAN	Transmembrane protein 210	PE3	PE1	A0A1B0GU71	C97D2_HUMAN	Uncharacterized protein CFAP97D2	PE3	PE2	A0A075B6V5	TVA36_HUMAN	T cell receptor alpha variable 36/delta variable 7	PE3	PE3	A0A0C4DH55	KVD07_HUMAN	Immunoglobulin kappa variable 3D-7	PE3	PE1	A0A0J9YWL9	TX13C_HUMAN	Putative testis-expressed protein 13C	PE5	PE5	A2RU37	CI170_HUMAN	Uncharacterized protein C9orf170	PE2	PE2	A6NEL3	F86C2_HUMAN	Putative protein FAM86C2P	PE5	PE5
O96002	CX001_HUMAN	Putative transmembrane protein CXorf1	PE5	PE5	Q8WWF1	CA054_HUMAN	Uncharacterized protein C1orf54	PE2	PE2	A0A075B6W5	TVA23_HUMAN	T cell receptor alpha variable 23/delta variable 6	PE3	PE3	A0A0C4DH59	TVB54_HUMAN	T cell receptor beta variable 5-4	PE3	PE3	A0A0J9YX35	HV64D_HUMAN	Immunoglobulin heavy variable 3-64D	PE3	PE1	A2VCL2	CC162_HUMAN	Coiled-coil domain-containing protein 162	PE2	PE2	A6NEM1	GG6L9_HUMAN	Golgin subfamily A member 6-like protein 9	PE2	PE2
P0DOY5	HD101_HUMAN	Immunoglobulin heavy diversity 1-1	PE4	PE4	Q5SVJ3	CA100_HUMAN	Uncharacterized protein C1orf100	PE2	PE1	A0A087WT02	TVA92_HUMAN	T cell receptor alpha variable 9-2	PE3	PE3	A0A0C4DH62	HJ01_HUMAN	Immunoglobulin heavy joining 1	PE4	PE4	A0A0J9YX75	TVB69_HUMAN	T cell receptor beta variable 6-9	PE3	PE3	A3KFT3	OR2M5_HUMAN	Olfactory receptor 2M5	PE3	PE3	A6NEN9	CX065_HUMAN	Uncharacterized protein CXorf65	PE4	PE4
P01766	HV313_HUMAN	Immunoglobulin heavy variable 3-13	PE1	PE1	Q5TEV5	CA134_HUMAN	Putative uncharacterized protein C1orf134	PE3	PE3	A0A087WT03	TVAZ1_HUMAN	T cell receptor alpha variable 26-1	PE3	PE1	A0A0C4DH67	KV108_HUMAN	Immunoglobulin kappa variable 1-8	PE3	PE1	A0A0J9YX94	PMA6F_HUMAN	Paraneoplastic antigen Ma6F	PE4	PE1	A3QJZ6	PRA22_HUMAN	PRAME family member 22	PE3	PE3	A6NEQ0	RBY1E_HUMAN	RNA-binding motif protein, Y chromosome, family 1 member E	PE2	PE1
P01767	HV353_HUMAN	Immunoglobulin heavy variable 3-53	PE1	PE1	Q5VVS0	CA140_HUMAN	Putative uncharacterized protein C1orf140	PE5	PE5	A0A087WTH1	TM265_HUMAN	Transmembrane protein 265	PE3	PE2	A0A0C4DH68	KV224_HUMAN	Immunoglobulin kappa variable 2-24	PE3	PE1	A0A0J9YXA8	TJB11_HUMAN	T cell receptor beta joining 1-1	PE4	PE4	A3QJZ7	PRA27_HUMAN	PRAME family member 27	PE3	PE3	A6NEQ2	F181B_HUMAN	Protein FAM181B	PE2	PE2
P0C263	SBK2_HUMAN	Serine/threonine-protein kinase SBK2	PE3	PE1	Q5JVX7	CA141_HUMAN	Uncharacterized protein C1orf141	PE2	PE2	A0A087WTH5	KCE1B_HUMAN	Potassium voltage-gated channel subfamily E member 1B	PE3	PE3	A0A0C4DH69	KV109_HUMAN	Immunoglobulin kappa variable 1-9	PE3	PE1	A0A0J9YXQ4	PMA6E_HUMAN	Paraneoplastic antigen Ma6E	PE4	PE1	A4D0T2	CG066_HUMAN	Uncharacterized protein C7orf66	PE4	PE4	A6NER0	TBC3F_HUMAN	TBC1 domain family member 3F	PE2	PE2
P0C623	OR4Q2_HUMAN	Olfactory receptor 4Q2	PE3	PE3	Q5VVC0	CA146_HUMAN	Uncharacterized protein C1orf146	PE2	PE2	A0A087WUL8	NBPFJ_HUMAN	Neuroblastoma breakpoint family member 19	PE5	PE5	A0A0C4DH72	KV106_HUMAN	Immunoglobulin kappa variable 1-6	PE3	PE1	A0A0J9YXX1	HV5X1_HUMAN	Immunoglobulin heavy variable 5-10-1	PE3	PE1	A4D0T7	SIM30_HUMAN	Small integral membrane protein 30	PE3	PE3	A6NER3	GG12J_HUMAN	G antigen 12J	PE2	PE3
P0C629	O10J4_HUMAN	Olfactory receptor 10J4	PE3	PE3	Q96MC9	CA147_HUMAN	Uncharacterized protein C1orf147	PE2	PE2	A0A1B0GVZ9	TM269_HUMAN	Transmembrane protein 269	PE3	PE3	A0A0C4DH73	KV112_HUMAN	Immunoglobulin kappa variable 1-12	PE3	PE3	A0A0J9YXY3	TVB62_HUMAN	T cell receptor beta variable 6-2	PE3	PE1	A4D0Y5	CG077_HUMAN	Uncharacterized protein C7orf77	PE4	PE4	A6NES4	MRO2A_HUMAN	Maestro heat-like repeat-containing protein family member 2A	PE4	PE4
P0DPQ4	F243B_HUMAN	Protein FAM243B	PE3	PE2	Q3SY05	CA157_HUMAN	Putative uncharacterized protein encoded by LINC00303	PE5	PE5	A0A1B0GW35	EXC1L_HUMAN	Exocyst complex component 1-like	PE2	PE2	A0A0C5B5G6	MOTSC_HUMAN	Mitochondrial-derived peptide MOTS-c	PE1	PE1	A0A0J9YY54	TX13D_HUMAN	Testis-expressed protein 13D	PE3	PE1	A4D126	ISPD_HUMAN	D-ribitol-5-phosphate cytidylyltransferase	PE1	PE1	A6NET4	OR5K3_HUMAN	Olfactory receptor 5K3	PE2	PE3
P0DTE4	UD2A1_HUMAN	UDP-glucuronosyltransferase 2A1	PE1	ΝΑ	Q8N1D5	CA158_HUMAN	Uncharacterized protein C1orf158	PE2	PE1	A0A1B0GW54	SIM39_HUMAN	Small integral membrane protein 39	PE3	NA	A0A0D9SF12	CC163_HUMAN	Transmembrane protein CCDC163	PE2	PE2	A0A0K0K1A3	TVBJ1_HUMAN	T cell receptor beta variable 10-1	PE3	PE3	A4D174	CG071_HUMAN	Putative uncharacterized protein C7orf71	PE2	PE2	A6NEV1	PR23A_HUMAN	Proline-rich protein 23A	PE3	PE3
A4D0T7	SIM30_HUMAN	Small integral membrane protein 30	PE3	PE2	Q8NAE3	CA180_HUMAN	Putative uncharacterized protein encoded by LINC01555	PE2	PE2	A0A1B0GW64	SIM33_HUMAN	Small integral membrane protein 33	PE3	PE3	A0A0G2JMD5	PRA33_HUMAN	PRAME family member 33	PE3	PE3	A0A0K0K1A5	TVB65_HUMAN	T cell receptor beta variable 6-5	PE1	PE1	A4D1F6	LRRD1_HUMAN	Leucine-rich repeat and death domain-containing protein 1	PE2	PE1	A6NEY3	GG6L3_HUMAN	Putative golgin subfamily A member 6-like protein 3	PE5	PE5
P0DMP1	HMN12_HUMAN	Humanin-like 12	PE3	PE2	Q5T7R7	CA185_HUMAN	Uncharacterized protein C1orf185	PE2	PE1	A0A1W2PP97	THSD8_HUMAN	Thrombospondin type-1 domain-containing protein 8	PE3	PE3	A0A0G2JMI3	HV692_HUMAN	Immunoglobulin heavy variable 1-69-2	PE3	PE1	A0A0K0K1B3	TVB30_HUMAN	T cell receptor beta variable 30	PE3	PE3	A4D1N5	YG018_HUMAN	Putative uncharacterized protein FLJ40288	PE2	PE2	A6NEY8	PRXD1_HUMAN	Putative prolyl-tRNA synthetase associated domain-containing protein 1	PE5	PE5
P47883	OR3A4_HUMAN	Putative olfactory receptor 3A4	PE5	PE5	Q5T5A4	CA194_HUMAN	Protein C1orf194	PE1	PE1	A0A1W2PPF3	DUXB_HUMAN	Double homeobox protein B	PE2	NA	A0A0G2JS06	LV539_HUMAN	Immunoglobulin lambda variable 5-39	PE3	PE1	A0A0K0K1C0	TVBK1_HUMAN	T cell receptor beta variable 11-1	PE3	PE3	A4D1Z8	GRIFN_HUMAN	Grifin	PE2	PE2	A6NF01	P121B_HUMAN	Putative nuclear envelope pore membrane protein POM 121B	PE5	PE5
A0A087X179	TBC3E_HUMAN	TBC1 domain family member 3E	PE2	PE1	Q5TG92	CA195_HUMAN	Putative uncharacterized protein C1orf195	PE2	PE2	A0A1W2PPG7	GBG14_HUMAN	Putative guanine nucleotide-binding protein G(I)/G(S)/G(O) subunit gamma-14	PE5	PE5	A0A0J9YVY3	HV741_HUMAN	Immunoglobulin heavy variable 7-4-1	PE3	PE1	A0A0K0K1C4	TVB27_HUMAN	T cell receptor beta variable 27	PE3	PE3	A4D250	BLACE_HUMAN	B-cell acute lymphoblastic leukemia-expressed protein	PE2	PE2	A6NF34	ANTRL_HUMAN	Anthrax toxin receptor-like	PE2	PE3
P0CJ76	HMN9_HUMAN	Humanin-like 9	PE2	PE2	B1AJZ1	CA196_HUMAN	Putative uncharacterized protein C1orf196	PE5	PE5	A0A1W2PPM1	CPHXL_HUMAN	Cytoplasmic polyadenylated homeobox-like	PE3	NA	A0A0J9YWL9	TX13C_HUMAN	Putative testis-expressed protein 13C	PE5	PE5	A0A0K0K1D8	TVB61_HUMAN	T cell receptor beta variable 6-1	PE3	PE3	A4D256	CC14C_HUMAN	Dual specificity protein phosphatase CDC14C	PE2	PE1	A6NF36	CC182_HUMAN	Coiled-coil domain-containing protein 182	PE2	PE2
Q49AS3	L37A5_HUMAN	Putative protein LRRC37A5P	PE5	PE5	Q5SR53	CA200_HUMAN	Putative uncharacterized protein PIK3CD-AS1	PE5	PE5	A0A1W2PQ73	ERFL_HUMAN	ETS domain-containing transcription factor ERF-like	PE3	NA	A0A0J9YWP8	TJB13_HUMAN	T cell receptor beta joining 1-3	PE4	NA	A0A0K0K1E9	TVB77_HUMAN	T cell receptor beta variable 7-7	PE3	PE3	A4D263	SPT48_HUMAN	Spermatogenesis-associated protein 48	PE4	PE1	A6NF83	NUR1L_HUMAN	Nuclear transcriptional regulator 1-like protein	PE3	PE3
A6NN90	CB081_HUMAN	Uncharacterized protein C2orf81	PE3	PE1	Q8IVY1	CA210_HUMAN	Type III endosome membrane protein TEMP	PE3	PE1	A0A286YFB4	SCGR2_HUMAN	Small cysteine and glycine repeat-containing protein 2	PE1	PE1	A0A0J9YWX3	TJB16_HUMAN	T cell receptor beta joining 1-6	PE4	NA	A0A0K0K1G6	TVBJ3_HUMAN	T cell receptor beta variable 10-3	PE3	PE3	A4D2B8	PM2P1_HUMAN	Putative postmeiotic segregation increased 2-like protein 1	PE5	PE5	A6NF89	OR6C6_HUMAN	Olfactory receptor 6C6	PE2	PE3
A6NN92	CXE1_HUMAN	Putative gap junction epsilon-1 protein	PE5	PE5	Q8N6G1	CA211_HUMAN	Putative uncharacterized protein encoded by LINC00337	PE5	PE5	A0A286YFG1	SCGR8_HUMAN	Small cysteine and glycine repeat-containing protein 8	PE1	PE1	A0A0J9YX35	HV64D_HUMAN	Immunoglobulin heavy variable 3-64D	PE3	PE1	A0A0K0K1G8	TVBJ2_HUMAN	T cell receptor beta variable 10-2	PE3	PE3	A4D2G3	O2A25_HUMAN	Olfactory receptor 2A25	PE2	PE2	A6NFA0	F205C_HUMAN	Putative family with sequence similarity 205, member C protein	PE5	PE5
Q495D7	CL036_HUMAN	Putative uncharacterized protein encoded by LINC01559	PE2	PE2	Q8NC38	CA213_HUMAN	Putative uncharacterized protein ZNF436-AS1	PE2	PE2	A0A286YFK9	SIM38_HUMAN	Small integral membrane protein 38	PE3	NA	A0A0J9YX75	TVB69_HUMAN	T cell receptor beta variable 6-9	PE3	PE3	A0A0U1RQE8	GLYLB_HUMAN	Putative glycine N-acyltransferase-like protein 1B	PE3	PE3	A4D2H0	CTGEF_HUMAN	cTAGE family member 15	PE2	PE2	A6NFC5	TM235_HUMAN	Transmembrane protein 235	PE2	PE2
Q496M5	PLK5_HUMAN	Inactive serine/threonine-protein kinase PLK5	PE1	PE1	Q6ZS94	CA229_HUMAN	Putative uncharacterized protein C1orf229	PE2	PE2	A0A2R8Y4Y8	OSP4B_HUMAN	Oocyte-secreted protein 4B	PE3	PE3	A0A0J9YX94	PMA6F_HUMAN	Paraneoplastic antigen Ma6F	PE4	PE1	A0A0U1RQI7	KLF18_HUMAN	Kruppel-like factor 18	PE3	PE3	A4FU28	CTGE9_HUMAN	cTAGE family member 9	PE2	PE2	A6NFC9	OR2W5_HUMAN	Putative olfactory receptor 2W5	PE5	PE5
Q5JWF8	ACL10_HUMAN	Actin-like protein 10	PE2	PE1	A0A0U1RR37	CA232_HUMAN	Uncharacterized protein C1orf232	PE4	PE2	A4IF30	S35F4_HUMAN	Solute carrier family 35 member F4	PE2	PE2	A0A0J9YXA8	TJB11_HUMAN	T cell receptor beta joining 1-1	PE4	PE4	A0A0U1RR11	CENL1_HUMAN	Centromere protein V-like protein 1	PE2	PE2	A4FU69	EFCB5_HUMAN	EF-hand calcium-binding domain-containing protein 5	PE1	PE1	A6NFE2	SMCO2_HUMAN	Single-pass membrane and coiled-coil domain-containing protein 2	PE2	PE2
Q6JVE9	LCN8_HUMAN	Epididymal-specific lipocalin-8	PE2	PE2	Q7Z3S7	CA2D4_HUMAN	Voltage-dependent calcium channel subunit alpha-2/delta-4	PE1	PE1	A5PLL1	AN34B_HUMAN	Ankyrin repeat domain-containing protein 34B	PE2	PE1	A0A0J9YXG5	TJB14_HUMAN	T cell receptor beta joining 1-4	PE4	NA	A0A0U1RR37	CA232_HUMAN	Uncharacterized protein C1orf232	PE4	PE4	A4IF30	S35F4_HUMAN	Solute carrier family 35 member F4	PE2	PE2	A6NFE3	EFC10_HUMAN	EF-hand calcium-binding domain-containing protein 10	PE2	PE2
P61573	REC9_HUMAN	Endogenous retrovirus group K member 9 Rec protein	PE1	PE1	Q8WTZ4	CA5BL_HUMAN	Putative inactive carbonic anhydrase 5B-like protein	PE5	PE5	A6NC57	ANR62_HUMAN	Ankyrin repeat domain-containing protein 62	PE2	PE2	A0A0J9YXM7	TJB15_HUMAN	T cell receptor beta joining 1-5	PE4	NA	A0A0U1RRE5	NBDY_HUMAN	Negative regulator of P-body association	PE1	PE1	A4QN01	CJ040_HUMAN	Putative uncharacterized protein encoded by LINC01553	PE2	PE2	A6NFF2	NP1L6_HUMAN	Putative nucleosome assembly protein 1-like 6	PE5	PE5
Q15195	PLGA_HUMAN	Plasminogen-like protein A	PE2	PE2	Q8IXH8	CAD26_HUMAN	Cadherin-like protein 26	PE1	PE1	A6NC62	RAKDN_HUMAN	Putative RBAK downstream neighbor protein	PE5	PE5	A0A0J9YXQ4	PMA6E_HUMAN	Paraneoplastic antigen Ma6E	PE4	PE1	A0A0U1RRI6	CENL3_HUMAN	Centromere protein V-like protein 3	PE3	PE1	A5D8W1	CFA69_HUMAN	Cilia- and flagella-associated protein 69	PE2	PE1	A6NFH5	FBP12_HUMAN	Fatty acid-binding protein 12	PE2	PE2
Q6NVV9	ADAM5_HUMAN	Putative disintegrin and metalloproteinase domain-containing protein 5	PE5	PE5	P43166	CAH7_HUMAN	Carbonic anhydrase 7	PE1	PE1	A6NC78	GOG8I_HUMAN	Putative golgin subfamily A member 8I	PE5	PE5	A0A0J9YXX1	HV5X1_HUMAN	Immunoglobulin heavy variable 5-10-1	PE3	PE1	A0A0U1RRK4	LBHD2_HUMAN	LBH domain-containing protein 2	PE4	PE1	A5LHX3	PSB11_HUMAN	Proteasome subunit beta type-11	PE2	PE1	A6NFK2	GRCR2_HUMAN	Glutaredoxin domain-containing cysteine-rich protein 2	PE3	PE3
Q01118	SCN7A_HUMAN	Sodium channel protein type 7 subunit alpha	PE1	PE1	Q9HA72	CAHM2_HUMAN	Calcium homeostasis modulator protein 2	PE1	PE1	A6NC86	PINLY_HUMAN	phospholipase A2 inhibitor and Ly6/PLAUR domain-containing protein	PE2	PE1	A0A0J9YXY3	TVB62_HUMAN	T cell receptor beta variable 6-2	PE3	PE1	A0A0U1RRL7	MMPOS_HUMAN	Protein MMP24OS	PE1	PE1	A5PLL1	AN34B_HUMAN	Ankyrin repeat domain-containing protein 34B	PE2	PE1	A6NFN3	RFOX3_HUMAN	RNA binding protein fox-1 homolog 3	PE2	PE1
Q5JRK9	GGEE3_HUMAN	Putative G antigen family E member 3	PE3	PE1	Q96GE6	CALL4_HUMAN	Calmodulin-like protein 4	PE2	PE1	A6NI61	MYMK_HUMAN	Protein myomaker	PE1	PE1	A0A0J9YY54	TX13D_HUMAN	Testis-expressed protein 13D	PE3	PE1	A0A0U1RRN3	SPTOS_HUMAN	Putative transmembrane protein SPTY2D1OS	PE3	PE3	A5PLN7	F149A_HUMAN	Protein FAM149A	PE2	PE1	A6NFN9	ANKUB_HUMAN	Protein ANKUB1	PE2	PE2
Q6ZS62	COLC1_HUMAN	Colorectal cancer-associated protein 1	PE2	PE2	A8MX76	CAN14_HUMAN	Calpain-14	PE2	PE1	A6NI73	LIRA5_HUMAN	Leukocyte immunoglobulin-like receptor subfamily A member 5	PE1	PE1	A0A0K0K1A3	TVBJ1_HUMAN	T cell receptor beta variable 10-1	PE3	PE3	A0A183	LCE6A_HUMAN	Late cornified envelope protein 6A	PE3	PE2	A6H8M9	CDHR4_HUMAN	Cadherin-related family member 4	PE2	PE2	A6NFQ2	F115C_HUMAN	Protein FAM115C	PE2	PE1
Q6ZS72	PEAK3_HUMAN	Protein PEAK3	PE1	PE1	Q8ND23	CARL3_HUMAN	Capping protein, Arp2/3 and myosin-I linker protein 3	PE2	PE1	A0A0B4J248	TVA11_HUMAN	T cell receptor alpha variable 1-1	PE3	PE3	A0A0K0K1A5	TVB65_HUMAN	T cell receptor beta variable 6-5	PE1	PE1	A0A1B0GTC6	CC085_HUMAN	Uncharacterized protein C3orf85	PE3	PE1	A6NC05	YD286_HUMAN	Glutaredoxin-like protein C5orf63	PE2	PE1	A6NFQ7	DPRX_HUMAN	Divergent paired-related homeobox	PE2	PE3
Q8N7Z2	GG6L1_HUMAN	Golgin subfamily A member 6-like protein 1	PE2	PE2	Q8IU53	CASC2_HUMAN	Protein CASC2, isoforms 1/2	PE4	PE4	A0A0B4J249	TVA5_HUMAN	T cell receptor alpha variable 5	PE3	PE3	A0A0K0K1B3	TVB30_HUMAN	T cell receptor beta variable 30	PE3	PE3	A0A1B0GTD5	TEX49_HUMAN	Testis-expressed protein 49	PE4	PE2	A6NC42	DPPA5_HUMAN	Developmental pluripotency-associated 5 protein	PE2	PE1	A6NFT4	CC42B_HUMAN	Coiled-coil domain-containing protein 42B	PE2	PE2
Q8NFD4	YI018_HUMAN	Uncharacterized protein FLJ76381	PE2	PE2	Q96PB1	CASD1_HUMAN	N-acetylneuraminate 9-O-acetyltransferase	PE1	PE1	A0A0B4J262	TVA86_HUMAN	T cell receptor alpha variable 8-6	PE3	PE3	A0A0K0K1C0	TVBK1_HUMAN	T cell receptor beta variable 11-1	PE3	PE3	A0A1B0GTH6	CS2IP_HUMAN	Casein kinase II subunit alpha'-interacting protein	PE3	PE2	A6NC51	T150B_HUMAN	Modulator of macroautophagy TMEM150B	PE2	PE2	A6NFU8	PGPIL_HUMAN	Pyroglutamyl-peptidase 1-like protein	PE2	PE2
A0A1B0GUS0	CS085_HUMAN	Uncharacterized protein C19orf85	PE2	PE2	Q13166	CATR1_HUMAN	CATR tumorigenic conversion 1 protein	PE2	PE2	A0A0B4J263	TVA39_HUMAN	T cell receptor alpha variable 39	PE3	PE1	A0A0K0K1C4	TVB27_HUMAN	T cell receptor beta variable 27	PE3	PE3	A0A1B0GTI8	TM272_HUMAN	Transmembrane protein 272	PE2	PE2	A6NC57	ANR62_HUMAN	Ankyrin repeat domain-containing protein 62	PE2	PE2	A6NFX1	MFS2B_HUMAN	Major facilitator superfamily domain-containing protein 2B	PE2	PE1
A0A1B0GVG4	CC194_HUMAN	Coiled-coil domain-containing protein 194	PE3	PE2	Q9BXY5	CAYP2_HUMAN	Calcyphosin-2	PE2	PE1	A0A0B4J2D9	KVD13_HUMAN	Immunoglobulin kappa variable 1D-13	PE3	PE1	A0A0K0K1D8	TVB61_HUMAN	T cell receptor beta variable 6-1	PE3	PE3	A0A1B0GTK4	F237A_HUMAN	Protein FAM237A	PE3	PE3	A6NC62	RAKDN_HUMAN	Putative RBAK downstream neighbor protein	PE5	PE5	A6NFY7	SDHF1_HUMAN	Succinate dehydrogenase assembly factor 1, mitochondrial	PE1	PE1
A0A1B0GVZ2	F240B_HUMAN	Protein FAM240B	PE3	PE2	Q6ZSB3	CB046_HUMAN	Putative uncharacterized protein encoded by LINC00299	PE5	PE5	A0A0B4J2E0	TVBL4_HUMAN	T cell receptor beta variable 12-4	PE1	PE1	A0A0K0K1E9	TVB77_HUMAN	T cell receptor beta variable 7-7	PE3	PE3	A0A1B0GTK5	F236D_HUMAN	Protein FAM236D	PE3	PE3	A6NC78	GOG8I_HUMAN	Putative golgin subfamily A member 8I	PE5	PE5	A6NFZ4	FA24A_HUMAN	Protein FAM24A	PE2	PE3
A0A1B0GVZ6	MB3LB_HUMAN	Methyl-CpG-binding domain protein 3-like 2B	PE3	PE1	Q6UXQ4	CB066_HUMAN	Uncharacterized protein C2orf66	PE3	PE2	A0A0C4DH39	HV158_HUMAN	Immunoglobulin heavy variable 1-58	PE3	PE1	A0A0K0K1G6	TVBJ3_HUMAN	T cell receptor beta variable 10-3	PE3	PE3	A0A1B0GTL2	CT204_HUMAN	Uncharacterized protein C20orf204	PE3	PE3	A6NC86	PINLY_HUMAN	phospholipase A2 inhibitor and Ly6/PLAUR domain-containing protein	PE2	PE1	A6NG13	MGT4D_HUMAN	Alpha-1,3-mannosyl-glycoprotein 4-beta-N-acetylglucosaminyltransferase-like protein MGAT4D	PE2	PE2
Q6MZM9	PRR27_HUMAN	Proline-rich protein 27	PE2	PE1	A6NN90	CB081_HUMAN	Uncharacterized protein C2orf81	PE3	PE1	A0A0C4DH41	HV461_HUMAN	Immunoglobulin heavy variable 4-61	PE3	PE3	A0A0K0K1G8	TVBJ2_HUMAN	T cell receptor beta variable 10-2	PE3	PE3	A0A1B0GTQ4	MYMX_HUMAN	Protein myomixer	PE3	PE3	A6NC97	F172B_HUMAN	Putative protein FAM172B	PE5	PE5	A6NGA9	TM202_HUMAN	Transmembrane protein 202	PE2	PE4
Q6MZN7	HCP5_HUMAN	HLA class I histocompatibility antigen protein P5	PE2	PE2	Q6ZV80	CB091_HUMAN	Uncharacterized protein C2orf91	PE2	PE2	A0A0C4DH42	HV366_HUMAN	Immunoglobulin heavy variable 3-66	PE3	PE1	A0A0K2S4Q6	CD3CH_HUMAN	Protein CD300H	PE1	PE1	A0A1B0GTR0	EDD13_HUMAN	Epididymal protein 13	PE3	PE2	A6NCC3	GOG8O_HUMAN	Golgin subfamily A member 8O	PE1	PE1	A6NGB0	T191C_HUMAN	Transmembrane protein 191C	PE2	PE3
Q86YQ2	LATH_HUMAN	Putative BPIFA4P protein	PE5	PE5	A0A1B0GVN3	CB092_HUMAN	Uncharacterized protein C2orf92	PE3	PE2	A0A1B0GVZ6	MB3LB_HUMAN	Methyl-CpG-binding domain protein 3-like 2B	PE3	PE3	A0A0U1RQE8	GLYLB_HUMAN	Putative glycine N-acyltransferase-like protein 1B	PE3	PE1	A0A1B0GTR4	SPRR5_HUMAN	Putative small proline-rich protein 5	PE5	PE5	A6NCF6	MA13P_HUMAN	Putative MAGE domain-containing protein MAGEA13P	PE5	PE5	A6NGB7	TM221_HUMAN	Transmembrane protein 221	PE2	PE1
Q8N7C7	RN148_HUMAN	RING finger protein 148	PE2	PE1	P0DPF5	CB27A_HUMAN	Uncharacterized protein C2orf27A	PE2	PE2	A0A1B0GWB2	PRT1B_HUMAN	Proline rich transmembrane protein 1B	PE3	PE1	A0A0U1RQI7	KLF18_HUMAN	Kruppel-like factor 18	PE3	PE3	A0A1B0GTS1	HSFX4_HUMAN	Heat shock transcription factor, X-linked member 4	PE3	PE2	A6NCI4	VWA3A_HUMAN	von Willebrand factor A domain-containing protein 3A	PE2	PE2	A6NGC4	TLCD2_HUMAN	TLC domain-containing protein 2	PE2	PE1
Q8NEE0	KLAS1_HUMAN	Putative uncharacterized protein KLHL30-AS1	PE5	PE5	Q6ZTR7	CBAR2_HUMAN	CBY1-interacting BAR domain-containing protein 2	PE1	PE1	A0A1B0GWH4	HSFX3_HUMAN	Heat shock transcription factor, X-linked member 3	PE3	PE2	A0A0U1RQS6	TM275_HUMAN	Transmembrane protein 275	PE3	NA	A0A1B0GTU1	ZC11B_HUMAN	Zinc finger CCCH domain-containing protein 11B	PE4	PE1	A6NCI5	SIM16_HUMAN	Putative transmembrane protein encoded by LINC00862	PE5	PE5	A6NGD5	ZSA5C_HUMAN	Zinc finger and SCAN domain-containing protein 5C	PE3	PE3
A0A075B6T8	TVA91_HUMAN	T cell receptor alpha variable 9-1	PE3	PE3	P15086	CBPB1_HUMAN	Carboxypeptidase B	PE1	PE1	A0A1B0GX78	TVBL5_HUMAN	T cell receptor beta variable 12-5	PE3	PE3	A0A0U1RR11	CENL1_HUMAN	Centromere protein V-like protein 1	PE2	PE2	A0A1B0GTU2	CTXD1_HUMAN	Cortexin domain-containing 1	PE3	PE3	A6NCI8	CB078_HUMAN	Uncharacterized protein C2orf78	PE2	PE2	A6NGE4	DC8L1_HUMAN	DDB1- and CUL4-associated factor 8-like protein 1	PE2	PE2
P01705	LV223_HUMAN	Immunoglobulin lambda variable 2-23	PE1	PE1	Q8NEM8	CBPC3_HUMAN	Cytosolic carboxypeptidase 3	PE2	PE2	A0A1B0GXF2	TVB72_HUMAN	T cell receptor beta variable 7-2	PE3	PE1	A0A0U1RR37	CA232_HUMAN	Uncharacterized protein C1orf232	PE4	PE4	A0A1B0GTW7	LMLN2_HUMAN	Leishmanolysin-like peptidase 2	PE3	PE3	A6NCJ1	CS071_HUMAN	Uncharacterized protein C19orf71	PE4	PE1	A6NGE7	URAD_HUMAN	Putative 2-oxo-4-hydroxy-4-carboxy-5-ureidoimidazoline decarboxylase	PE5	PE5
P06315	KV502_HUMAN	Immunoglobulin kappa variable 5-2	PE1	PE1	Q5VU57	CBPC6_HUMAN	Cytosolic carboxypeptidase 6	PE2	PE1	A0A1W2PR48	TLE7_HUMAN	Transducin-like enhancer protein 7	PE3	PE1	A0A0U1RRE5	NBDY_HUMAN	Negative regulator of P-body association	PE1	PE1	A0A1B0GTY4	TEX50_HUMAN	Testis-expressed protein 50	PE3	PE1	A6NCK2	TR43B_HUMAN	Tripartite motif-containing protein 43B	PE3	PE3	A6NGG3	CI092_HUMAN	Putative uncharacterized protein C9orf92	PE4	PE4
P0C7Q6	S35G6_HUMAN	Solute carrier family 35 member G6	PE2	PE2	Q8IVL8	CBPO_HUMAN	Carboxypeptidase O	PE1	PE1	A0A1W2PS18	PMIS2_HUMAN	Transmembrane protein PMIS2	PE3	PE3	A0A0U1RRI6	CENL3_HUMAN	Centromere protein V-like protein 3	PE3	PE1	A0A1B0GTZ2	CC196_HUMAN	Putative coiled-coil domain-containing protein 196	PE5	PE5	A6NCL1	GEMC1_HUMAN	Geminin coiled-coil domain-containing protein 1	PE1	PE1	A6NGG8	CB071_HUMAN	Uncharacterized protein C2orf71	PE1	PE1
A6NL05	F74A7_HUMAN	Protein FAM74A7	PE3	PE3	Q9Y646	CBPQ_HUMAN	Carboxypeptidase Q	PE1	PE1	A0A286YF46	SCGR5_HUMAN	Small cysteine and glycine repeat-containing protein 5	PE1	PE1	A0A0U1RRK4	LBHD2_HUMAN	LBH domain-containing protein 2	PE4	PE1	A0A1B0GU29	SIM28_HUMAN	Small integral membrane protein 28	PE3	PE3	A6NCL2	LRCL1_HUMAN	Leucine-rich colipase-like protein 1	PE2	PE1	A6NGH8	ANR61_HUMAN	Ankyrin repeat domain-containing protein 61	PE3	PE3
O95222	OR6A2_HUMAN	Olfactory receptor 6A2	PE2	PE2	A6NI87	CBY3_HUMAN	Protein chibby homolog 3	PE3	PE1	A0A286YF60	SCGR3_HUMAN	Small cysteine and glycine repeat-containing protein 3	PE1	PE1	A0A0U1RRL7	MMPOS_HUMAN	Protein MMP24OS	PE1	PE1	A0A1B0GU33	TEX53_HUMAN	Testis-expressed protein 53	PE4	PE2	A6NCL7	AN33B_HUMAN	Ankyrin repeat domain-containing protein 33B	PE3	PE1	A6NGJ6	TRI64_HUMAN	Tripartite motif-containing protein 64	PE2	PE2
P0DP71	F236C_HUMAN	Protein FAM236C	PE3	PE2	Q9UK00	CC018_HUMAN	Uncharacterized protein C3orf18	PE2	PE1	A0A2R8YFL7	OSP4A_HUMAN	Oocyte-secreted protein 4A	PE3	PE3	A0A0U1RRN3	SPTOS_HUMAN	Putative transmembrane protein SPTY2D1OS	PE3	PE3	A0A1B0GU71	C97D2_HUMAN	Uncharacterized protein CFAP97D2	PE3	PE3	A6NCM1	IQCAL_HUMAN	IQ and AAA domain-containing protein 1-like	PE3	PE1	A6NGK3	GAG10_HUMAN	G antigen 10	PE3	PE3
O75715	GPX5_HUMAN	Epididymal secretory glutathione peroxidase	PE1	PE1	Q8N5N4	CC022_HUMAN	Uncharacterized protein C3orf22	PE2	PE2	A0A2Z4LIS9	FXO3B_HUMAN	Forkhead box protein O3B	PE1	NA	A0A183	LCE6A_HUMAN	Late cornified envelope protein 6A	PE3	PE2	A0A1B0GUA5	SIM32_HUMAN	Small integral membrane protein 32	PE3	PE2	A6NCN2	KR87P_HUMAN	Putative keratin-87 protein	PE5	PE5	A6NGN4	PRA25_HUMAN	PRAME family member 25	PE3	PE3
P0DJR0	GIMD1_HUMAN	GTPase IMAP family member GIMD1	PE2	PE1	Q96BT1	CC049_HUMAN	Putative uncharacterized protein C3orf49	PE2	PE2	A4FU28	CTGE9_HUMAN	cTAGE family member 9	PE2	PE2	A0A1B0GTC6	CC085_HUMAN	Uncharacterized protein C3orf85	PE3	PE1	A0A1B0GUA6	CC195_HUMAN	Putative coiled-coil domain-containing protein 195	PE5	PE5	A6NCN8	YL021_HUMAN	Uncharacterized protein ENSP00000372125	PE4	PE1	A6NGN9	IGLO5_HUMAN	IgLON family member 5	PE2	PE1
P47944	MT4_HUMAN	Metallothionein-4	PE3	PE2	Q6ZRV3	CC074_HUMAN	Putative uncharacterized protein encoded by LINC00696	PE5	PE5	A6NC05	YD286_HUMAN	Glutaredoxin-like protein C5orf63	PE2	PE1	A0A1B0GTD5	TEX49_HUMAN	Testis-expressed protein 49	PE4	PE2	A0A1B0GUA7	TEX51_HUMAN	Testis-expressed protein 51	PE3	PE2	A6NCS4	NKX26_HUMAN	Homeobox protein Nkx-2.6	PE1	PE1	A6NGQ2	OOEP_HUMAN	Oocyte-expressed protein homolog	PE2	PE2
P60673	PROF3_HUMAN	Profilin-3	PE2	PE1	P0CE67	CC079_HUMAN	Putative uncharacterized protein encoded by LINC02877	PE5	PE5	A6NC51	T150B_HUMAN	Modulator of macroautophagy TMEM150B	PE2	PE2	A0A1B0GTH6	CS2IP_HUMAN	Casein kinase II subunit alpha'-interacting protein	PE3	PE2	A0A1B0GUA9	CM046_HUMAN	Uncharacterized protein C13orf46	PE4	PE1	A6NCS6	CB072_HUMAN	Uncharacterized protein C2orf72	PE1	PE1	A6NGS2	ERIC4_HUMAN	Glutamate-rich protein 4	PE2	PE4
A0A087WT02	TVA92_HUMAN	T cell receptor alpha variable 9-2	PE3	PE3	F5H4A9	CC080_HUMAN	Uncharacterized membrane protein C3orf80	PE2	PE1	A6NC97	F172B_HUMAN	Putative protein FAM172B	PE5	PE5	A0A1B0GTI1	CC201_HUMAN	Coiled-coil domain-containing protein 201	PE4	NA	A0A1B0GUC4	MYCOS_HUMAN	Myocilin opposite strand protein	PE4	PE4	A6NCV1	O6C74_HUMAN	Olfactory receptor 6C74	PE3	PE3	A6NGU5	GGT3_HUMAN	Putative gamma-glutamyltranspeptidase 3	PE5	PE5
A0A087WT03	TVAZ1_HUMAN	T cell receptor alpha variable 26-1	PE3	PE1	H3BNL1	CC084_HUMAN	Uncharacterized protein C3orf84	PE2	PE1	A6NCC3	GOG8O_HUMAN	Golgin subfamily A member 8O	PE1	PE1	A0A1B0GTI8	TM272_HUMAN	Transmembrane protein 272	PE2	PE2	A0A1B0GUI7	BRDOS_HUMAN	Putative uncharacterized protein BRD3OS	PE5	PE5	A6NCW0	U17L3_HUMAN	Ubiquitin carboxyl-terminal hydrolase 17-like protein 3	PE3	PE3	A6NGU7	CX028_HUMAN	Putative uncharacterized protein encoded by LINC01546	PE2	PE4
A0A096LNP1	D131B_HUMAN	Beta-defensin 131B	PE3	PE2	A0A1B0GTC6	CC085_HUMAN	Uncharacterized protein C3orf85	PE3	PE1	A6NI47	POTEM_HUMAN	Putative POTE ankyrin domain family member M	PE3	PE3	A0A1B0GTK4	F237A_HUMAN	Protein FAM237A	PE3	PE3	A0A1B0GUJ8	PNM8C_HUMAN	Paraneoplastic antigen-like protein 8C	PE3	PE2	A6NCW3	F231B_HUMAN	Protein FAM231B	PE3	PE3	A6NGW2	STRCL_HUMAN	Putative stereocilin-like protein	PE5	PE5
A0A0A0MS06	TVB23_HUMAN	Probable non-functional T cell receptor beta variable 23-1	PE1	ΝΑ	P0DN24	CC086_HUMAN	Uncharacterized protein C3orf86	PE4	PE1	A6NI87	CBY3_HUMAN	Protein chibby homolog 3	PE3	PE1	A0A1B0GTK5	F236D_HUMAN	Protein FAM236D	PE3	PE3	A0A1B0GUQ0	F236A_HUMAN	Protein FAM236A	PE3	PE2	A6NCW7	U17L4_HUMAN	Inactive ubiquitin carboxyl-terminal hydrolase 17-like protein 4	PE3	PE3	A6NGY1	FRG2C_HUMAN	Protein FRG2-like-2	PE3	PE3
P0CL84	ST3L2_HUMAN	Putative STAG3-like protein 2	PE5	PE5	Q17RM4	CC142_HUMAN	Coiled-coil domain-containing protein 142	PE2	PE1	A6NIE9	PRS29_HUMAN	Putative serine protease 29	PE5	PE5	A0A1B0GTL2	CT204_HUMAN	Uncharacterized protein C20orf204	PE3	PE1	A0A1B0GUS0	CS085_HUMAN	Uncharacterized protein C19orf85	PE2	PE2	A6NDA9	LRIT2_HUMAN	Leucine-rich repeat, immunoglobulin-like domain and transmembrane domain-containing protein 2	PE2	PE1	A6NGY3	CE052_HUMAN	Uncharacterized protein C5orf52	PE2	PE2
P0CL85	ST3L3_HUMAN	STAG3-like protein 3	PE2	PE2	A4D256	CC14C_HUMAN	Dual specificity protein phosphatase CDC14C	PE2	PE1	A6NIL9	CRAS1_HUMAN	Putative uncharacterized protein CRYM-AS1	PE5	PE5	A0A1B0GTQ4	MYMX_HUMAN	Protein myomixer	PE3	PE3	A0A1B0GUS4	UB2L5_HUMAN	Ubiquitin-conjugating enzyme E2 L5	PE2	PE1	A6NDD5	SYN1L_HUMAN	Synapse differentiation-inducing gene protein 1-like	PE3	PE2	A6NGY5	O51F1_HUMAN	Olfactory receptor 51F1	PE2	PE3
P0DI80	SMIM6_HUMAN	Small integral membrane protein 6	PE4	PE2	A6NGH7	CC160_HUMAN	Coiled-coil domain-containing protein 160	PE3	PE1	A6NIN4	RN227_HUMAN	RING finger protein 227	PE2	PE2	A0A1B0GTR0	EDD13_HUMAN	Epididymal protein 13	PE3	PE2	A0A1B0GUT2	CJ143_HUMAN	Uncharacterized protein C10orf143	PE4	PE2	A6NDE4	RBY1B_HUMAN	RNA-binding motif protein, Y chromosome, family 1 member B	PE2	PE2	A6NGZ8	SMIM9_HUMAN	Small integral membrane protein 9	PE3	PE3
P59537	T2R43_HUMAN	Taste receptor type 2 member 43	PE2	PE2	A0A0D9SF12	CC163_HUMAN	Transmembrane protein CCDC163	PE2	PE2	A6NIU2	CU037_HUMAN	Putative uncharacterized protein encoded by LINC01549	PE5	PE5	A0A1B0GTR4	SPRR5_HUMAN	Putative small proline-rich protein 5	PE5	PE5	A0A1B0GUU1	CQ113_HUMAN	Transmembrane protein C17orf113	PE3	PE3	A6NDE8	GG12H_HUMAN	G antigen 12H	PE3	PE2	A6NH00	OR2T8_HUMAN	Olfactory receptor 2T8	PE2	PE3
P59540	T2R46_HUMAN	Taste receptor type 2 member 46	PE2	PE2	P0CW27	CC166_HUMAN	Coiled-coil domain-containing protein 166	PE4	PE1	A6NJ08	MB3L5_HUMAN	Putative methyl-CpG-binding domain protein 3-like 5	PE5	PE5	A0A1B0GTS1	HSFX4_HUMAN	Heat shock transcription factor, X-linked member 4	PE3	PE2	A0A1B0GUW6	SPEM3_HUMAN	Uncharacterized protein SPEM3	PE3	PE1	A6NDH6	O5H15_HUMAN	Olfactory receptor 5H15	PE3	PE3	A6NH11	GLTD2_HUMAN	Glycolipid transfer protein domain-containing protein 2	PE1	PE1
A6NFE2	SMCO2_HUMAN	Single-pass membrane and coiled-coil domain-containing protein 2	PE2	PE2	A6NNP5	CC169_HUMAN	Coiled-coil domain-containing protein 169	PE2	PE2	A0A0C4DH67	KV108_HUMAN	Immunoglobulin kappa variable 1-8	PE3	PE1	A0A1B0GTU1	ZC11B_HUMAN	Zinc finger CCCH domain-containing protein 11B	PE4	PE1	A0A1B0GUW7	SIM27_HUMAN	Small integral membrane protein 27	PE3	PE3	A6NDI0	TR49B_HUMAN	Putative tripartite motif-containing protein 49B	PE2	PE2	A6NH13	DAS1_HUMAN	Putative uncharacterized protein DNAJC9-AS1	PE2	PE2
A6NFE3	EFC10_HUMAN	EF-hand calcium-binding domain-containing protein 10	PE2	PE1	P0C221	CC175_HUMAN	Coiled-coil domain-containing protein 175	PE4	PE1	A0A0C5B5G6	MOTSC_HUMAN	Mitochondrial-derived peptide MOTS-c	PE1	PE1	A0A1B0GTU2	CTXD1_HUMAN	Cortexin domain-containing 1	PE3	PE3	A0A1B0GUX0	VAFNB_HUMAN	Protein ATP6V1FNB	PE4	PE1	A6NDK9	GOG6C_HUMAN	Golgin subfamily A member 6C	PE3	PE3	A6NH21	SERC4_HUMAN	Serine incorporator 4	PE2	PE2
A6NGN4	PRA25_HUMAN	PRAME family member 25	PE3	PE3	Q9NQR7	CC177_HUMAN	Coiled-coil domain-containing protein 177	PE2	PE1	A0A0G2JMD5	PRA33_HUMAN	PRAME family member 33	PE3	PE3	A0A1B0GTW7	LMLN2_HUMAN	Leishmanolysin-like peptidase 2	PE3	PE3	A0A1B0GUY1	MRCOL_HUMAN	MARCO-like protein	PE2	PE2	A6NDL7	MT21E_HUMAN	Putative methyltransferase-like protein 21E pseudogene	PE5	PE5	A6NH52	TV23A_HUMAN	Golgi apparatus membrane protein TVP23 homolog A	PE2	PE2
P0C7L1	ISK8_HUMAN	Serine protease inhibitor Kazal-type 8	PE3	PE2	A6NF36	CC182_HUMAN	Coiled-coil domain-containing protein 182	PE2	PE1	A0A0J9YX06	TJB12_HUMAN	T cell receptor beta joining 1-2	PE4	NA	A0A1B0GTY4	TEX50_HUMAN	Testis-expressed protein 50	PE3	PE1	A0A1B0GV03	GG6L7_HUMAN	Golgin subfamily A member 6-like protein 7	PE3	PE1	A6NDL8	O6C68_HUMAN	Olfactory receptor 6C68	PE3	PE3	A6NH57	ARL5C_HUMAN	Putative ADP-ribosylation factor-like protein 5C	PE2	PE3
Q1A5X7	WHAL1_HUMAN	Putative WASP homolog-associated protein with actin, membranes and microtubules-like protein 1	PE5	PE5	H7C350	CC188_HUMAN	Coiled-coil domain-containing protein 188	PE3	PE1	A0A0J9YX75	TVB69_HUMAN	T cell receptor beta variable 6-9	PE3	PE3	A0A1B0GTZ2	CC196_HUMAN	Putative coiled-coil domain-containing protein 196	PE5	PE5	A0A1B0GV22	F236B_HUMAN	Protein FAM236B	PE3	PE2	A6NDN3	GOG6B_HUMAN	Golgin subfamily A member 6B	PE3	PE3	A6NHA9	O4C46_HUMAN	Olfactory receptor 4C46	PE2	PE3
P58294	PROK1_HUMAN	Prokineticin-1	PE1	PE1	P0DO97	CC192_HUMAN	Coiled-coil domain-containing protein 192	PE4	PE1	A0A0J9YXY3	TVB62_HUMAN	T cell receptor beta variable 6-2	PE3	PE1	A0A1B0GU29	SIM28_HUMAN	Small integral membrane protein 28	PE3	PE3	A0A1B0GV85	RELD1_HUMAN	Reelin domain-containing protein 1	PE2	PE2	A6NDN8	UBIML_HUMAN	Putative ubiquitin-like protein FUBI-like protein ENSP00000310146	PE4	PE4	A6NHC0	CAN8_HUMAN	Calpain-8	PE2	PE1
P59051	BRAS2_HUMAN	Putative uncharacterized protein encoded by BRWD1-AS2	PE5	PE5	A0A1B0GVG4	CC194_HUMAN	Coiled-coil domain-containing protein 194	PE3	PE2	A0A0K0K1A3	TVBJ1_HUMAN	T cell receptor beta variable 10-1	PE3	PE3	A0A1B0GU33	TEX53_HUMAN	Testis-expressed protein 53	PE4	PE2	A0A1B0GV90	CTXD2_HUMAN	Cortexin domain containing 2	PE3	PE3	A6NDP7	MADL2_HUMAN	Myeloid-associated differentiation marker-like protein 2	PE2	PE2	A6NHG9	O5H14_HUMAN	Olfactory receptor 5H14	PE2	PE2
P63121	VP113_HUMAN	Endogenous retrovirus group K member 113 Pro protein	PE3	PE3	A0A1B0GUA6	CC195_HUMAN	Putative coiled-coil domain-containing protein 195	PE5	PE5	A0A0K0K1D8	TVB61_HUMAN	T cell receptor beta variable 6-1	PE3	PE3	A0A1B0GU71	C97D2_HUMAN	Uncharacterized protein CFAP97D2	PE3	PE3	A0A1B0GVG4	CC194_HUMAN	Coiled-coil domain-containing protein 194	PE3	PE3	A6NDR6	ME3L1_HUMAN	Putative homeobox protein Meis3-like 1	PE5	PE5	A6NHM9	MOXD2_HUMAN	Putative DBH-like monooxygenase protein 2	PE5	PE5
Q495C1	RN212_HUMAN	Probable E3 SUMO-protein ligase RNF212	PE2	PE1	A0A1B0GTZ2	CC196_HUMAN	Putative coiled-coil domain-containing protein 196	PE5	PE5	A0A0K0K1G6	TVBJ3_HUMAN	T cell receptor beta variable 10-3	PE3	PE3	A0A1B0GUA5	SIM32_HUMAN	Small integral membrane protein 32	PE3	PE2	A0A1B0GVG6	TEX54_HUMAN	Testis-expressed protein 54	PE2	PE2	A6NDX4	YO011_HUMAN	Putative transmembrane protein ENSP00000320207	PE5	PE5	A6NHN0	OTOL1_HUMAN	Otolin-1	PE3	PE3
Q56UQ5	TPT1L_HUMAN	TPT1-like protein	PE2	PE2	A0A1B0GVQ3	CC200_HUMAN	Coiled-coil domain-containing protein 200	PE4	PE1	A0A0K2S4Q6	CD3CH_HUMAN	Protein CD300H	PE1	PE1	A0A1B0GUA6	CC195_HUMAN	Putative coiled-coil domain-containing protein 195	PE5	PE5	A0A1B0GVH4	PRS51_HUMAN	Serine protease-like protein 51	PE3	PE3	A6NDX5	ZN840_HUMAN	Putative zinc finger protein 840	PE5	PE5	A6NHN6	NPB15_HUMAN	Nuclear pore complex-interacting protein family member B15	PE3	PE3
Q6P435	SMG1L_HUMAN	Putative uncharacterized SMG1-like protein	PE5	PE5	A0A1B0GTI1	CC201_HUMAN	Coiled-coil domain-containing protein 201	PE4	PE2	A0A0U1RR11	CENL1_HUMAN	Centromere protein V-like protein 1	PE2	PE2	A0A1B0GUA7	TEX51_HUMAN	Testis-expressed protein 51	PE3	PE2	A0A1B0GVH6	CM042_HUMAN	Uncharacterized protein C13orf42	PE4	PE4	A6NDY0	EPAB2_HUMAN	Embryonic polyadenylate-binding protein 2	PE2	PE2	A6NHP3	SPE2B_HUMAN	Speedy protein E2B	PE3	PE3
Q7Z2V1	TNT_HUMAN	Protein TNT	PE2	PE1	A0ZSE6	CC50C_HUMAN	Cell cycle control protein 50C	PE2	PE2	A0A0U1RRE5	NBDY_HUMAN	Negative regulator of P-body association	PE1	PE1	A0A1B0GUA9	CM046_HUMAN	Uncharacterized protein C13orf46	PE4	PE1	A0A1B0GVH7	IQCM_HUMAN	IQ domain-containing protein M	PE4	PE4	A6NDY2	F90AA_HUMAN	Putative protein FAM90A10P	PE5	PE5	A6NHQ4	CQ096_HUMAN	Uncharacterized protein C17orf96	PE1	PE1
A8MQ11	PM2P5_HUMAN	Postmeiotic segregation increased 2-like protein 5	PE5	PE5	Q1T7F1	CCB42_HUMAN	Putative chemokine-related protein B42	PE5	PE5	A0A1B0GTC6	CC085_HUMAN	Uncharacterized protein C3orf85	PE3	PE1	A0A1B0GUC4	MYCOS_HUMAN	Myocilin opposite strand protein	PE4	PE4	A0A1B0GVK7	F240A_HUMAN	Protein FAM240A	PE4	PE4	A6NDZ8	MB3L4_HUMAN	Putative methyl-CpG-binding domain protein 3-like 4	PE5	PE5	A6NHR8	FA47D_HUMAN	Putative protein FAM47D	PE5	PE5
Q6ZQT7	YJ013_HUMAN	Putative uncharacterized protein FLJ44672	PE2	PE2	Q9BQI4	CCDC3_HUMAN	Coiled-coil domain-containing protein 3	PE2	PE1	A0A1B0GTH6	CS2IP_HUMAN	Casein kinase II subunit alpha'-interacting protein	PE3	PE2	A0A1B0GUI7	BRDOS_HUMAN	Putative uncharacterized protein BRD3OS	PE5	PE5	A0A1B0GVM5	ETDC_HUMAN	Embryonic testis differentiation homolog C	PE4	PE4	A6NE02	BTBDH_HUMAN	BTB/POZ domain-containing protein 17	PE3	PE1	A6NHS1	YK042_HUMAN	Putative uncharacterized protein ENSP00000347057	PE5	PE5
Q8NDY3	ARHL1_HUMAN	[Protein ADP-ribosylarginine] hydrolase-like protein 1	PE2	PE1	I3L3R5	CCER2_HUMAN	Coiled-coil domain-containing glutamate-rich protein 2	PE2	PE1	A0A597	TVB55_HUMAN	T cell receptor beta variable 5-5	PE3	PE3	A0A1B0GUJ8	PNM8C_HUMAN	Paraneoplastic antigen-like protein 8C	PE3	PE2	A0A1B0GVM6	CK097_HUMAN	Uncharacterized protein C11orf97	PE4	PE2	A6NE21	F90AI_HUMAN	Putative protein FAM90A18P/FAM90A19P	PE5	PE5	A6NHS7	MANS4_HUMAN	MANSC domain-containing protein 4	PE3	PE3
Q2M3M2	SC5A9_HUMAN	Sodium/glucose cotransporter 4	PE1	PE1	Q8WXS5	CCG8_HUMAN	Voltage-dependent calcium channel gamma-8 subunit	PE2	PE1	A0A5A2	TVB58_HUMAN	T cell receptor beta variable 5-8	PE3	PE3	A0A1B0GUQ0	F236A_HUMAN	Protein FAM236A	PE3	PE2	A0A1B0GVN3	CB092_HUMAN	Uncharacterized protein C2orf92	PE3	PE2	A6NE82	MB3L3_HUMAN	Putative methyl-CpG-binding domain protein 3-like 3	PE5	PE5	A6NHU5	F106B_HUMAN	Protein FAM106B	PE3	NA
Q6ZTR7	CBAR2_HUMAN	CBY1-interacting BAR domain-containing protein 2	PE1	PE1	Q9H8S5	CCNP_HUMAN	Cyclin-P	PE2	PE2	A0A5B9	TRBC2_HUMAN	T cell receptor beta constant 2	PE1	PE1	A0A1B0GUS0	CS085_HUMAN	Uncharacterized protein C19orf85	PE2	PE2	A0A1B0GVQ0	SPAR_HUMAN	Small regulatory polypeptide of amino acid response	PE1	PE1	A6NEC2	PSAL_HUMAN	Puromycin-sensitive aminopeptidase-like protein	PE2	PE1	A6NHY2	AKD1B_HUMAN	Ankyrin repeat and death domain-containing protein 1B	PE3	PE3
Q8NFU0	BEST4_HUMAN	Bestrophin-4	PE2	PE1	Q5T2Q4	CCYL2_HUMAN	Cyclin-Y-like protein 2	PE3	PE3	A0JD32	TV382_HUMAN	T cell receptor alpha variable 38-2/delta variable 8	PE3	PE3	A0A1B0GUS4	UB2L5_HUMAN	Ubiquitin-conjugating enzyme E2 L5	PE2	PE1	A0A1B0GVS7	MDFI2_HUMAN	MyoD family inhibitor domain-containing protein 2	PE2	PE2	A6NEE1	PLHD1_HUMAN	Pleckstrin homology domain-containing family D member 1	PE2	PE1	A6NHY6	CI118_HUMAN	Putative uncharacterized protein C9orf118	PE4	PE4
Q96HG1	SIM10_HUMAN	Small integral membrane protein 10	PE3	PE1	P0C7X3	CCYL3_HUMAN	Putative cyclin-Y-like protein 3	PE3	PE3	A0ZSE6	CC50C_HUMAN	Cell cycle control protein 50C	PE2	PE2	A0A1B0GUT2	CJ143_HUMAN	Uncharacterized protein C10orf143	PE4	PE2	A0A1B0GVT2	SIM36_HUMAN	Small integral membrane protein 36	PE3	PE3	A6NEF3	GG6L4_HUMAN	Golgin subfamily A member 6-like protein 4	PE3	PE3	A6NHZ5	LR14B_HUMAN	Leucine-rich repeat-containing protein 14B	PE3	PE1
Q8N4M7	CJ126_HUMAN	Putative uncharacterized protein C10orf126	PE2	PE2	Q99440	CD006_HUMAN	Uncharacterized protein encoded by LINC01587	PE2	PE2	A6NCJ1	CS071_HUMAN	Uncharacterized protein C19orf71	PE4	PE1	A0A1B0GUU1	CQ113_HUMAN	Transmembrane protein C17orf113	PE3	PE3	A0A1B0GVV1	SIM35_HUMAN	Small integral membrane protein 35	PE3	PE3	A6NEH6	TM247_HUMAN	Transmembrane protein 247	PE4	PE1	A6NI03	TR64B_HUMAN	Putative tripartite motif-containing protein 64B	PE5	PE5
Q8NHC5	O14AG_HUMAN	Olfactory receptor 14A16	PE3	PE2	Q6W349	CD011_HUMAN	Putative uncharacterized protein encoded by LINC00575	PE5	PE5	A6NCV1	O6C74_HUMAN	Olfactory receptor 6C74	PE2	PE2	A0A1B0GUW6	SPEM3_HUMAN	Uncharacterized protein SPEM3	PE3	PE1	A0A1B0GVY4	SIM31_HUMAN	Small integral membrane protein 31	PE3	PE2	A6NEH8	ZNAS2_HUMAN	Putative uncharacterized protein encoded by ZNF503-AS2	PE5	PE5	A6NI15	MSGN1_HUMAN	Mesogenin-1	PE2	PE3
Q8NHC6	O14L1_HUMAN	Putative olfactory receptor 14L1	PE5	PE5	Q96KX1	CD036_HUMAN	Uncharacterized protein C4orf36	PE4	PE1	A6NDA9	LRIT2_HUMAN	Leucine-rich repeat, immunoglobulin-like domain and transmembrane domain-containing protein 2	PE2	PE1	A0A1B0GUW7	SIM27_HUMAN	Small integral membrane protein 27	PE3	PE3	A0A1B0GVZ2	F240B_HUMAN	Protein FAM240B	PE4	PE4	A6NEL2	SWAHB_HUMAN	Ankyrin repeat domain-containing protein SOWAHB	PE1	PE1	A6NI28	RHG42_HUMAN	Rho GTPase-activating protein 42	PE1	PE1
P62685	GAK8_HUMAN	Endogenous retrovirus group K member 8 Gag polyprotein	PE1	PE1	C9J302	CD051_HUMAN	Uncharacterized protein C4orf51	PE4	PE2	A0A1B0GVX0	LITAD_HUMAN	LITAF domain-containing protein	PE5	NA	A0A1B0GUX0	VAFNB_HUMAN	Protein ATP6V1FNB	PE4	PE1	A0A1B0GVZ6	MB3LB_HUMAN	Methyl-CpG-binding domain protein 3-like 2B	PE3	PE3	A6NEL3	F86C2_HUMAN	Putative protein FAM86C2P	PE5	PE5	A6NI56	CC154_HUMAN	Coiled-coil domain-containing protein 154	PE2	PE2
Q3MIS6	ZN528_HUMAN	Zinc finger protein 528	PE2	PE1	P29017	CD1C_HUMAN	T-cell surface glycoprotein CD1c	PE1	PE1	A0A1B0GVZ2	F240B_HUMAN	Protein FAM240B	PE3	PE4	A0A1B0GUY1	MRCOL_HUMAN	MARCO-like protein	PE2	PE1	A0A1B0GVZ9	TM269_HUMAN	Transmembrane protein 269	PE3	PE3	A6NEN9	CX065_HUMAN	Uncharacterized protein CXorf65	PE4	PE1	A6NI61	TMM8C_HUMAN	Protein myomaker	PE3	PE3
Q6RUI8	CS048_HUMAN	Uncharacterized protein C19orf48	PE4	PE2	A0A0K2S4Q6	CD3CH_HUMAN	Protein CD300H	PE1	PE1	A0A1B0GWG4	SRTM2_HUMAN	Serine-rich and transmembrane domain-containing 2	PE3	PE2	A0A1B0GV03	GG6L7_HUMAN	Golgin subfamily A member 6-like protein 7	PE3	PE1	A0A1B0GW35	EXC1L_HUMAN	Exocyst complex component 1-like	PE2	PE2	A6NEQ2	F181B_HUMAN	Protein FAM181B	PE2	PE2	A6NI72	NCF1B_HUMAN	Putative neutrophil cytosol factor 1B	PE5	PE5
A6NM45	CLD24_HUMAN	Putative claudin-24	PE5	PE5	A6NJW9	CD8B2_HUMAN	T-cell surface glycoprotein CD8 beta-2 chain	PE3	PE2	A0A1B0GWK0	PVLEF_HUMAN	Parvalbumin-like EF-hand-containing protein	PE3	PE3	A0A1B0GV22	F236B_HUMAN	Protein FAM236B	PE3	PE2	A0A1B0GW64	SIM33_HUMAN	Small integral membrane protein 33	PE3	PE3	A6NER3	GG12J_HUMAN	G antigen 12J	PE3	PE2	A6NI73	LIRA5_HUMAN	Leukocyte immunoglobulin-like receptor subfamily A member 5	PE1	PE1
A6NM66	CU054_HUMAN	Uncharacterized protein encoded by LINC01548	PE4	PE4	Q5VXM1	CDCP2_HUMAN	CUB domain-containing protein 2	PE2	PE2	A0A1B0GX68	TVB2_HUMAN	T cell receptor beta variable 2	PE3	PE3	A0A1B0GV85	RELD1_HUMAN	Reelin domain-containing protein 1	PE2	PE2	A0A1B0GWB2	PRT1B_HUMAN	Proline rich transmembrane protein 1B	PE3	PE2	A6NES4	MRO2A_HUMAN	Maestro heat-like repeat-containing protein family member 2A	PE4	PE1	A6NI86	GG6LA_HUMAN	Putative golgin subfamily A member 6-like protein 10	PE5	PE5
A0A075B6J2	LV233_HUMAN	Probable non-functional immunoglobulin lambda variable 2-33	PE1	PE5	A6H8M9	CDHR4_HUMAN	Cadherin-related family member 4	PE2	PE1	A0A1B0GX95	TVB74_HUMAN	T cell receptor beta variable 7-4	PE3	PE3	A0A1B0GV90	CTXD2_HUMAN	Cortexin domain containing 2	PE3	PE3	A0A1B0GWG4	SRTM2_HUMAN	Serine-rich and transmembrane domain-containing 2	PE3	PE2	A6NET4	OR5K3_HUMAN	Olfactory receptor 5K3	PE3	PE3	A6NI87	CBY3_HUMAN	Protein chibby homolog 3	PE2	PE3
A0A075B700	TJA31_HUMAN	T cell receptor alpha joining 31	PE4	PE4	O95170	CDRT1_HUMAN	CMT1A duplicated region transcript 1 protein	PE2	PE2	A0A1W2PR19	GSTT4_HUMAN	Glutathione S-transferase theta-4	PE3	PE3	A0A1B0GVD1	F237B_HUMAN	Protein FAM237B	PE3	NA	A0A1B0GWH4	HSFX3_HUMAN	Heat shock transcription factor, X-linked member 3	PE3	PE2	A6NEV1	PR23A_HUMAN	Proline-rich protein 23A	PE3	PE3	A6NIE6	RN3P2_HUMAN	Putative RRN3-like protein RRN3P2	PE5	PE5
P0C7N5	OR8U9_HUMAN	Olfactory receptor 8U9	PE3	PE3	Q8NAS9	CE017_HUMAN	Putative uncharacterized protein C5orf17	PE5	PE5	A0A1W2PR82	PERC1_HUMAN	Protein PERCC1	PE3	NA	A0A1B0GVG4	CC194_HUMAN	Coiled-coil domain-containing protein 194	PE3	PE3	A0A1B0GWK0	PVLEF_HUMAN	Parvalbumin-like EF-hand-containing protein	PE3	PE3	A6NEY3	GG6L3_HUMAN	Putative golgin subfamily A member 6-like protein 3	PE5	PE5	A6NIE9	PRS29_HUMAN	Putative serine protease 29	PE5	PE5
P0C7U1	ASA2B_HUMAN	Putative inactive neutral ceramidase B	PE2	PE2	Q52M75	CE027_HUMAN	Putative uncharacterized protein encoded by LINC01554	PE4	PE4	A0A286YF58	TM271_HUMAN	Transmembrane protein 271	PE3	PE3	A0A1B0GVG6	TEX54_HUMAN	Testis-expressed protein 54	PE2	PE1	A0A1B0GX31	TVB76_HUMAN	T cell receptor beta variable 7-6	PE3	PE3	A6NEY8	PRXD1_HUMAN	Putative prolyl-tRNA synthetase associated domain-containing protein 1	PE5	PE5	A6NIJ5	F90AK_HUMAN	Putative protein FAM90A20P	PE5	PE5
P0C7U9	FA87A_HUMAN	Protein FAM87A	PE2	PE2	Q569G3	CE047_HUMAN	Uncharacterized protein C5orf47	PE2	PE1	A0A286YF77	SCGR6_HUMAN	Small cysteine and glycine repeat-containing protein 6	PE1	PE1	A0A1B0GVH4	PRS51_HUMAN	Serine protease-like protein 51	PE3	PE3	A0A1B0GX49	TVB64_HUMAN	T cell receptor beta variable 6-4	PE3	PE1	A6NF01	P121B_HUMAN	Putative nuclear envelope pore membrane protein POM 121B	PE5	PE5	A6NIJ9	O6C70_HUMAN	Olfactory receptor 6C70	PE2	PE3
O95047	OR2A4_HUMAN	Olfactory receptor 2A4	PE2	PE2	A6NGY3	CE052_HUMAN	Uncharacterized protein C5orf52	PE2	PE1	A0A2R8YCJ5	SIM41_HUMAN	Small integral membrane protein 41	PE3	NA	A0A1B0GVH6	CM042_HUMAN	Uncharacterized protein C13orf42	PE4	PE4	A0A1B0GX51	TVB78_HUMAN	T cell receptor beta variable 7-8	PE3	PE3	A6NF34	ANTRL_HUMAN	Anthrax toxin receptor-like	PE3	PE1	A6NIK2	LR10B_HUMAN	Leucine-rich repeat-containing protein 10B	PE4	PE4
O95965	ITGBL_HUMAN	Integrin beta-like protein 1	PE2	PE1	Q9H5L9	CE066_HUMAN	Putative uncharacterized protein C5orf66	PE5	PE5	A0A2R8YFM6	OOSP3_HUMAN	Oocyte-secreted protein 3	PE3	PE3	A0A1B0GVH7	IQCM_HUMAN	IQ domain-containing protein M	PE4	PE4	A0A1B0GX68	TVB2_HUMAN	T cell receptor beta variable 2	PE3	PE3	A6NF36	CC182_HUMAN	Coiled-coil domain-containing protein 182	PE2	PE2	A6NIL9	CRAS1_HUMAN	Putative uncharacterized protein CRYM-AS1	PE5	PE5
P03979	TRGV3_HUMAN	T cell receptor gamma variable 3	PE1	PE1	F2Z3F1	CE067_HUMAN	Uncharacterized protein C5orf67	PE4	PE2	A0A539	TVB42_HUMAN	T cell receptor beta variable 4-2	PE3	PE3	A0A1B0GVK7	F240A_HUMAN	Protein FAM240A	PE4	PE4	A0A1B0GX78	TVBL5_HUMAN	T cell receptor beta variable 12-5	PE3	PE3	A6NF83	NUPR2_HUMAN	Nuclear protein 2	PE2	PE1	A6NIM6	S15A5_HUMAN	Solute carrier family 15 member 5	PE3	PE3
P08910	ABHD2_HUMAN	Monoacylglycerol lipase ABHD2	PE1	PE1	Q2WEN9	CEA16_HUMAN	Carcinoembryonic antigen-related cell adhesion molecule 16	PE1	PE1	A4QN01	CJ040_HUMAN	Putative uncharacterized protein encoded by LINC01553	PE2	PE2	A0A1B0GVM5	ETDC_HUMAN	Embryonic testis differentiation protein homolog C	PE4	PE4	A0A1B0GX95	TVB74_HUMAN	T cell receptor beta variable 7-4	PE3	PE3	A6NF89	OR6C6_HUMAN	Olfactory receptor 6C6	PE3	PE3	A6NIN4	YQ014_HUMAN	Putative uncharacterized protein FLJ38447	PE5	PE5
P0DMW4	SIL2A_HUMAN	Small integral membrane protein 10-like protein 2A	PE4	PE2	A8MTB9	CEA18_HUMAN	Carcinoembryonic antigen-related cell adhesion molecule 18	PE3	PE2	A6NC42	DPPA5_HUMAN	Developmental pluripotency-associated 5 protein	PE2	PE1	A0A1B0GVM6	CK097_HUMAN	Uncharacterized protein C11orf97	PE3	PE2	A0A1B0GXF2	TVB72_HUMAN	T cell receptor beta variable 7-2	PE3	PE1	A6NFA0	F205C_HUMAN	Protein FAM205C	PE3	PE1	A6NIU2	CU037_HUMAN	Putative uncharacterized protein encoded by LINC01549	PE5	PE5
O75949	F155B_HUMAN	Transmembrane protein FAM155B	PE2	PE2	Q7Z692	CEA19_HUMAN	Carcinoembryonic antigen-related cell adhesion molecule 19	PE2	PE2	A6NJ46	NKX63_HUMAN	Homeobox protein Nkx-6.3	PE2	PE2	A0A1B0GVN3	CB092_HUMAN	Uncharacterized protein C2orf92	PE3	PE2	A0A1W2PP97	THSD8_HUMAN	Thrombospondin type-1 domain-containing protein 8	PE3	PE3	A6NFA1	TIKI2_HUMAN	Metalloprotease TIKI2	PE1	PE1	A6NIY4	SPDE5_HUMAN	Putative speedy protein E5	PE5	PE5
O76002	OR2J2_HUMAN	Olfactory receptor 2J2	PE2	PE2	Q6UY09	CEA20_HUMAN	Carcinoembryonic antigen-related cell adhesion molecule 20	PE2	PE1	A0A0D9SF12	CC163_HUMAN	Transmembrane protein CCDC163	PE2	PE2	A0A1B0GVQ0	SPAR_HUMAN	Small regulatory polypeptide of amino acid response	PE1	PE1	A0A1W2PPG7	GBG14_HUMAN	Putative guanine nucleotide-binding protein G(I)/G(S)/G(O) subunit gamma-14	PE5	PE5	A6NFC5	TM235_HUMAN	Transmembrane protein 235	PE2	PE2	A6NIZ1	RP1BL_HUMAN	Ras-related protein Rap-1b-like protein	PE2	PE2
P0C6S8	LIGO3_HUMAN	Leucine-rich repeat and immunoglobulin-like domain-containing nogo receptor-interacting protein 3	PE3	PE1	O75871	CEAM4_HUMAN	Carcinoembryonic antigen-related cell adhesion molecule 4	PE1	PE1	A0A0G2JMI3	HV692_HUMAN	Immunoglobulin heavy variable 1-69-2	PE3	PE1	A0A1B0GVQ3	CC200_HUMAN	Coiled-coil domain-containing protein 200	PE4	NA	A0A1W2PR19	GSTT4_HUMAN	Glutathione S-transferase theta-4	PE3	PE3	A6NFC9	OR2W5_HUMAN	Putative olfactory receptor 2W5	PE5	PE5	A6NJ08	MB3L5_HUMAN	Putative methyl-CpG-binding domain protein 3-like 5	PE5	PE5
P0DPI4	TDB01_HUMAN	T cell receptor beta diversity 1	PE4	PE4	Q8N7Q2	CEAS1_HUMAN	Putative uncharacterized protein CELF2-AS1	PE5	PE5	A0A0J9YX35	HV64D_HUMAN	Immunoglobulin heavy variable 3-64D	PE3	PE1	A0A1B0GVR7	F240C_HUMAN	Protein FAM240C	PE3	NA	A0A1W2PR48	TLE7_HUMAN	Transducin-like enhancer protein 7	PE3	PE1	A6NFE2	SMCO2_HUMAN	Single-pass membrane and coiled-coil domain-containing protein 2	PE2	PE2	A6NJ16	IV4F8_HUMAN	Putative V-set and immunoglobulin domain-containing-like protein IGHV4OR15-8	PE5	PE5
P0DSN6	T2R33_HUMAN	Putative taste receptor type 2 member 33	PE5	ΝΑ	P0C854	CECR9_HUMAN	Putative cat eye syndrome critical region protein 9	PE5	PE5	A0A0J9YX94	PMA6F_HUMAN	Paraneoplastic antigen Ma6F	PE4	PE1	A0A1B0GVS7	MDFI2_HUMAN	MyoD family inhibitor domain-containing protein 2	PE2	PE2	A0A1W2PS18	PMIS2_HUMAN	Transmembrane protein PMIS2	PE3	PE3	A6NFE3	EFC10_HUMAN	EF-hand calcium-binding domain-containing protein 10	PE2	PE1	A6NJ46	NKX63_HUMAN	Homeobox protein Nkx-6.3	PE2	PE2
P0DSO1	F246C_HUMAN	Protein FAM246C	PE3	ΝΑ	P08217	CEL2A_HUMAN	Chymotrypsin-like elastase family member 2A	PE1	PE1	A0A0J9YXX1	HV5X1_HUMAN	Immunoglobulin heavy variable 5-10-1	PE3	PE1	A0A1B0GVT2	SIM36_HUMAN	Small integral membrane protein 36	PE3	PE1	A0A286YF58	TM271_HUMAN	Transmembrane protein 271	PE3	PE3	A6NFF2	NP1L6_HUMAN	Putative nucleosome assembly protein 1-like 6	PE5	PE5	A6NJ64	NPIL2_HUMAN	Putative NPIP-like protein LOC729978	PE5	PE5
P0DSO3	GAGE4_HUMAN	G antigen 4	PE5	ΝΑ	A0A0U1RR11	CENL1_HUMAN	Centromere protein V-like protein 1	PE2	PE2	A0A0J9YY54	TX13D_HUMAN	Testis-expressed protein 13D	PE3	PE1	A0A1B0GVV1	SIM35_HUMAN	Small integral membrane protein 35	PE3	PE3	A0A539	TVB42_HUMAN	T cell receptor beta variable 4-2	PE3	PE3	A6NFH5	FBP12_HUMAN	Fatty acid-binding protein 12	PE2	PE1	A6NJ69	IGIP_HUMAN	IgA-inducing protein homolog	PE3	PE3
P0DUD2	SPD17_HUMAN	Putative speedy protein E17	PE5	ΝΑ	P0DPI3	CENL2_HUMAN	Centromere protein V-like protein 2	PE3	PE2	A0A0K0K1E9	TVB77_HUMAN	T cell receptor beta variable 7-7	PE3	PE3	A0A1B0GVX0	LITAD_HUMAN	LITAF domain-containing protein	PE5	NA	A0A576	TVB31_HUMAN	T cell receptor beta variable 3-1	PE3	PE3	A6NFK2	GRCR2_HUMAN	Glutaredoxin domain-containing cysteine-rich protein 2	PE3	PE3	A6NJ88	SGE2P_HUMAN	Putative SAGE1-like protein	PE5	PE5
Q1L6U9	MSMP_HUMAN	Prostate-associated microseminoprotein	PE1	PE1	A0A0U1RRI6	CENL3_HUMAN	Centromere protein V-like protein 3	PE3	PE1	A0A0K0K1G8	TVBJ2_HUMAN	T cell receptor beta variable 10-2	PE3	PE3	A0A1B0GVY4	SIM31_HUMAN	Small integral membrane protein 31	PE3	PE2	A0A577	TVB41_HUMAN	T cell receptor beta variable 4-1	PE3	PE3	A6NFN9	ANKUB_HUMAN	Protein ANKUB1	PE2	PE2	A6NJG2	SWAHD_HUMAN	Ankyrin repeat domain-containing protein SOWAHD	PE2	PE1
A6NNE9	MARHB_HUMAN	E3 ubiquitin-protein ligase MARCHF11	PE2	PE1	Q9UKY3	CES1P_HUMAN	Putative inactive carboxylesterase 4	PE5	PE5	A0A0U1RR37	CA232_HUMAN	Uncharacterized protein C1orf232	PE4	PE4	A0A1B0GVZ2	F240B_HUMAN	Protein FAM240B	PE4	PE4	A0A578	TVB51_HUMAN	T cell receptor beta variable 5-1	PE1	PE1	A6NFQ7	DPRX_HUMAN	Divergent paired-related homeobox	PE3	PE3	A6NJG6	ARGFX_HUMAN	Arginine-fifty homeobox	PE2	PE2
P0CG33	GOG6D_HUMAN	Golgin subfamily A member 6D	PE3	PE1	Q9HD87	CF050_HUMAN	Putative uncharacterized protein C6orf50	PE5	PE5	A0A0U1RRI6	CENL3_HUMAN	Centromere protein V-like protein 3	PE3	PE1	A0A1B0GVZ6	MB3LB_HUMAN	Methyl-CpG-binding domain protein 3-like 2B	PE3	PE3	A0A584	TVBK2_HUMAN	T cell receptor beta variable 11-2	PE3	PE3	A6NFU8	PGPIL_HUMAN	Pyroglutamyl-peptidase 1-like protein	PE2	PE2	A6NJI1	CK086_HUMAN	Uncharacterized protein C11orf86	PE2	PE4
P63129	VPK24_HUMAN	Endogenous retrovirus group K member 24 Pro protein	PE3	PE3	Q5T4I8	CF052_HUMAN	Putative uncharacterized protein C6orf52	PE2	PE2	A0A183	LCE6A_HUMAN	Late cornified envelope protein 6A	PE3	PE2	A0A1B0GVZ9	TM269_HUMAN	Transmembrane protein 269	PE3	PE3	A0A589	TVB43_HUMAN	T cell receptor beta variable 4-3	PE3	PE3	A6NFX1	MFS2B_HUMAN	Major facilitator superfamily domain-containing protein 2B	PE2	PE1	A6NJI9	LRC72_HUMAN	Leucine-rich repeat-containing protein 72	PE2	PE2
P63131	VPK7_HUMAN	Endogenous retrovirus group K member 7 Pro protein	PE3	PE3	Q4VX62	CF099_HUMAN	Putative uncharacterized protein C6orf99	PE4	PE4	A0A1B0GTD5	TEX49_HUMAN	Testis-expressed protein 49	PE4	PE2	A0A1B0GW35	EXC1L_HUMAN	Exocyst complex component 1-like	PE2	PE2	A0A597	TVB55_HUMAN	T cell receptor beta variable 5-5	PE3	PE3	A6NFZ4	FA24A_HUMAN	Protein FAM24A	PE3	PE1	A6NJJ6	CS067_HUMAN	UPF0575 protein C19orf67	PE2	PE3
Q495Z4	ASAS1_HUMAN	Putative uncharacterized protein ASB16-AS1	PE5	PE5	Q9Y6Z2	CF123_HUMAN	Uncharacterized protein encoded by LINC01558	PE4	PE4	A0A589	TVB43_HUMAN	T cell receptor beta variable 4-3	PE3	PE3	A0A1B0GW54	SIM39_HUMAN	Small integral membrane protein 39	PE3	NA	A0A599	TVB56_HUMAN	T cell receptor beta variable 5-6	PE3	PE3	A6NG13	MGT4D_HUMAN	Alpha-1,3-mannosyl-glycoprotein 4-beta-N-acetylglucosaminyltransferase-like protein MGAT4D	PE2	PE2	A6NJL1	ZSA5B_HUMAN	Zinc finger and SCAN domain-containing protein 5B	PE2	PE3
Q49AA0	ZFP69_HUMAN	Zinc finger protein 69 homolog	PE2	PE1	Q9H8W2	CF155_HUMAN	Putative uncharacterized protein encoded by LINC00472	PE5	PE5	A0A599	TVB56_HUMAN	T cell receptor beta variable 5-6	PE3	PE3	A0A1B0GW64	SIM33_HUMAN	Small integral membrane protein 33	PE3	PE3	A0A5A2	TVB58_HUMAN	T cell receptor beta variable 5-8	PE3	PE3	A6NGA9	TM202_HUMAN	Transmembrane protein 202	PE4	PE2	A6NJQ4	F90A8_HUMAN	Putative protein FAM90A8P	PE5	PE5
Q5JTN6	WDR38_HUMAN	WD repeat-containing protein 38	PE2	PE1	Q5TEZ4	CF164_HUMAN	Putative uncharacterized protein encoded by LINC01590	PE5	PE5	A0JD36	TRDV2_HUMAN	T cell receptor delta variable 2	PE1	PE1	A0A1B0GWB2	PRT1B_HUMAN	Proline rich transmembrane protein 1B	PE3	PE1	A0A5A6	TVBK3_HUMAN	T cell receptor beta variable 11-3	PE3	PE3	A6NGB0	T191C_HUMAN	Transmembrane protein 191C	PE3	PE3	A6NJR5	SPDL3_HUMAN	Putative speedy protein-like protein 3	PE5	PE5
Q6L8G5	KR510_HUMAN	Keratin-associated protein 5-10	PE2	PE2	A8K010	CF176_HUMAN	Putative transcriptional regulator encoded by LINC00473	PE5	PE5	A0PG75	PLS5_HUMAN	Phospholipid scramblase family member 5	PE2	PE2	A0A1B0GWG4	SRTM2_HUMAN	Serine-rich and transmembrane domain-containing 2	PE3	PE2	A0A5B0	TVB14_HUMAN	T cell receptor beta variable 14	PE3	PE3	A6NGB7	TM221_HUMAN	Transmembrane protein 221	PE4	PE1	A6NJS3	IV1U1_HUMAN	Putative V-set and immunoglobulin domain-containing-like protein IGHV1OR21-1	PE5	PE5
A0A087WVF3	TBC3D_HUMAN	TBC1 domain family member 3D	PE2	PE1	Q96MT4	CF195_HUMAN	Uncharacterized protein encoded by LINC01600	PE2	PE2	A1A4F0	S66AL_HUMAN	Putative uncharacterized protein SLC66A1L	PE2	PE2	A0A1B0GWH4	HSFX3_HUMAN	Heat shock transcription factor, X-linked member 3	PE3	PE2	A0A5B6	TVB28_HUMAN	T cell receptor beta variable 28	PE1	PE1	A6NGD5	ZSA5C_HUMAN	Putative zinc finger and SCAN domain-containing protein 5C	PE5	PE5	A6NJU9	NPIL5_HUMAN	Putative NPIP-like protein LOC613037	PE5	PE5
A0A0A0MT89	KJ01_HUMAN	Immunoglobulin kappa joining 1	PE4	PE4	Q9H8X3	CF208_HUMAN	Putative uncharacterized protein LINC00574	PE5	PE5	A6NDH6	O5H15_HUMAN	Olfactory receptor 5H15	PE3	PE3	A0A1B0GWK0	PVLEF_HUMAN	Parvalbumin-like EF-hand-containing protein	PE3	PE3	A0A5B7	TVB29_HUMAN	T cell receptor beta variable 29-1	PE3	PE3	A6NGE7	URAD_HUMAN	Putative 2-oxo-4-hydroxy-4-carboxy-5-ureidoimidazoline decarboxylase	PE5	PE5	A6NJV1	CB070_HUMAN	UPF0573 protein C2orf70	PE2	PE3
Q4G0T1	SRCRM_HUMAN	Scavenger receptor cysteine-rich domain-containing protein SCART1	PE1	PE1	P0C7V0	CF217_HUMAN	Putative uncharacterized protein encoded by LINC00271	PE5	PE5	A6NDK9	GOG6C_HUMAN	Golgin subfamily A member 6C	PE3	PE1	A0A1B0GX31	TVB76_HUMAN	T cell receptor beta variable 7-6	PE3	PE3	A0A5B9	TRBC2_HUMAN	T cell receptor beta constant 2	PE1	PE1	A6NGG3	CI092_HUMAN	Putative uncharacterized protein C9orf92	PE4	PE4	A6NJW4	LRR3C_HUMAN	Leucine-rich repeat-containing protein 3C	PE2	PE2
Q5SV17	TM240_HUMAN	Transmembrane protein 240	PE1	PE1	Q8N319	CF223_HUMAN	Uncharacterized protein C6orf223	PE2	PE1	A6NE02	BTBDH_HUMAN	BTB/POZ domain-containing protein 17	PE3	PE1	A0A1B0GX49	TVB64_HUMAN	T cell receptor beta variable 6-4	PE3	PE1	A0AVI2	FR1L5_HUMAN	Fer-1-like protein 5	PE2	PE1	A6NGH7	CC160_HUMAN	Coiled-coil domain-containing protein 160	PE3	PE1	A6NJW9	CD8BL_HUMAN	Putative T-cell surface glycoprotein CD8 beta-2 chain	PE5	PE5
P0DO97	CC192_HUMAN	Coiled-coil domain-containing protein 192	PE4	PE1	Q8NHU2	CFA61_HUMAN	Cilia- and flagella-associated protein 61	PE2	PE1	A6NEF3	GG6L4_HUMAN	Golgin subfamily A member 6-like protein 4	PE3	PE3	A0A1B0GX51	TVB78_HUMAN	T cell receptor beta variable 7-8	PE3	PE3	A0JD32	TV382_HUMAN	T cell receptor alpha variable 38-2/delta variable 8	PE3	PE3	A6NGH8	ANR61_HUMAN	Ankyrin repeat domain-containing protein 61	PE4	PE2	A6NJY1	SL9P1_HUMAN	Putative SLC9B1-like protein SLC9B1P1	PE5	PE5
P0DOX3	IGD_HUMAN	Immunoglobulin delta heavy chain	PE1	ΝΑ	D6REC4	CFA99_HUMAN	Cilia- and flagella-associated protein 99	PE3	PE1	A6NK58	LIPT2_HUMAN	Putative lipoyltransferase 2, mitochondrial	PE1	PE1	A0A1B0GX56	TRDV1_HUMAN	T cell receptor delta variable 1	PE1	PE1	A0PG75	PLS5_HUMAN	Phospholipid scramblase family member 5	PE2	PE2	A6NGJ6	TRI64_HUMAN	Tripartite motif-containing protein 64	PE2	PE2	A6NJY4	YQ041_HUMAN	Putative transmembrane protein LOC100289255	PE5	PE5
P0DP08	HVD82_HUMAN	Immunoglobulin heavy variable 4-38-2	PE3	PE1	P0CG36	CFC1B_HUMAN	Cryptic family protein 1B	PE3	PE2	A6NKC9	SH2D7_HUMAN	SH2 domain-containing protein 7	PE4	PE4	A0A1B0GX68	TVB2_HUMAN	T cell receptor beta variable 2	PE3	PE3	A0PJK1	SC5AA_HUMAN	Sodium/glucose cotransporter 5	PE1	PE1	A6NGN4	PRA25_HUMAN	PRAME family member 25	PE3	PE3	A6NJZ3	O6C65_HUMAN	Olfactory receptor 6C65	PE2	PE2
P61566	ENK24_HUMAN	Endogenous retrovirus group K member 24 Env polyprotein	PE2	PE2	Q8WU49	CG033_HUMAN	Uncharacterized protein C7orf33	PE2	PE2	A6NKX1	F223B_HUMAN	Protein FAM223B	PE3	PE3	A0A1B0GX78	TVBL5_HUMAN	T cell receptor beta variable 12-5	PE3	PE3	A0PJX8	TMM82_HUMAN	Transmembrane protein 82	PE2	PE1	A6NGN9	IGLO5_HUMAN	IgLON family member 5	PE2	PE1	A6NK02	TRI75_HUMAN	Putative tripartite motif-containing protein 75	PE5	PE5
P61581	NP24_HUMAN	Endogenous retrovirus group K member 24 Np9 protein	PE1	PE1	Q8IZ16	CG061_HUMAN	Uncharacterized protein C7orf61	PE2	PE1	A6NL05	F74A7_HUMAN	Protein FAM74A7	PE3	PE3	A0A1B0GX95	TVB74_HUMAN	T cell receptor beta variable 7-4	PE3	PE3	A0PJZ0	A20A5_HUMAN	Putative ankyrin repeat domain-containing protein 20A5	PE5	PE5	A6NGQ2	OOEP_HUMAN	Oocyte-expressed protein homolog	PE1	PE1	A6NK06	IRG1_HUMAN	Cis-aconitate decarboxylase	PE1	PE1
P61583	NP5_HUMAN	Endogenous retrovirus group K member 5 Np9 protein	PE3	PE3	Q6ZTY9	CG065_HUMAN	Uncharacterized protein C7orf65	PE2	PE2	A0A087WV53	SPEGN_HUMAN	SPEG neighbor protein	PE4	NA	A0A1B0GXF2	TVB72_HUMAN	T cell receptor beta variable 7-2	PE3	PE1	A0ZSE6	CC50C_HUMAN	Cell cycle control protein 50C	PE2	PE2	A6NGS2	ERIC4_HUMAN	Glutamate-rich protein 4	PE4	PE1	A6NK44	GLOD5_HUMAN	Glyoxalase domain-containing protein 5	PE1	PE1
Q13591	SEM5A_HUMAN	Semaphorin-5A	PE1	PE1	A4D0T2	CG066_HUMAN	Uncharacterized protein C7orf66	PE4	PE4	A0A087WVF3	TBC3D_HUMAN	TBC1 domain family member 3D	PE2	PE2	A0A1W2PP97	THSD8_HUMAN	Thrombospondin type-1 domain-containing protein 8	PE3	PE3	A1A4F0	CC055_HUMAN	Putative uncharacterized protein PQLC2L	PE2	PE2	A6NGU5	GGT3_HUMAN	Putative glutathione hydrolase 3 proenzyme	PE5	PE5	A6NK58	LIPT2_HUMAN	Putative lipoyltransferase 2, mitochondrial	PE3	PE1
Q5VVP1	S31A6_HUMAN	Spermatogenesis-associated protein 31A6	PE3	PE1	A4D0Y5	CG077_HUMAN	Uncharacterized protein C7orf77	PE4	PE2	A0A087X179	TBC3E_HUMAN	TBC1 domain family member 3E	PE2	PE2	A0A1W2PPG7	GBG14_HUMAN	Putative guanine nucleotide-binding protein G(I)/G(S)/G(O) subunit gamma-14	PE5	PE5	A1L1A6	IGS23_HUMAN	Immunoglobulin superfamily member 23	PE2	PE2	A6NGU7	CX028_HUMAN	Putative uncharacterized protein encoded by LINC01546	PE4	PE4	A6NK97	S22AK_HUMAN	Solute carrier family 22 member 20	PE2	PE2
Q6V0L0	CP26C_HUMAN	Cytochrome P450 26C1	PE2	PE1	P0DN87	CGB7_HUMAN	Choriogonadotropin subunit beta 7	PE2	PE1	A0A087X1G2	TBC3K_HUMAN	TBC1 domain family member 3K	PE3	PE3	A0A1W2PPM1	CPHXL_HUMAN	Cytoplasmic polyadenylated homeobox-like	PE3	NA	A1L4Q6	YK033_HUMAN	Putative uncharacterized protein FLJ41423	PE5	PE5	A6NGW2	STRCL_HUMAN	Putative stereocilin-like protein	PE5	PE5	A6NKB5	PCX2_HUMAN	Pecanex-like protein 2	PE2	PE2
Q8NH95	O13C6_HUMAN	Putative olfactory receptor 13C6	PE5	PE5	Q96KT6	CH014_HUMAN	Putative uncharacterized protein encoded by LINC00208	PE5	PE5	A0A1B0GX51	TVB78_HUMAN	T cell receptor beta variable 7-8	PE3	PE3	A0A1W2PR19	GSTT4_HUMAN	Glutathione S-transferase theta-4	PE3	PE3	A2A2Z9	AN18B_HUMAN	Ankyrin repeat domain-containing protein 18B	PE1	PE1	A6NGY1	FRG2C_HUMAN	Protein FRG2-like-2	PE3	PE3	A6NKC0	F90A7_HUMAN	Putative protein FAM90A7P	PE5	PE5
A0A1B0GUY1	MRCOL_HUMAN	MARCO-like protein	PE2	PE1	Q8N9H6	CH031_HUMAN	Putative uncharacterized protein C8orf31	PE5	PE5	A0A1B0GX56	TRDV1_HUMAN	T cell receptor delta variable 1	PE1	PE1	A0A1W2PR48	TLE7_HUMAN	Transducin-like enhancer protein 7	PE3	PE1	A2A3L6	TTC24_HUMAN	Tetratricopeptide repeat protein 24	PE4	PE4	A6NGY3	CE052_HUMAN	Uncharacterized protein C5orf52	PE2	PE1	A6NKC4	FCGRC_HUMAN	Putative high affinity immunoglobulin gamma Fc receptor IC	PE5	PE5
A0A1B0GVQ0	SPAR_HUMAN	Small regulatory polypeptide of amino acid response	PE1	PE1	Q96NF6	CH049_HUMAN	Putative uncharacterized protein C8orf49	PE2	PE2	A0A286YEV6	SCGR4_HUMAN	Small cysteine and glycine repeat-containing protein 4	PE1	PE1	A0A1W2PS18	PMIS2_HUMAN	Transmembrane protein PMIS2	PE3	PE3	A2CJ06	DYTN_HUMAN	Dystrotelin	PE2	PE2	A6NGY5	O51F1_HUMAN	Olfactory receptor 51F1	PE3	PE3	A6NKC9	SH2D7_HUMAN	SH2 domain-containing protein 7	PE3	PE3
A6NLJ0	C2C4B_HUMAN	C2 calcium-dependent domain-containing protein 4B	PE2	PE1	E5RJ46	CH087_HUMAN	Uncharacterized protein C8orf87	PE4	PE4	A0A286YEX9	SCGRX_HUMAN	Small cysteine and glycine repeat-containing protein 10	PE1	PE1	A0A286YEV6	SCGR4_HUMAN	Small cysteine and glycine repeat-containing protein 4	PE1	PE1	A2RU37	CI170_HUMAN	Uncharacterized protein C9orf170	PE2	PE2	A6NGZ8	SMIM9_HUMAN	Small integral membrane protein 9	PE3	PE3	A6NKF1	SAC31_HUMAN	SAC3 domain-containing protein 1	PE1	PE1
A6NM03	O2AG2_HUMAN	Olfactory receptor 2AG2	PE2	PE2	P0DMB2	CH088_HUMAN	Uncharacterized protein C8orf88	PE4	PE1	A0A286YEY9	SCGR1_HUMAN	Small cysteine and glycine repeat-containing protein 1	PE1	PE1	A0A286YEX9	SCGRX_HUMAN	Small cysteine and glycine repeat-containing protein 10	PE1	PE1	A2VCL2	CC162_HUMAN	Coiled-coil domain-containing protein 162	PE2	PE2	A6NH00	OR2T8_HUMAN	Olfactory receptor 2T8	PE3	PE3	A6NKF2	ARI3C_HUMAN	AT-rich interactive domain-containing protein 3C	PE2	PE3
A6NM36	LRC30_HUMAN	Leucine-rich repeat-containing protein 30	PE4	PE2	P0DMQ9	CH089_HUMAN	Putative uncharacterized protein C8orf89	PE2	PE2	A0A286YF01	SCGR7_HUMAN	Small cysteine and glycine repeat-containing protein 7	PE1	PE1	A0A286YEY9	SCGR1_HUMAN	Small cysteine and glycine repeat-containing protein 1	PE1	PE1	A3KFT3	OR2M5_HUMAN	Olfactory receptor 2M5	PE3	PE3	A6NH11	GLTD2_HUMAN	Glycolipid transfer protein domain-containing protein 2	PE1	PE1	A6NKF7	TM88B_HUMAN	Transmembrane protein 88B	PE3	PE1
O75871	CEAM4_HUMAN	Carcinoembryonic antigen-related cell adhesion molecule 4	PE1	PE1	Q6NUI6	CHADL_HUMAN	Chondroadherin-like protein	PE1	PE1	A0A576	TVB31_HUMAN	T cell receptor beta variable 3-1	PE3	PE3	A0A286YF01	SCGR7_HUMAN	Small cysteine and glycine repeat-containing protein 7	PE1	PE1	A3QJZ6	PRA22_HUMAN	PRAME family member 22	PE3	PE3	A6NH13	DAS1_HUMAN	Putative uncharacterized protein DNAJC9-AS1	PE2	PE2	A6NKF9	GPHRC_HUMAN	Putative Golgi pH regulator C	PE5	PE5
P0DP03	HVC05_HUMAN	Immunoglobulin heavy variable 3-30-5	PE3	PE3	Q5VXU3	CHIC1_HUMAN	Cysteine-rich hydrophobic domain-containing protein 1	PE2	PE1	A0A577	TVB41_HUMAN	T cell receptor beta variable 4-1	PE3	PE3	A0A286YF46	SCGR5_HUMAN	Small cysteine and glycine repeat-containing protein 5	PE1	PE1	A3QJZ7	PRA27_HUMAN	PRAME family member 27	PE3	PE3	A6NH21	SERC4_HUMAN	Serine incorporator 4	PE2	PE2	A6NKG5	RTL1_HUMAN	Retrotransposon-like protein 1	PE2	PE1
P0DP06	HVD34_HUMAN	Immunoglobulin heavy variable 4-30-4	PE3	PE3	P59074	CHM4P_HUMAN	Putative charged multivesicular body protein 4B-like protein CHMP4BP1	PE5	PE5	A0A578	TVB51_HUMAN	T cell receptor beta variable 5-1	PE1	PE1	A0A286YF58	TM271_HUMAN	Transmembrane protein 271	PE3	PE3	A4D0T2	CG066_HUMAN	Uncharacterized protein C7orf66	PE4	PE4	A6NH57	ARL5C_HUMAN	Putative ADP-ribosylation factor-like protein 5C	PE3	PE3	A6NKH3	RL37L_HUMAN	Putative 60S ribosomal protein L37a-like protein	PE5	PE5
P0DPE3	TMDD1_HUMAN	Transmembrane and death domain protein 1	PE3	PE2	Q9GZS9	CHST5_HUMAN	Carbohydrate sulfotransferase 5	PE2	PE1	A0A584	TVBK2_HUMAN	T cell receptor beta variable 11-2	PE3	PE3	A0A286YF60	SCGR3_HUMAN	Small cysteine and glycine repeat-containing protein 3	PE1	PE1	A4D0T7	SIM30_HUMAN	Small integral membrane protein 30	PE3	PE2	A6NHA9	O4C46_HUMAN	Olfactory receptor 4C46	PE3	PE3	A6NKK0	OR5H1_HUMAN	Olfactory receptor 5H1	PE2	PE2
P0DPF7	TVB63_HUMAN	T cell receptor beta variable 6-3	PE3	PE1	P0C843	CI014_HUMAN	Putative uncharacterized protein encoded by LINC00032	PE5	PE5	A6H8M9	CDHR4_HUMAN	Cadherin-related family member 4	PE2	PE1	A0A286YF77	SCGR6_HUMAN	Small cysteine and glycine repeat-containing protein 6	PE1	PE1	A4D0Y5	CG077_HUMAN	Uncharacterized protein C7orf77	PE4	PE4	A6NHG9	O5H14_HUMAN	Olfactory receptor 5H14	PE2	PE2	A6NKL6	T200C_HUMAN	Transmembrane protein 200C	PE2	PE1
A0A075B6K2	LV312_HUMAN	Immunoglobulin lambda variable 3-12	PE3	PE1	Q9P2X8	CI027_HUMAN	Putative uncharacterized protein encoded by LINC00474	PE5	PE5	A6NCF6	MA13P_HUMAN	Putative MAGE domain-containing protein MAGEA13P	PE5	PE5	A0A286YFB4	SCGR2_HUMAN	Small cysteine and glycine repeat-containing protein 2	PE1	PE1	A4D126	ISPD_HUMAN	D-ribitol-5-phosphate cytidylyltransferase	PE1	PE1	A6NHJ4	ZN860_HUMAN	Zinc finger protein 860	PE1	PE1	A6NKP2	D42E2_HUMAN	Putative short-chain dehydrogenase/reductase family 42E member 2	PE3	PE3
A0A075B6N4	TVBY1_HUMAN	T cell receptor beta variable 25-1	PE3	PE3	Q6ZRZ4	CI047_HUMAN	Uncharacterized protein C9orf47	PE2	PE2	A6NCI5	SIM16_HUMAN	Putative transmembrane protein encoded by LINC00862	PE5	PE5	A0A286YFG1	SCGR8_HUMAN	Small cysteine and glycine repeat-containing protein 8	PE1	PE1	A4D174	CG071_HUMAN	Putative uncharacterized protein C7orf71	PE2	PE2	A6NHM9	MOXD2_HUMAN	Putative DBH-like monooxygenase protein 2	PE5	PE5	A6NKQ9	CGB1_HUMAN	Choriogonadotropin subunit beta variant 1	PE2	PE2
A0A075B6Q5	HV364_HUMAN	Immunoglobulin heavy variable 3-64	PE3	PE1	Q96MD7	CI085_HUMAN	Uncharacterized protein C9orf85	PE1	PE1	A6NIJ5	F90AK_HUMAN	Putative protein FAM90A20P	PE5	PE5	A0A286YFK9	SIM38_HUMAN	Small integral membrane protein 38	PE3	NA	A4D1F6	LRRD1_HUMAN	Leucine-rich repeat and death domain-containing protein 1	PE2	PE1	A6NHN0	OTOL1_HUMAN	Otolin-1	PE3	PE3	A6NKU9	SPDE3_HUMAN	Speedy protein E3	PE2	PE2
P01601	KVD16_HUMAN	Immunoglobulin kappa variable 1D-16	PE3	PE1	A6NGG3	CI092_HUMAN	Putative uncharacterized protein C9orf92	PE4	PE2	A6NIK2	LR10B_HUMAN	Leucine-rich repeat-containing protein 10B	PE4	PE2	A0A2R8Y4Y8	OSP4B_HUMAN	Oocyte-secreted protein 4B	PE3	PE3	A4D1N5	YG018_HUMAN	Putative uncharacterized protein FLJ40288	PE2	PE2	A6NHN6	NPB15_HUMAN	Nuclear pore complex-interacting protein family member B15	PE3	PE2	A6NKW6	F159B_HUMAN	Membrane protein FAM159B	PE2	PE3
A0A0A0MS03	TVB53_HUMAN	Probable non-functional T cell receptor beta variable 5-3	PE1	ΝΑ	B1AMM8	CI107_HUMAN	Putative uncharacterized protein encoded by LINC00587	PE5	PE5	A6NJ88	SGE2P_HUMAN	Putative SAGE1-like protein	PE5	PE5	A0A2R8YCJ5	SIM41_HUMAN	Small integral membrane protein 41	PE3	NA	A4D1Z8	GRIFN_HUMAN	Grifin	PE2	PE2	A6NHP3	SPE2B_HUMAN	Speedy protein E2B	PE3	PE3	A6NKX1	F223B_HUMAN	Protein FAM223B	PE3	PE3
A0A0A0MT70	TJB26_HUMAN	T cell receptor beta joining 2-6	PE4	PE4	Q5T035	CI129_HUMAN	Putative uncharacterized protein C9orf129	PE4	PE2	A0A0C4DH68	KV224_HUMAN	Immunoglobulin kappa variable 2-24	PE3	PE1	A0A2R8YFL7	OSP4A_HUMAN	Oocyte-secreted protein 4A	PE3	PE3	A4D250	BLACE_HUMAN	B-cell acute lymphoblastic leukemia-expressed protein	PE2	PE2	A6NHR8	FA47D_HUMAN	Putative protein FAM47D	PE5	PE5	A6NKX4	S22AV_HUMAN	Putative solute carrier family 22 member 31	PE3	PE3
P35410	MAS1L_HUMAN	Mas-related G-protein coupled receptor MRG	PE2	PE2	Q8WZB0	CI130_HUMAN	Putative uncharacterized protein encoded by LINC00476	PE5	PE5	A0A0C4DH69	KV109_HUMAN	Immunoglobulin kappa variable 1-9	PE3	PE1	A0A2R8YFM6	OOSP3_HUMAN	Oocyte-secreted protein 3	PE3	PE3	A4D256	CC14C_HUMAN	Dual specificity protein phosphatase CDC14C	PE2	PE1	A6NHS1	YK042_HUMAN	Putative uncharacterized protein ENSP00000347057	PE5	PE5	A6NL05	F74A7_HUMAN	Protein FAM74A7	PE3	PE3
P59543	T2R20_HUMAN	Taste receptor type 2 member 20	PE2	PE2	Q5VTT2	CI135_HUMAN	Protein C9orf135	PE1	PE1	A0A0C4DH72	KV106_HUMAN	Immunoglobulin kappa variable 1-6	PE3	PE1	A0A2Z4LIS9	FXO3B_HUMAN	Forkhead box protein O3B	PE1	NA	A4D263	SPT48_HUMAN	Spermatogenesis-associated protein 48	PE4	PE1	A6NHS7	MANS4_HUMAN	MANSC domain-containing protein 4	PE3	PE3	A6NL08	O6C75_HUMAN	Olfactory receptor 6C75	PE2	PE3
A4D2G3	O2A25_HUMAN	Olfactory receptor 2A25	PE2	PE2	A2RU37	CI170_HUMAN	Uncharacterized protein encoded by LINC02872	PE5	PE5	A0A0C4DH73	KV112_HUMAN	Immunoglobulin kappa variable 1-12	PE3	PE3	A0A539	TVB42_HUMAN	T cell receptor beta variable 4-2	PE3	PE3	A4D2B8	PM2P1_HUMAN	Putative postmeiotic segregation increased 2-like protein 1	PE5	PE5	A6NHY2	AKD1B_HUMAN	Ankyrin repeat and death domain-containing protein 1B	PE4	PE4	A6NL26	OR5BL_HUMAN	Olfactory receptor 5B21	PE2	PE3
O95069	KCNK2_HUMAN	Potassium channel subfamily K member 2	PE1	PE1	A4QN01	CJ040_HUMAN	Putative uncharacterized protein encoded by LINC01553	PE2	PE2	A0A0J9YXA8	TJB11_HUMAN	T cell receptor beta joining 1-1	PE4	PE4	A0A576	TVB31_HUMAN	T cell receptor beta variable 3-1	PE3	PE3	A4D2G3	O2A25_HUMAN	Olfactory receptor 2A25	PE2	PE2	A6NHY6	CI118_HUMAN	Putative uncharacterized protein C9orf118	PE4	PE4	A6NL46	YF016_HUMAN	Putative UPF0607 protein ENSP00000332738	PE3	PE3
P0DMT0	MLN_HUMAN	Myoregulin	PE3	PE2	P0C842	CJ052_HUMAN	Putative uncharacterized protein encoded by LINC00614	PE5	PE5	A0A0J9YXG5	TJB14_HUMAN	T cell receptor beta joining 1-4	PE4	NA	A0A577	TVB41_HUMAN	T cell receptor beta variable 4-1	PE3	PE3	A4D2H0	CTGEF_HUMAN	cTAGE family member 15	PE2	PE2	A6NHZ5	LR14B_HUMAN	Leucine-rich repeat-containing protein 14B	PE3	PE1	A6NL82	F183A_HUMAN	Protein FAM183A	PE2	PE3
Q2M238	RN3P1_HUMAN	Putative RRN3-like protein RRN3P1	PE5	PE5	Q8N6V4	CJ053_HUMAN	UPF0728 protein C10orf53	PE3	PE1	A0A0J9YXM7	TJB15_HUMAN	T cell receptor beta joining 1-5	PE4	NA	A0A578	TVB51_HUMAN	T cell receptor beta variable 5-1	PE1	PE1	A4FU28	CTGE9_HUMAN	cTAGE family member 9	PE2	PE2	A6NI03	TR64B_HUMAN	Putative tripartite motif-containing protein 64B	PE5	PE5	A6NL88	SHSA7_HUMAN	Protein shisa-7	PE2	PE1
A6NFH5	FBP12_HUMAN	Fatty acid-binding protein 12	PE2	PE1	Q8TEF2	CJ105_HUMAN	Uncharacterized protein C10orf105	PE2	PE1	A0A0J9YXQ4	PMA6E_HUMAN	Paraneoplastic antigen Ma6E	PE4	PE1	A0A584	TVBK2_HUMAN	T cell receptor beta variable 11-2	PE3	PE3	A4FU69	EFCB5_HUMAN	EF-hand calcium-binding domain-containing protein 5	PE1	PE1	A6NI47	POTEM_HUMAN	Putative POTE ankyrin domain family member M	PE3	PE3	A6NL99	AQP73_HUMAN	Putative aquaporin-7-like protein 3	PE5	PE5
A6NGH8	ANR61_HUMAN	Ankyrin repeat domain-containing protein 61	PE4	PE2	Q8N326	CJ111_HUMAN	Putative uncharacterized protein RPP38-DT	PE5	PE5	A0A0U1RQE8	GLYLB_HUMAN	Putative glycine N-acyltransferase-like protein 1B	PE3	PE1	A0A589	TVB43_HUMAN	T cell receptor beta variable 4-3	PE3	PE3	A4IF30	S35F4_HUMAN	Solute carrier family 35 member F4	PE2	PE2	A6NI61	MYMK_HUMAN	Protein myomaker	PE1	PE1	A6NLC5	CC070_HUMAN	UPF0524 protein C3orf70	PE2	PE2
O76042	ERIT1_HUMAN	Putative uncharacterized protein encoded by ERC2-IT1	PE5	PE5	Q5VZT2	CJ113_HUMAN	Putative uncharacterized protein C10orf113	PE2	PE2	A0A0U1RQI7	KLF18_HUMAN	Kruppel-like factor 18	PE3	PE3	A0A597	TVB55_HUMAN	T cell receptor beta variable 5-5	PE3	PE3	A4QN01	CJ040_HUMAN	Putative uncharacterized protein encoded by LINC01553	PE2	PE2	A6NI72	NCF1B_HUMAN	Putative neutrophil cytosol factor 1B	PE5	PE5	A6NLC8	YE016_HUMAN	Putative TAF11-like protein ENSP00000332601	PE3	PE3
P0DTU3	TRAR2_HUMAN	T cell receptor alpha chain MC.7.G5	PE1	PE1	Q8N4M7	CJ126_HUMAN	Putative uncharacterized protein C10orf126	PE2	PE2	A0A0U1RQS6	TM275_HUMAN	Transmembrane protein 275	PE3	NA	A0A599	TVB56_HUMAN	T cell receptor beta variable 5-6	PE3	PE3	A5D8W1	CFA69_HUMAN	Cilia- and flagella-associated protein 69	PE2	PE1	A6NI73	LIRA5_HUMAN	Leukocyte immunoglobulin-like receptor subfamily A member 5	PE1	PE1	A6NLE4	SIM23_HUMAN	Small integral membrane protein 23	PE2	PE2
P51993	FUT6_HUMAN	4-galactosyl-N-acetylglucosaminide 3-alpha-L-fucosyltransferase FUT6	PE1	PE1	B7Z368	CJ142_HUMAN	Uncharacterized protein encoded by LINC02881	PE5	PE5	A0A1B0GTI1	CC201_HUMAN	Coiled-coil domain-containing protein 201	PE4	NA	A0A5A2	TVB58_HUMAN	T cell receptor beta variable 5-8	PE3	PE3	A5PLL1	AN34B_HUMAN	Ankyrin repeat domain-containing protein 34B	PE2	PE1	A6NI87	CBY3_HUMAN	Protein chibby homolog 3	PE3	PE1	A6NLF2	EA3L2_HUMAN	RNA polymerase II transcription factor SIII subunit A3-like-2	PE3	PE3
P0CF51	TRGC1_HUMAN	T cell receptor gamma constant 1	PE1	PE1	A0A1B0GUT2	CJ143_HUMAN	Uncharacterized protein C10orf143	PE4	PE2	A0A1B0GTI8	TM272_HUMAN	Transmembrane protein 272	PE2	PE2	A0A5A6	TVBK3_HUMAN	T cell receptor beta variable 11-3	PE3	PE3	A5PLN7	F149A_HUMAN	Protein FAM149A	PE2	PE1	A6NIE6	RN3P2_HUMAN	Putative RRN3-like protein RRN3P2	PE5	PE5	A6NLI5	TR64C_HUMAN	Putative tripartite motif-containing protein 64C	PE5	PE5
P0CH98	F106C_HUMAN	Protein FAM106C	PE3	PE3	Q9P2W6	CK021_HUMAN	Uncharacterized protein C11orf21	PE2	PE2	A0PJK1	SC5AA_HUMAN	Sodium/glucose cotransporter 5	PE1	PE1	A0A5B0	TVB14_HUMAN	T cell receptor beta variable 14	PE3	PE3	A6H8M9	CDHR4_HUMAN	Cadherin-related family member 4	PE2	PE2	A6NIE9	PRS29_HUMAN	Putative serine protease 29	PE5	PE5	A6NLJ0	C2C4B_HUMAN	C2 calcium-dependent domain-containing protein 4B	PE2	PE1
P63125	VPK25_HUMAN	Endogenous retrovirus group K member 25 Pro protein	PE3	PE3	Q96N53	CK037_HUMAN	Putative uncharacterized protein encoded by LINC00167	PE5	PE5	A6NCW7	U17L4_HUMAN	Inactive ubiquitin carboxyl-terminal hydrolase 17-like protein 4	PE3	PE3	A0A5B6	TVB28_HUMAN	T cell receptor beta variable 28	PE1	PE1	A6NC05	YD286_HUMAN	Glutaredoxin-like protein C5orf63	PE2	PE1	A6NIJ5	F90AK_HUMAN	Putative protein FAM90A20P	PE5	PE5	A6NLU5	VTM2B_HUMAN	V-set and transmembrane domain-containing protein 2B	PE2	PE1
P63127	VPK9_HUMAN	Endogenous retrovirus group K member 9 Pro protein	PE3	PE3	Q8WZ69	CK040_HUMAN	Putative uncharacterized protein C11orf40	PE2	PE2	A6NDL8	O6C68_HUMAN	Olfactory receptor 6C68	PE3	PE3	A0A5B7	TVB29_HUMAN	T cell receptor beta variable 29-1	PE3	PE3	A6NC42	DPPA5_HUMAN	Developmental pluripotency-associated 5 protein	PE2	PE1	A6NIK2	LR10B_HUMAN	Leucine-rich repeat-containing protein 10B	PE4	PE2	A6NLW8	DUXA_HUMAN	Double homeobox protein A	PE2	PE3
Q5TGS1	HES3_HUMAN	Transcription factor HES-3	PE3	PE2	Q8NBR9	CK072_HUMAN	Uncharacterized protein C11orf72	PE2	PE2	A6NDN3	GOG6B_HUMAN	Golgin subfamily A member 6B	PE3	PE3	A0A5B9	TRBC2_HUMAN	T cell receptor beta constant 2	PE1	PE1	A6NC51	T150B_HUMAN	Modulator of macroautophagy TMEM150B	PE2	PE2	A6NIL9	CRAS1_HUMAN	Putative uncharacterized protein CRYM-AS1	PE5	PE5	A6NLX3	SPDE4_HUMAN	Speedy protein E4	PE2	PE2
Q5VSD8	YI029_HUMAN	Putative uncharacterized protein LOC401522	PE4	PE4	A6NJI1	CK086_HUMAN	Uncharacterized protein C11orf86	PE4	PE2	A6NDN8	UBIML_HUMAN	Putative ubiquitin-like protein FUBI-like protein ENSP00000310146	PE4	PE4	A0JD32	TV382_HUMAN	T cell receptor alpha variable 38-2/delta variable 8	PE3	PE3	A6NC57	ANR62_HUMAN	Ankyrin repeat domain-containing protein 62	PE2	PE2	A6NIN4	YQ014_HUMAN	Putative uncharacterized protein FLJ38447	PE5	PE5	A6NLX4	TM210_HUMAN	Transmembrane protein 210	PE2	PE3
P61576	REC04_HUMAN	Endogenous retrovirus group K member 104 Rec protein	PE1	PE1	Q3C1V1	CK091_HUMAN	Uncharacterized protein C11orf91	PE2	PE1	A6NKF7	TM88B_HUMAN	Transmembrane protein 88B	PE3	PE1	A0JD36	TRDV2_HUMAN	T cell receptor delta variable 2	PE1	PE1	A6NC62	RAKDN_HUMAN	Putative RBAK downstream neighbor protein	PE5	PE5	A6NIU2	CU037_HUMAN	Putative uncharacterized protein encoded by LINC01549	PE5	PE5	A6NM03	O2AG2_HUMAN	Olfactory receptor 2AG2	PE2	PE3
Q15617	OR8G1_HUMAN	Olfactory receptor 8G1	PE2	PE2	C9JXX5	CK094_HUMAN	Uncharacterized protein C11orf94	PE3	PE2	A6NL08	O6C75_HUMAN	Olfactory receptor 6C75	PE3	PE3	A0JD37	TRDV3_HUMAN	T cell receptor delta variable 3	PE1	PE1	A6NC78	GOG8I_HUMAN	Putative golgin subfamily A member 8I	PE5	PE5	A6NIY4	SPDE5_HUMAN	Putative speedy protein E5	PE5	PE5	A6NM10	AQ12B_HUMAN	Aquaporin-12B	PE2	PE1
Q30KR1	DB109_HUMAN	Putative beta-defensin 109B	PE5	PE5	C9JLR9	CK095_HUMAN	Uncharacterized protein C11orf95	PE1	PE1	A6NL26	OR5BL_HUMAN	Olfactory receptor 5B21	PE3	PE3	A0PG75	PLS5_HUMAN	Phospholipid scramblase family member 5	PE2	PE2	A6NC86	PINLY_HUMAN	phospholipase A2 inhibitor and Ly6/PLAUR domain-containing protein	PE2	PE1	A6NIZ1	RP1BL_HUMAN	Ras-related protein Rap-1b-like protein	PE2	PE2	A6NM11	L37A2_HUMAN	Leucine-rich repeat-containing protein 37A2	PE2	PE1
Q7Z3S7	CA2D4_HUMAN	Voltage-dependent calcium channel subunit alpha-2/delta-4	PE1	PE1	Q7Z7L8	CK096_HUMAN	Uncharacterized protein C11orf96	PE1	PE1	A0A087WWA1	P3URF_HUMAN	PIK3R3 upstream open reading frame protein	PE4	NA	A0PJK1	SC5AA_HUMAN	Sodium/glucose cotransporter 5	PE1	PE1	A6NC97	F172B_HUMAN	Putative protein FAM172B	PE5	PE5	A6NJ08	MB3L5_HUMAN	Putative methyl-CpG-binding domain protein 3-like 5	PE5	PE5	A6NM28	ZFP92_HUMAN	Zinc finger protein 92 homolog	PE2	PE1
Q8NGZ3	O13G1_HUMAN	Olfactory receptor 13G1	PE2	PE2	A0A1B0GVM6	CK097_HUMAN	Uncharacterized protein C11orf97	PE3	PE2	A0A087WX78	ELB3C_HUMAN	Putative elongin-A3 member C	PE5	PE5	A0PJZ0	A20A5_HUMAN	Putative ankyrin repeat domain-containing protein 20A5	PE5	PE5	A6NCC3	GOG8O_HUMAN	Golgin subfamily A member 8O	PE1	PE1	A6NJ46	NKX63_HUMAN	Homeobox protein Nkx-6.3	PE2	PE2	A6NM36	LRC30_HUMAN	Leucine-rich repeat-containing protein 30	PE2	PE4
Q8NH59	O51Q1_HUMAN	Olfactory receptor 51Q1	PE2	PE2	Q8N6U2	CL033_HUMAN	Putative uncharacterized protein encoded by LINC00612	PE5	PE5	A0A087WXS9	TBC3I_HUMAN	TBC1 domain family member 3I	PE3	PE3	A0ZSE6	CC50C_HUMAN	Cell cycle control protein 50C	PE2	PE2	A6NCF6	MA13P_HUMAN	Putative MAGE domain-containing protein MAGEA13P	PE5	PE5	A6NJ64	NPIL2_HUMAN	Putative NPIP-like protein LOC729978	PE5	PE5	A6NM43	TCPQL_HUMAN	Putative T-complex protein 1 subunit theta-like 1	PE5	PE5
P43166	CAH7_HUMAN	Carbonic anhydrase 7	PE1	PE1	Q495D7	CL036_HUMAN	Putative uncharacterized protein encoded by LINC01559	PE2	PE2	A0A0A0MS15	HV349_HUMAN	Immunoglobulin heavy variable 3-49	PE3	PE1	A1A4F0	CC055_HUMAN	Putative uncharacterized protein PQLC2L	PE2	PE2	A6NCI4	VWA3A_HUMAN	von Willebrand factor A domain-containing protein 3A	PE2	PE2	A6NJ88	SGE2P_HUMAN	Putative SAGE1-like protein	PE5	PE5	A6NM45	CLD24_HUMAN	Putative claudin-24	PE5	PE5
Q6ZSN1	YI023_HUMAN	Putative uncharacterized protein FLJ45355	PE2	PE2	Q96LM1	CL037_HUMAN	Putative uncharacterized protein encoded by LINC00615	PE5	PE5	A0A0A0MT36	KVD21_HUMAN	Immunoglobulin kappa variable 6D-21	PE3	PE3	A1L1A6	IGS23_HUMAN	Immunoglobulin superfamily member 23	PE2	PE2	A6NCI5	SIM16_HUMAN	Putative transmembrane protein encoded by LINC00862	PE5	PE5	A6NJG2	SWAHD_HUMAN	Ankyrin repeat domain-containing protein SOWAHD	PE2	PE1	A6NM62	LRC53_HUMAN	Leucine-rich repeat-containing protein 53	PE4	PE4
Q6ZSR6	YP007_HUMAN	Putative uncharacterized protein FLJ45256	PE2	PE2	Q96LP6	CL042_HUMAN	Uncharacterized protein C12orf42	PE2	PE2	A0A0A0MT70	TJB26_HUMAN	T cell receptor beta joining 2-6	PE4	NA	A1L4Q6	YK033_HUMAN	Putative uncharacterized protein FLJ41423	PE5	PE5	A6NCI8	CB078_HUMAN	Uncharacterized protein C2orf78	PE2	PE2	A6NJG6	ARGFX_HUMAN	Arginine-fifty homeobox	PE2	PE2	A6NM66	CU054_HUMAN	Uncharacterized protein encoded by LINC01548	PE2	PE4
Q7Z4S9	SH2D6_HUMAN	SH2 domain-containing protein 6	PE2	PE1	Q6X4T0	CL054_HUMAN	Uncharacterized protein C12orf54	PE2	PE2	A0A0A0MT76	LJ01_HUMAN	Immunoglobulin lambda joining 1	PE4	PE4	A2A2Z9	AN18B_HUMAN	Ankyrin repeat domain-containing protein 18B	PE1	PE1	A6NCJ1	CS071_HUMAN	Uncharacterized protein C19orf71	PE4	PE1	A6NJI1	CK086_HUMAN	Uncharacterized protein C11orf86	PE4	PE2	A6NM76	O6C76_HUMAN	Olfactory receptor 6C76	PE2	PE3
Q6PXP3	GTR7_HUMAN	Solute carrier family 2, facilitated glucose transporter member 7	PE1	PE1	Q8IXR9	CL056_HUMAN	Uncharacterized protein C12orf56	PE2	PE2	A0A0A6YYK6	TVA16_HUMAN	T cell receptor alpha variable 16	PE3	PE3	A2A3L6	TTC24_HUMAN	Tetratricopeptide repeat protein 24	PE4	PE4	A6NCK2	TR43B_HUMAN	Tripartite motif-containing protein 43B	PE3	PE3	A6NJI9	LRC72_HUMAN	Leucine-rich repeat-containing protein 72	PE2	PE1	A6NMA1	TR5OS_HUMAN	Putative uncharacterized protein TRPC5OS	PE4	PE4
Q6ZUT4	YL014_HUMAN	Putative uncharacterized protein FLJ43343	PE5	PE5	Q8N7H1	CL061_HUMAN	Putative uncharacterized protein encoded by LINC01465	PE2	PE2	A0A0C4DH43	HV70D_HUMAN	Immunoglobulin heavy variable 2-70D	PE3	PE1	A2CJ06	DYTN_HUMAN	Dystrotelin	PE2	PE2	A6NCL2	LRCL1_HUMAN	Leucine-rich colipase-like protein 1	PE2	PE1	A6NJJ6	CS067_HUMAN	UPF0575 protein C19orf67	PE3	PE3	A6NMB1	SIG16_HUMAN	Sialic acid-binding Ig-like lectin 16	PE2	PE2
Q8N8V8	TM105_HUMAN	Transmembrane protein 105	PE2	PE2	Q96M19	CL067_HUMAN	Putative transmembrane protein encoded by LINC00477	PE5	PE5	A0A1B0GTS1	HSFX4_HUMAN	Heat shock transcription factor, X-linked member 4	PE3	PE2	A2RU37	CI170_HUMAN	Uncharacterized protein C9orf170	PE2	PE2	A6NCL7	AN33B_HUMAN	Ankyrin repeat domain-containing protein 33B	PE3	PE1	A6NJL1	ZSA5B_HUMAN	Zinc finger and SCAN domain-containing protein 5B	PE3	PE3	A6NMB9	FIGL2_HUMAN	Putative fidgetin-like protein 2	PE5	PE5
Q8N910	CO056_HUMAN	Putative uncharacterized protein C15orf56	PE2	PE2	A8MTZ7	CL071_HUMAN	Uncharacterized protein C12orf71	PE4	PE1	A0A1B0GTU1	ZC11B_HUMAN	Zinc finger CCCH domain-containing protein 11B	PE4	PE1	A3KFT3	OR2M5_HUMAN	Olfactory receptor 2M5	PE3	PE3	A6NCM1	IQCAL_HUMAN	IQ and AAA domain-containing protein 1-like	PE3	PE1	A6NJQ4	F90A8_HUMAN	Putative protein FAM90A8P	PE5	PE5	A6NMC2	PRA24_HUMAN	Putative PRAME family member 24	PE3	NA
A6NM43	TCPQL_HUMAN	Putative T-complex protein 1 subunit theta-like 1	PE5	PE5	G3V211	CL079_HUMAN	Uncharacterized protein encoded by LINC01619	PE5	PE5	A0A1B0GTU2	CTXD1_HUMAN	Cortexin domain-containing 1	PE3	PE3	A3QJZ6	PRA22_HUMAN	PRAME family member 22	PE3	PE3	A6NCN2	KR87P_HUMAN	Putative keratin-87 protein	PE5	PE5	A6NJR5	SPDL3_HUMAN	Putative speedy protein-like protein 3	PE5	PE5	A6NMD0	IFM10_HUMAN	Interferon-induced transmembrane protein 10	PE2	PE1
A6NM62	LRC53_HUMAN	Leucine-rich repeat-containing protein 53	PE4	PE2	C9JDV5	CL097_HUMAN	Putative uncharacterized protein C12orf77	PE2	PE2	A0A1B0GTW7	LMLN2_HUMAN	Leishmanolysin-like peptidase 2	PE3	PE3	A3QJZ7	PRA27_HUMAN	PRAME family member 27	PE3	PE3	A6NCN8	TEX52_HUMAN	Testis-expressed protein 52	PE4	PE1	A6NJT0	UNC4_HUMAN	Homeobox protein unc-4 homolog	PE3	PE1	A6NMK7	CPS4L_HUMAN	Putative cleavage and polyadenylation specificity factor subunit 4-like protein	PE2	PE2
A6NMU1	O52A4_HUMAN	Olfactory receptor 52A4	PE2	PE2	Q6UXF7	CL18B_HUMAN	C-type lectin domain family 18 member B	PE2	PE1	A0A1B0GUQ0	F236A_HUMAN	Protein FAM236A	PE3	PE2	A4D0T2	CG066_HUMAN	Uncharacterized protein C7orf66	PE4	PE4	A6NCS4	NKX26_HUMAN	Homeobox protein Nkx-2.6	PE1	PE1	A6NJV1	CB070_HUMAN	UPF0573 protein C2orf70	PE3	PE1	A6NMK8	F196B_HUMAN	Protein FAM196B	PE2	PE2
P0DOX2	IGA2_HUMAN	Immunoglobulin alpha-2 heavy chain	PE1	ΝΑ	Q6ZU45	CL20A_HUMAN	Putative C-type lectin domain family 20 member A	PE2	PE2	A0A1B0GUS0	CS085_HUMAN	Uncharacterized protein C19orf85	PE2	PE2	A4D0T7	SIM30_HUMAN	Small integral membrane protein 30	PE3	PE2	A6NCV1	O6C74_HUMAN	Olfactory receptor 6C74	PE2	PE2	A6NJW4	LRR3C_HUMAN	Leucine-rich repeat-containing protein 3C	PE2	PE2	A6NML5	TM212_HUMAN	Transmembrane protein 212	PE2	PE2
P0DOX4	IGE_HUMAN	Immunoglobulin epsilon heavy chain	PE1	ΝΑ	Q6EIG7	CLC6A_HUMAN	C-type lectin domain family 6 member A	PE1	PE1	A0A1B0GUS4	UB2L5_HUMAN	Ubiquitin-conjugating enzyme E2 L5	PE2	PE1	A4D0Y5	CG077_HUMAN	Uncharacterized protein C7orf77	PE4	PE4	A6NCW0	U17L3_HUMAN	Ubiquitin carboxyl-terminal hydrolase 17-like protein 3	PE3	PE3	A6NJW9	CD8B2_HUMAN	Putative T-cell surface glycoprotein CD8 beta-2 chain	PE5	PE5	A6NMN3	F170B_HUMAN	Putative protein FAM170B	PE2	PE2
P0DP09	KV113_HUMAN	Immunoglobulin kappa variable 1-13	PE3	PE1	Q6UXN8	CLC9A_HUMAN	C-type lectin domain family 9 member A	PE1	PE1	A0A1B0GUT2	CJ143_HUMAN	Uncharacterized protein C10orf143	PE4	PE2	A4D174	CG071_HUMAN	Putative uncharacterized protein C7orf71	PE2	PE2	A6NCW3	F231B_HUMAN	Putative protein FAM231BP	PE5	PE5	A6NJY1	SL9P1_HUMAN	Putative SLC9B1-like protein SLC9B1P1	PE5	PE5	A6NMP4	YJ010_HUMAN	Uncharacterized PRO1102-like protein LOC100132418	PE4	PE4
A0A075B6S2	KVD29_HUMAN	Immunoglobulin kappa variable 2D-29	PE3	PE1	Q9Y6N3	CLCA3_HUMAN	Calcium-activated chloride channel regulator family member 3	PE1	PE1	A0A1B0GVH4	PRS51_HUMAN	Serine protease-like protein 51	PE3	PE3	A4D1N5	YG018_HUMAN	Putative uncharacterized protein FLJ40288	PE2	PE2	A6NCW7	U17L4_HUMAN	Inactive ubiquitin carboxyl-terminal hydrolase 17-like protein 4	PE3	PE3	A6NJY4	YQ041_HUMAN	Putative transmembrane protein LOC100289255	PE5	PE5	A6NMS3	OR5K4_HUMAN	Olfactory receptor 5K4	PE2	PE3
A0A075B6Y9	TJA42_HUMAN	T cell receptor alpha joining 42	PE4	PE4	P51801	CLCKB_HUMAN	Chloride channel protein ClC-Kb	PE1	PE1	A0A1B0GVH6	CM042_HUMAN	Uncharacterized protein C13orf42	PE4	PE4	A4D1Z8	GRIFN_HUMAN	Grifin	PE2	PE2	A6NDA9	LRIT2_HUMAN	Leucine-rich repeat, immunoglobulin-like domain and transmembrane domain-containing protein 2	PE2	PE1	A6NJZ3	O6C65_HUMAN	Olfactory receptor 6C65	PE2	PE2	A6NMS7	L37A1_HUMAN	Leucine-rich repeat-containing protein 37A	PE2	PE2
P0C7N8	OR9G9_HUMAN	Olfactory receptor 9G9	PE3	PE3	Q8IZS7	CLCL1_HUMAN	C-type lectin-like domain family 1	PE2	PE2	A0A1B0GVH7	IQCM_HUMAN	IQ domain-containing protein M	PE4	PE4	A4D250	BLACE_HUMAN	B-cell acute lymphoblastic leukemia-expressed protein	PE2	PE2	A6NDD5	SYN1L_HUMAN	Synapse differentiation-inducing gene protein 1-like	PE3	PE2	A6NK02	TRI75_HUMAN	Putative tripartite motif-containing protein 75	PE5	PE5	A6NMT0	DBX1_HUMAN	Homeobox protein DBX1	PE2	PE3
P0C7X5	ZN806_HUMAN	Zinc finger protein 806	PE3	PE3	A6NM45	CLD24_HUMAN	Putative claudin-24	PE5	PE5	A0A1B0GVK7	F240A_HUMAN	Protein FAM240A	PE3	PE4	A4D256	CC14C_HUMAN	Dual specificity protein phosphatase CDC14C	PE2	PE1	A6NDE4	RBY1B_HUMAN	RNA-binding motif protein, Y chromosome, family 1 member B	PE2	PE2	A6NK06	IRG1_HUMAN	Cis-aconitate decarboxylase	PE1	PE1	A6NMU1	O52A4_HUMAN	Putative olfactory receptor 52A4	PE5	PE2
A6NF34	ANTRL_HUMAN	Anthrax toxin receptor-like	PE3	PE1	C9JDP6	CLD25_HUMAN	Putative claudin-25	PE5	PE5	A3KFT3	OR2M5_HUMAN	Olfactory receptor 2M5	PE3	PE3	A4D2B8	PM2P1_HUMAN	Putative postmeiotic segregation increased 2-like protein 1	PE5	PE5	A6NDE8	GG12H_HUMAN	G antigen 12H	PE3	PE2	A6NK58	LIPT2_HUMAN	Putative lipoyltransferase 2, mitochondrial	PE3	PE1	A6NMV5	PRA23_HUMAN	PRAME family member 23	PE3	PE3
O75951	LYZL6_HUMAN	Lysozyme-like protein 6	PE1	PE1	H7C241	CLD34_HUMAN	Claudin-34	PE3	PE2	A3QJZ6	PRA22_HUMAN	PRAME family member 22	PE3	PE3	A4D2G3	O2A25_HUMAN	Olfactory receptor 2A25	PE2	PE2	A6NDH6	O5H15_HUMAN	Olfactory receptor 5H15	PE3	PE3	A6NKB5	PCX2_HUMAN	Pecanex-like protein 2	PE2	PE2	A6NMX2	I4E1B_HUMAN	Eukaryotic translation initiation factor 4E type 1B	PE2	PE3
P0C7N4	T191B_HUMAN	Transmembrane protein 191B	PE3	PE2	Q5K131	CLLU1_HUMAN	Chronic lymphocytic leukemia up-regulated protein 1	PE2	PE2	A6NGG3	CI092_HUMAN	Putative uncharacterized protein C9orf92	PE4	PE4	A4FU28	CTGE9_HUMAN	cTAGE family member 9	PE2	PE2	A6NDI0	TR49B_HUMAN	Putative tripartite motif-containing protein 49B	PE2	PE2	A6NKC0	F90A7_HUMAN	Putative protein FAM90A7P	PE5	PE5	A6NMZ2	SNTAN_HUMAN	Sentan	PE2	PE1
P0DPI3	CENL2_HUMAN	Centromere protein V-like protein 2	PE3	PE2	Q5K130	CLU1O_HUMAN	Putative uncharacterized protein CLLU1-AS1	PE5	PE5	A6NGH7	CC160_HUMAN	Coiled-coil domain-containing protein 160	PE3	PE1	A4IF30	S35F4_HUMAN	Solute carrier family 35 member F4	PE2	PE2	A6NDK9	GOG6C_HUMAN	Golgin subfamily A member 6C	PE3	PE2	A6NKC9	SH2D7_HUMAN	SH2 domain-containing protein 7	PE4	PE4	A6NMZ5	O4C45_HUMAN	Olfactory receptor 4C45	PE2	PE3
P0DSO2	SCGR9_HUMAN	Small cysteine and glycine repeat-containing protein 9	PE1	ΝΑ	Q15846	CLUL1_HUMAN	Clusterin-like protein 1	PE2	PE1	A6NGH8	ANR61_HUMAN	Ankyrin repeat domain-containing protein 61	PE4	PE2	A4QN01	CJ040_HUMAN	Putative uncharacterized protein encoded by LINC01553	PE2	PE2	A6NDL7	MT21E_HUMAN	Putative methyltransferase-like protein 21E pseudogene	PE5	PE5	A6NKF1	SAC31_HUMAN	SAC3 domain-containing protein 1	PE1	PE1	A6NMZ7	CO6A6_HUMAN	Collagen alpha-6(VI) chain	PE1	PE1
P0DUD1	SPD8_HUMAN	Putative speedy protein E8	PE5	ΝΑ	Q96NS8	CLUP3_HUMAN	Putative protein CLUHP3	PE5	PE5	A6NGY5	O51F1_HUMAN	Olfactory receptor 51F1	PE3	PE3	A5PLL1	AN34B_HUMAN	Ankyrin repeat domain-containing protein 34B	PE2	PE1	A6NDL8	O6C68_HUMAN	Olfactory receptor 6C68	PE3	PE3	A6NKF7	TM88B_HUMAN	Transmembrane protein 88B	PE3	PE1	A6NN14	ZN729_HUMAN	Zinc finger protein 729	PE2	PE2
P0DUD3	SPD14_HUMAN	Putative speedy protein E14	PE5	ΝΑ	A0A1B0GVH6	CM042_HUMAN	Uncharacterized protein C13orf42	PE4	PE2	A6NGZ8	SMIM9_HUMAN	Small integral membrane protein 9	PE3	PE3	A6H8M9	CDHR4_HUMAN	Cadherin-related family member 4	PE2	PE1	A6NDN3	GOG6B_HUMAN	Golgin subfamily A member 6B	PE3	PE3	A6NKH3	RL37L_HUMAN	Putative 60S ribosomal protein L37a-like protein	PE5	PE5	A6NN73	GOG8C_HUMAN	Golgin subfamily A member 8C	PE3	PE3
P32247	BRS3_HUMAN	Bombesin receptor subtype-3	PE1	PE1	A0A1B0GUA9	CM046_HUMAN	Uncharacterized protein C13orf46	PE4	PE1	A6NH00	OR2T8_HUMAN	Olfactory receptor 2T8	PE3	PE3	A6NC05	YD286_HUMAN	Glutaredoxin-like protein C5orf63	PE2	PE1	A6NDN8	UBIML_HUMAN	Putative ubiquitin-like protein FUBI-like protein ENSP00000310146	PE4	PE4	A6NKK0	OR5H1_HUMAN	Olfactory receptor 5H1	PE2	PE2	A6NN90	CB081_HUMAN	Uncharacterized protein C2orf81	PE2	PE4
A4D1N5	YG018_HUMAN	Putative uncharacterized protein FLJ40288	PE2	PE2	Q17RA5	CMAS1_HUMAN	Putative uncharacterized protein C21orf62-AS1	PE5	PE5	A6NH11	GLTD2_HUMAN	Glycolipid transfer protein domain-containing protein 2	PE1	PE1	A6NC42	DPPA5_HUMAN	Developmental pluripotency-associated 5 protein	PE2	PE1	A6NDR6	ME3L1_HUMAN	Putative homeobox protein Meis3-like 1	PE5	PE5	A6NKL6	T200C_HUMAN	Transmembrane protein 200C	PE2	PE1	A6NN92	CXE1_HUMAN	Gap junction epsilon-1 protein	PE3	PE3
P03986	TRGC2_HUMAN	T cell receptor gamma constant 2	PE1	PE1	Q5EBM0	CMPK2_HUMAN	UMP-CMP kinase 2, mitochondrial	PE1	PE1	A6NH13	DAS1_HUMAN	Putative uncharacterized protein DNAJC9-AS1	PE2	PE2	A6NC51	T150B_HUMAN	Modulator of macroautophagy TMEM150B	PE2	PE2	A6NDX4	YO011_HUMAN	Putative transmembrane protein ENSP00000320207	PE5	PE5	A6NKP2	D42E2_HUMAN	Putative short-chain dehydrogenase/reductase family 42E member 2	PE3	PE3	A6NNA2	SRRM3_HUMAN	Serine/arginine repetitive matrix protein 3	PE2	PE1
P04211	LV743_HUMAN	Immunoglobulin lambda variable 7-43	PE3	PE1	Q86U37	CN023_HUMAN	Uncharacterized protein encoded by LINC01551	PE2	PE2	A0A0G2JS06	LV539_HUMAN	Immunoglobulin lambda variable 5-39	PE3	PE1	A6NC57	ANR62_HUMAN	Ankyrin repeat domain-containing protein 62	PE2	PE2	A6NDX5	ZN840_HUMAN	Putative zinc finger protein 840	PE5	PE5	A6NKQ9	CGB1_HUMAN	Choriogonadotropin subunit beta variant 1	PE2	PE2	A6NNA5	DRGX_HUMAN	Dorsal root ganglia homeobox protein	PE2	PE3
P0DM63	NPIA8_HUMAN	Nuclear pore complex-interacting protein family member A8	PE3	PE2	Q4W4Y0	CN028_HUMAN	Uncharacterized protein C14orf28	PE2	PE2	A0A0J9YVY3	HV741_HUMAN	Immunoglobulin heavy variable 7-4-1	PE3	PE1	A6NC62	RAKDN_HUMAN	Putative RBAK downstream neighbor protein	PE5	PE5	A6NDY0	EPAB2_HUMAN	Embryonic polyadenylate-binding protein 2	PE2	PE2	A6NKU9	SPDE3_HUMAN	Speedy protein E3	PE2	PE2	A6NNB3	IFM5_HUMAN	Interferon-induced transmembrane protein 5	PE1	PE1
P31275	HXC12_HUMAN	Homeobox protein Hox-C12	PE3	PE1	Q86TU6	CN070_HUMAN	Putative uncharacterized protein encoded by LINC00523	PE5	PE5	A0A0J9YWL9	TX13C_HUMAN	Putative testis-expressed protein 13C	PE5	PE5	A6NC78	GOG8I_HUMAN	Putative golgin subfamily A member 8I	PE5	PE5	A6NDY2	F90AA_HUMAN	Putative protein FAM90A10P	PE5	PE5	A6NKW6	F159B_HUMAN	Membrane protein FAM159B	PE3	PE3	A6NNC1	P12LL_HUMAN	Putative POM121-like protein 1-like	PE5	PE5
P0CG01	GKN3_HUMAN	Gastrokine-3	PE3	PE3	Q9NPU4	CN132_HUMAN	Uncharacterized protein C14orf132	PE3	PE2	A0A0J9YWP8	TJB13_HUMAN	T cell receptor beta joining 1-3	PE4	NA	A6NC86	PINLY_HUMAN	phospholipase A2 inhibitor and Ly6/PLAUR domain-containing protein	PE2	PE1	A6NDZ8	MB3L4_HUMAN	Putative methyl-CpG-binding domain protein 3-like 4	PE5	PE5	A6NKX1	F223B_HUMAN	Protein FAM223B	PE3	PE3	A6NND4	O2AT4_HUMAN	Olfactory receptor 2AT4	PE2	PE2
P20848	A1ATR_HUMAN	Putative alpha-1-antitrypsin-related protein	PE1	PE1	Q86U02	CN165_HUMAN	Putative uncharacterized protein encoded by LINC00596	PE5	PE5	A0A0J9YWX3	TJB16_HUMAN	T cell receptor beta joining 1-6	PE4	NA	A6NC97	F172B_HUMAN	Putative protein FAM172B	PE5	PE5	A6NE02	BTBDH_HUMAN	BTB/POZ domain-containing protein 17	PE3	PE1	A6NKX4	S22AV_HUMAN	Putative solute carrier family 22 member 31	PE3	PE2	A6NNE9	MARHB_HUMAN	E3 ubiquitin-protein ligase MARCH11	PE2	PE2
P63132	PO113_HUMAN	Endogenous retrovirus group K member 113 Pol protein	PE3	PE3	Q52M58	CN177_HUMAN	Putative uncharacterized protein C14orf177	PE2	PE2	A0A0K0K1A5	TVB65_HUMAN	T cell receptor beta variable 6-5	PE1	PE1	A6NCC3	GOG8O_HUMAN	Golgin subfamily A member 8O	PE1	PE1	A6NE21	F90AI_HUMAN	Putative protein FAM90A18P/FAM90A19P	PE5	PE5	A6NL05	F74A7_HUMAN	Protein FAM74A7	PE3	PE3	A6NNH0	GATL1_HUMAN	GATS-like protein 1	PE3	PE3
A0A087WW87	KV240_HUMAN	Immunoglobulin kappa variable 2-40	PE3	PE1	Q8WXQ3	CN183_HUMAN	Putative uncharacterized protein encoded by LINC01599	PE2	PE2	A0A0K0K1B3	TVB30_HUMAN	T cell receptor beta variable 30	PE3	PE3	A6NCF6	MA13P_HUMAN	Putative MAGE domain-containing protein MAGEA13P	PE5	PE5	A6NEE1	PLHD1_HUMAN	Pleckstrin homology domain-containing family D member 1	PE2	PE1	A6NL08	O6C75_HUMAN	Olfactory receptor 6C75	PE3	PE3	A6NNH2	F90AR_HUMAN	Protein FAM90A27P	PE3	PE3
A0A096LPK9	ORN4C_HUMAN	Olfactory receptor 4N4C	PE3	ΝΑ	Q8NCQ2	CNAS1_HUMAN	Uncharacterized protein CSNK1G2-AS1	PE2	PE1	A0A0K0K1C0	TVBK1_HUMAN	T cell receptor beta variable 11-1	PE3	PE3	A6NCI5	SIM16_HUMAN	Putative transmembrane protein encoded by LINC00862	PE5	PE5	A6NEF3	GG6L4_HUMAN	Golgin subfamily A member 6-like protein 4	PE3	PE3	A6NL26	OR5BL_HUMAN	Olfactory receptor 5B21	PE3	PE3	A6NNJ1	F90A9_HUMAN	Putative protein FAM90A9P	PE5	PE5
P02728	GLEM_HUMAN	Erythrocyte membrane glycopeptide	PE1	ΝΑ	Q96M20	CNBD2_HUMAN	Cyclic nucleotide-binding domain-containing protein 2	PE2	PE1	A0A0K0K1C4	TVB27_HUMAN	T cell receptor beta variable 27	PE3	PE3	A6NCJ1	CS071_HUMAN	Uncharacterized protein C19orf71	PE4	PE1	A6NEH6	TM247_HUMAN	Transmembrane protein 247	PE4	PE1	A6NL46	YF016_HUMAN	Putative UPF0607 protein ENSP00000332738	PE3	PE3	A6NNL5	CO061_HUMAN	Uncharacterized protein C15orf61	PE2	PE1
P0CJ87	DU4L4_HUMAN	Double homeobox protein 4-like protein 4	PE3	PE3	Q8IZM0	CNG1O_HUMAN	Putative CNGA1-overlapping antisense gene protein	PE5	PE5	A0A0U1RRK4	LBHD2_HUMAN	LBH domain-containing protein 2	PE4	PE1	A6NCL2	LRCL1_HUMAN	Leucine-rich colipase-like protein 1	PE2	PE1	A6NEH8	ZNAS2_HUMAN	Putative uncharacterized protein encoded by ZNF503-AS2	PE5	PE5	A6NL82	F183A_HUMAN	Protein FAM183A	PE3	PE1	A6NNM3	RIM3B_HUMAN	RIMS-binding protein 3B	PE2	PE3
P0CJ89	DU4L6_HUMAN	Double homeobox protein 4-like protein 6	PE3	PE3	Q8IV77	CNGA4_HUMAN	Cyclic nucleotide-gated cation channel alpha-4	PE1	PE1	A0A0U1RRL7	MMPOS_HUMAN	Protein MMP24OS	PE1	PE1	A6NCL7	AN33B_HUMAN	Ankyrin repeat domain-containing protein 33B	PE3	PE1	A6NEL2	SWAHB_HUMAN	Ankyrin repeat domain-containing protein SOWAHB	PE1	PE1	A6NL88	SHSA7_HUMAN	Protein shisa-7	PE2	PE1	A6NNM8	TTL13_HUMAN	Tubulin polyglutamylase TTLL13	PE2	PE2
Q4G0U5	PCDP1_HUMAN	Cilia- and flagella-associated protein 221	PE1	PE1	Q3B7I2	CNPY1_HUMAN	Protein canopy homolog 1	PE3	PE2	A0A0U1RRN3	SPTOS_HUMAN	Putative transmembrane protein SPTY2D1OS	PE3	PE3	A6NCN2	KR87P_HUMAN	Putative keratin-87 protein	PE5	PE5	A6NEL3	F86C2_HUMAN	Putative protein FAM86C2P	PE5	PE5	A6NL99	AQP73_HUMAN	Putative aquaporin-7-like protein 3	PE5	PE5	A6NNN8	S38A8_HUMAN	Putative sodium-coupled neutral amino acid transporter 8	PE1	PE1
Q5VXM1	CDCP2_HUMAN	CUB domain-containing protein 2	PE2	PE2	Q9H2U6	CO005_HUMAN	Putative uncharacterized protein encoded by LINC00597	PE5	PE5	A0A5A6	TVBK3_HUMAN	T cell receptor beta variable 11-3	PE3	PE3	A6NCN8	TEX52_HUMAN	Testis-expressed protein 52	PE4	PE1	A6NEN9	CX065_HUMAN	Uncharacterized protein CXorf65	PE4	PE1	A6NLC8	YE016_HUMAN	Putative TAF11-like protein ENSP00000332601	PE3	PE1	A6NNP5	CC169_HUMAN	Coiled-coil domain-containing protein 169	PE2	PE2
P61582	NP7_HUMAN	Endogenous retrovirus group K member 7 Np9 protein	PE3	PE3	Q32M92	CO032_HUMAN	Uncharacterized protein C15orf32	PE2	PE2	A0A5B0	TVB14_HUMAN	T cell receptor beta variable 14	PE3	PE3	A6NCV1	O6C74_HUMAN	Olfactory receptor 6C74	PE2	PE2	A6NEQ2	F181B_HUMAN	Protein FAM181B	PE2	PE2	A6NLE4	SIM23_HUMAN	Small integral membrane protein 23	PE2	PE2	A6NNS2	DRS7C_HUMAN	Dehydrogenase/reductase SDR family member 7C	PE2	PE1
Q6UY27	PATE2_HUMAN	Prostate and testis expressed protein 2	PE2	PE1	Q8NAA6	CO053_HUMAN	Putative uncharacterized protein encoded by LINC02694	PE5	PE5	A0A5B6	TVB28_HUMAN	T cell receptor beta variable 28	PE1	PE1	A6NCW7	U17L4_HUMAN	Inactive ubiquitin carboxyl-terminal hydrolase 17-like protein 4	PE3	PE3	A6NER3	GG12J_HUMAN	G antigen 12J	PE3	PE1	A6NLF2	ELB3D_HUMAN	Elongin-A3 member D	PE3	PE3	A6NNT2	CP096_HUMAN	Uncharacterized protein C16orf96	PE4	PE4
Q8NH94	OR1L1_HUMAN	Olfactory receptor 1L1	PE3	PE2	Q8N910	CO056_HUMAN	Putative uncharacterized protein C15orf56	PE2	PE2	A0A5B7	TVB29_HUMAN	T cell receptor beta variable 29-1	PE3	PE3	A6NDA9	LRIT2_HUMAN	Leucine-rich repeat, immunoglobulin-like domain and transmembrane domain-containing protein 2	PE2	PE1	A6NES4	MRO2A_HUMAN	Maestro heat-like repeat-containing protein family member 2A	PE4	PE1	A6NLI5	TR64C_HUMAN	Putative tripartite motif-containing protein 64C	PE5	PE5	A6NNV3	SPDL2_HUMAN	Putative speedy protein-like protein 2	PE5	PE5
Q96MC9	CA147_HUMAN	Uncharacterized protein C1orf147	PE2	PE2	A8K5M9	CO062_HUMAN	Uncharacterized protein C15orf62, mitochondrial	PE2	PE1	A0JD37	TRDV3_HUMAN	T cell receptor delta variable 3	PE1	PE1	A6NDD5	SYN1L_HUMAN	Synapse differentiation-inducing gene protein 1-like	PE3	PE2	A6NET4	OR5K3_HUMAN	Olfactory receptor 5K3	PE3	PE3	A6NLJ0	C2C4B_HUMAN	C2 calcium-dependent domain-containing protein 4B	PE2	PE1	A6NNW6	ENO4_HUMAN	Enolase-like protein ENO4	PE2	PE2
Q13166	CATR1_HUMAN	CATR tumorigenic conversion 1 protein	PE2	PE2	Q5SY13	COAS1_HUMAN	Putative uncharacterized protein encoded by COL5A1-AS1	PE5	PE5	A0PJZ0	A20A5_HUMAN	Putative ankyrin repeat domain-containing protein 20A5	PE5	PE5	A6NDE4	RBY1B_HUMAN	RNA-binding motif protein, Y chromosome, family 1 member B	PE2	PE2	A6NEV1	PR23A_HUMAN	Proline-rich protein 23A	PE3	PE3	A6NLU5	VTM2B_HUMAN	V-set and transmembrane domain-containing protein 2B	PE3	PE1	A6NNX1	RIAD1_HUMAN	RIIa domain-containing protein 1	PE4	PE4
Q4VXF1	F74A3_HUMAN	Putative protein FAM74A3	PE5	PE5	Q96P44	COLA1_HUMAN	Collagen alpha-1(XXI) chain	PE2	PE1	A6NCL2	LRCL1_HUMAN	Leucine-rich colipase-like protein 1	PE2	PE1	A6NDE8	GG12H_HUMAN	G antigen 12H	PE3	PE2	A6NEY3	GG6L3_HUMAN	Putative golgin subfamily A member 6-like protein 3	PE5	PE5	A6NLW8	DUXA_HUMAN	Double homeobox protein A	PE3	PE3	A6NNZ2	TBB8L_HUMAN	Tubulin beta-8 chain-like protein LOC260334	PE1	PE1
Q4W4Y0	CN028_HUMAN	Uncharacterized protein C14orf28	PE2	PE2	Q6ZS62	COLC1_HUMAN	Colorectal cancer-associated protein 1	PE2	PE2	A6NCL7	AN33B_HUMAN	Ankyrin repeat domain-containing protein 33B	PE3	PE1	A6NDH6	O5H15_HUMAN	Olfactory receptor 5H15	PE3	PE3	A6NEY8	PRXD1_HUMAN	Putative prolyl-tRNA synthetase associated domain-containing protein 1	PE5	PE5	A6NLX4	TM210_HUMAN	Transmembrane protein 210	PE3	PE1	A6NP61	ZAR1L_HUMAN	ZAR1-like protein	PE2	PE2
Q5NUL3	FFAR4_HUMAN	Free fatty acid receptor 4	PE1	PE1	A8K830	COLC2_HUMAN	Colorectal cancer-associated protein 2	PE2	PE2	A6NCN2	KR87P_HUMAN	Putative keratin-87 protein	PE5	PE5	A6NDI0	TR49B_HUMAN	Putative tripartite motif-containing protein 49B	PE2	PE2	A6NF01	P121B_HUMAN	Putative nuclear envelope pore membrane protein POM 121B	PE5	PE5	A6NM03	O2AG2_HUMAN	Olfactory receptor 2AG2	PE3	PE3	A6PVC2	TTLL8_HUMAN	Protein monoglycylase TTLL8	PE2	PE2
Q86XQ3	CTSR3_HUMAN	Cation channel sperm-associated protein 3	PE2	PE1	Q6ZST2	COLDT_HUMAN	Putative uncharacterized protein COL25A1-DT	PE5	PE5	A6NCN8	TEX52_HUMAN	Testis-expressed protein 52	PE4	PE1	A6NDK9	GOG6C_HUMAN	Golgin subfamily A member 6C	PE3	PE1	A6NF34	ANTRL_HUMAN	Anthrax toxin receptor-like	PE3	PE1	A6NM10	AQ12B_HUMAN	Aquaporin-12B	PE2	PE2	A6PVI3	NCB2L_HUMAN	Nuclear cap-binding protein subunit 2-like	PE3	PE3
Q8IYN6	UBAD2_HUMAN	UBA-like domain-containing protein 2	PE1	PE1	O60397	COX7S_HUMAN	Putative cytochrome c oxidase subunit 7A3, mitochondrial	PE5	PE5	A6NDD5	SYN1L_HUMAN	Synapse differentiation-inducing gene protein 1-like	PE3	PE2	A6NDL7	MT21E_HUMAN	Putative methyltransferase-like protein 21E pseudogene	PE5	PE5	A6NF36	CC182_HUMAN	Coiled-coil domain-containing protein 182	PE2	PE2	A6NM11	L37A2_HUMAN	Leucine-rich repeat-containing protein 37A2	PE2	PE1	A6PVL3	KNCN_HUMAN	Kinocilin	PE2	PE2
Q8N688	DB123_HUMAN	Beta-defensin 123	PE2	PE2	Q7Z4L0	COX8C_HUMAN	Cytochrome c oxidase subunit 8C, mitochondrial	PE2	PE2	A6NDI0	TR49B_HUMAN	Putative tripartite motif-containing protein 49B	PE2	PE2	A6NDL8	O6C68_HUMAN	Olfactory receptor 6C68	PE3	PE3	A6NF83	NUPR2_HUMAN	Nuclear protein 2	PE2	PE1	A6NM28	ZFP92_HUMAN	Zinc finger protein 92 homolog	PE2	PE1	A6PVY3	F177B_HUMAN	Protein FAM177B	PE2	PE1
Q8N6G2	TEX26_HUMAN	Testis-expressed protein 26	PE2	PE1	Q8N9R0	CP081_HUMAN	Putative uncharacterized protein encoded by LINC00304	PE5	PE5	A6NDL7	MT21E_HUMAN	Putative methyltransferase-like protein 21E pseudogene	PE5	PE5	A6NDN3	GOG6B_HUMAN	Golgin subfamily A member 6B	PE3	PE3	A6NF89	OR6C6_HUMAN	Olfactory receptor 6C6	PE3	PE3	A6NM36	LRC30_HUMAN	Leucine-rich repeat-containing protein 30	PE4	PE4	A6PW82	CX030_HUMAN	Putative uncharacterized protein CXorf30	PE2	PE2
A0A075B6I7	LV548_HUMAN	Probable non-functional immunoglobulin lambda variable 5-48	PE1	PE5	Q6ZW13	CP086_HUMAN	Uncharacterized protein C16orf86	PE2	PE1	A6NDX4	YO011_HUMAN	Putative transmembrane protein ENSP00000320207	PE5	PE5	A6NDN8	UBIML_HUMAN	Putative ubiquitin-like protein FUBI-like protein ENSP00000310146	PE4	PE4	A6NFA0	F205C_HUMAN	Protein FAM205C	PE3	PE1	A6NM43	TCPQL_HUMAN	Putative T-complex protein 1 subunit theta-like 1	PE5	PE5	A6QL63	BTBDB_HUMAN	Ankyrin repeat and BTB/POZ domain-containing protein BTBD11	PE2	PE1
O00591	GBRP_HUMAN	Gamma-aminobutyric acid receptor subunit pi	PE2	PE1	Q9H693	CP095_HUMAN	Uncharacterized protein C16orf95	PE2	PE1	A6NE21	F90AI_HUMAN	Putative protein FAM90A18P/FAM90A19P	PE5	PE5	A6NDR6	ME3L1_HUMAN	Putative homeobox protein Meis3-like 1	PE5	PE5	A6NFA1	TIKI2_HUMAN	Metalloprotease TIKI2	PE1	PE1	A6NM45	CLD24_HUMAN	Putative claudin-24	PE5	PE5	A6QL64	AN36A_HUMAN	Ankyrin repeat domain-containing protein 36A	PE2	PE2
O60403	O10H2_HUMAN	Olfactory receptor 10H2	PE2	PE2	H3BN30	CP097_HUMAN	Uncharacterized protein C16orf97	PE2	PE2	A6NKC0	F90A7_HUMAN	Putative protein FAM90A7P	PE5	PE5	A6NDX4	YO011_HUMAN	Putative transmembrane protein ENSP00000320207	PE5	PE5	A6NFC5	TM235_HUMAN	Transmembrane protein 235	PE2	PE2	A6NM62	LRC53_HUMAN	Leucine-rich repeat-containing protein 53	PE4	PE4	A6XGL0	YJEN3_HUMAN	YjeF N-terminal domain-containing protein 3	PE1	PE1
P0C851	PIRT_HUMAN	Phosphoinositide-interacting protein	PE2	PE2	Q6V0L0	CP26C_HUMAN	Cytochrome P450 26C1	PE2	PE1	A6NKK0	OR5H1_HUMAN	Olfactory receptor 5H1	PE2	PE2	A6NDY0	EPAB2_HUMAN	Embryonic polyadenylate-binding protein 2	PE2	PE2	A6NFC9	OR2W5_HUMAN	Putative olfactory receptor 2W5	PE5	PE5	A6NM66	CU054_HUMAN	Uncharacterized protein encoded by LINC01548	PE4	PE4	A7E2S9	A30BL_HUMAN	Putative ankyrin repeat domain-containing protein 30B-like	PE2	PE2
A6NMS7	L37A1_HUMAN	Leucine-rich repeat-containing protein 37A	PE2	PE1	O15528	CP27B_HUMAN	25-hydroxyvitamin D-1 alpha hydroxylase, mitochondrial	PE1	PE1	A6NKW6	SHL2B_HUMAN	Protein shisa-like-2B	PE3	PE3	A6NDY2	F90AA_HUMAN	Putative protein FAM90A10P	PE5	PE5	A6NFE2	SMCO2_HUMAN	Single-pass membrane and coiled-coil domain-containing protein 2	PE2	PE2	A6NM76	O6C76_HUMAN	Olfactory receptor 6C76	PE3	PE3	A7E2U8	CD047_HUMAN	UPF0602 protein C4orf47	PE2	PE2
O42043	ENK18_HUMAN	Endogenous retrovirus group K member 18 Env polyprotein	PE1	PE1	A0A087X1C5	CP2D7_HUMAN	Putative cytochrome P450 2D7	PE5	PE5	A6NKX4	S22AV_HUMAN	Putative solute carrier family 22 member 31	PE3	PE2	A6NDZ8	MB3L4_HUMAN	Putative methyl-CpG-binding domain protein 3-like 4	PE5	PE5	A6NFE3	EFC10_HUMAN	EF-hand calcium-binding domain-containing protein 10	PE2	PE1	A6NMA1	TR5OS_HUMAN	Putative uncharacterized protein TRPC5OS	PE4	PE1	A7MBM2	DISP2_HUMAN	Protein dispatched homolog 2	PE2	PE1
O60309	L37A3_HUMAN	Leucine-rich repeat-containing protein 37A3	PE2	PE1	P24903	CP2F1_HUMAN	Cytochrome P450 2F1	PE1	PE1	A0A087WV62	TVB16_HUMAN	T cell receptor beta variable 16	PE3	PE3	A6NE02	BTBDH_HUMAN	BTB/POZ domain-containing protein 17	PE3	PE1	A6NFF2	NP1L6_HUMAN	Putative nucleosome assembly protein 1-like 6	PE5	PE5	A6NMB1	SIG16_HUMAN	Sialic acid-binding Ig-like lectin 16	PE2	PE2	A8K010	CF176_HUMAN	Putative transcriptional regulator encoded by LINC00473	PE5	PE5
P04430	KV116_HUMAN	Immunoglobulin kappa variable 1-16	PE1	PE1	Q6VVX0	CP2R1_HUMAN	Vitamin D 25-hydroxylase	PE1	PE1	A0A087WW87	KV240_HUMAN	Immunoglobulin kappa variable 2-40	PE3	PE1	A6NE21	F90AI_HUMAN	Putative protein FAM90A18P/FAM90A19P	PE5	PE5	A6NFH5	FBP12_HUMAN	Fatty acid-binding protein 12	PE2	PE1	A6NMB9	FIGL2_HUMAN	Putative fidgetin-like protein 2	PE5	PE5	A8K0S8	ME3L2_HUMAN	Putative homeobox protein Meis3-like 2	PE2	PE2
O76001	OR2J3_HUMAN	Olfactory receptor 2J3	PE1	PE1	Q86W10	CP4Z1_HUMAN	Cytochrome P450 4Z1	PE2	PE1	A0A087X0M5	TVB18_HUMAN	T cell receptor beta variable 18	PE3	PE3	A6NEF3	GG6L4_HUMAN	Golgin subfamily A member 6-like protein 4	PE3	PE3	A6NFK2	GRCR2_HUMAN	Glutaredoxin domain-containing cysteine-rich protein 2	PE3	PE3	A6NMD0	IFM10_HUMAN	Interferon-induced transmembrane protein 10	PE2	PE1	A8K554	ZN815_HUMAN	Putative protein ZNF815	PE5	PE5
P0C617	O5AL1_HUMAN	Olfactory receptor 5AL1	PE3	PE3	P22680	CP7A1_HUMAN	Cytochrome P450 7A1	PE1	PE1	A0A087X1C5	CP2D7_HUMAN	Putative cytochrome P450 2D7	PE5	PE5	A6NEH6	TM247_HUMAN	Transmembrane protein 247	PE4	PE1	A6NFN9	ANKUB_HUMAN	Protein ANKUB1	PE2	PE2	A6NMD2	GOG8J_HUMAN	Golgin subfamily A member 8J	PE3	PE3	A8K5M9	CO062_HUMAN	Uncharacterized protein C15orf62, mitochondrial	PE2	PE2
P24903	CP2F1_HUMAN	Cytochrome P450 2F1	PE1	PE1	A0A1W2PPM1	CPHXL_HUMAN	Cytoplasmic polyadenylated homeobox-like	PE3	PE2	A0A0A0MRZ7	KVD26_HUMAN	Immunoglobulin kappa variable 2D-26	PE3	PE3	A6NEH8	ZNAS2_HUMAN	Putative uncharacterized protein encoded by ZNF503-AS2	PE5	PE5	A6NFQ7	DPRX_HUMAN	Divergent paired-related homeobox	PE3	PE3	A6NMK8	F196B_HUMAN	Protein FAM196B	PE2	PE2	A8K830	COLC2_HUMAN	Colorectal cancer-associated protein 2	PE2	PE2
P83859	OX26_HUMAN	Orexigenic neuropeptide QRFP	PE2	PE2	Q8TCG5	CPT1C_HUMAN	Carnitine O-palmitoyltransferase 1, brain isoform	PE1	PE1	A0A0A0MRZ9	LV552_HUMAN	Immunoglobulin lambda variable 5-52	PE3	PE1	A6NEL2	SWAHB_HUMAN	Ankyrin repeat domain-containing protein SOWAHB	PE1	PE1	A6NFU8	PGPIL_HUMAN	Pyroglutamyl-peptidase 1-like protein	PE2	PE2	A6NML5	TM212_HUMAN	Transmembrane protein 212	PE2	PE2	A8MPP1	D11L8_HUMAN	Putative ATP-dependent RNA helicase DDX11-like protein 8	PE1	PE1
P59074	CHM4P_HUMAN	Putative charged multivesicular body protein 4B-like protein CHMP4BP1	PE5	PE5	Q8N123	CPXCR_HUMAN	CPX chromosomal region candidate gene 1 protein	PE2	PE2	A0A0A0MT87	TJB24_HUMAN	T cell receptor beta joining 2-4	PE4	NA	A6NEL3	F86C2_HUMAN	Putative protein FAM86C2P	PE5	PE5	A6NFX1	MFS2B_HUMAN	Major facilitator superfamily domain-containing protein 2B	PE1	PE1	A6NMN3	F170B_HUMAN	Protein FAM170B	PE1	PE1	A8MPY1	GBRR3_HUMAN	Gamma-aminobutyric acid receptor subunit rho-3	PE2	PE3
P63135	POK7_HUMAN	Endogenous retrovirus group K member 7 Pol protein	PE3	PE3	Q8N7U9	CQ054_HUMAN	Putative uncharacterized protein encoded by LINC00469	PE5	PE5	A0A0A0MT94	TJB22_HUMAN	T cell receptor beta joining 2-2	PE4	NA	A6NEN9	CX065_HUMAN	Uncharacterized protein CXorf65	PE4	PE1	A6NFZ4	FA24A_HUMAN	Protein FAM24A	PE3	PE1	A6NMS3	OR5K4_HUMAN	Olfactory receptor 5K4	PE3	PE3	A8MQ11	PM2P5_HUMAN	Postmeiotic segregation increased 2-like protein 5	PE5	PE5
P63145	GAK24_HUMAN	Endogenous retrovirus group K member 24 Gag polyprotein	PE1	PE1	Q2M2W7	CQ058_HUMAN	UPF0450 protein C17orf58	PE3	PE1	A0A0A6YYG2	TVB66_HUMAN	T cell receptor beta variable 6-6	PE3	PE3	A6NEQ2	F181B_HUMAN	Protein FAM181B	PE2	PE2	A6NG13	MGT4D_HUMAN	Alpha-1,3-mannosyl-glycoprotein 4-beta-N-acetylglucosaminyltransferase-like protein MGAT4D	PE2	PE2	A6NMS7	L37A1_HUMAN	Leucine-rich repeat-containing protein 37A	PE2	PE1	A8MQ27	NEU1B_HUMAN	E3 ubiquitin-protein ligase NEURL1B	PE1	PE1
Q14439	GP176_HUMAN	G-protein coupled receptor 176	PE2	PE1	Q96MU5	CQ077_HUMAN	Uncharacterized protein C17orf77	PE2	PE2	A0A0A6YYJ7	TVA83_HUMAN	T cell receptor alpha variable 8-3	PE3	PE3	A6NER3	GG12J_HUMAN	G antigen 12J	PE3	PE1	A6NGA9	TM202_HUMAN	Transmembrane protein 202	PE4	PE2	A6NMT0	DBX1_HUMAN	Homeobox protein DBX1	PE3	PE3	A8MQB3	CQ051_HUMAN	Uncharacterized protein C17orf51	PE2	PE2
Q5K131	CLLU1_HUMAN	Chronic lymphocytic leukemia up-regulated protein 1	PE2	PE2	Q8N4C9	CQ078_HUMAN	Uncharacterized protein C17orf78	PE2	PE2	A0A0B4J1U6	TVB9_HUMAN	T cell receptor beta variable 9	PE3	PE3	A6NET4	OR5K3_HUMAN	Olfactory receptor 5K3	PE3	PE3	A6NGB0	T191C_HUMAN	Transmembrane protein 191C	PE3	PE3	A6NMU1	O52A4_HUMAN	Olfactory receptor 52A4	PE2	PE2	A8MQT2	GOG8B_HUMAN	Golgin subfamily A member 8B	PE2	PE2
A0A087WXS9	TBC3I_HUMAN	TBC1 domain family member 3I	PE3	PE1	Q0VDD5	CQ091_HUMAN	Putative uncharacterized protein encoded by MIR22HG	PE5	PE5	A0A0B4J1V0	HV315_HUMAN	Immunoglobulin heavy variable 3-15	PE3	PE1	A6NEV1	PR23A_HUMAN	Proline-rich protein 23A	PE3	PE3	A6NGB7	TM221_HUMAN	Transmembrane protein 221	PE4	PE1	A6NMX2	I4E1B_HUMAN	Eukaryotic translation initiation factor 4E type 1B	PE3	PE1	A8MRT5	NPIB5_HUMAN	Nuclear pore complex-interacting protein family member B5	PE2	PE2
P0CJ85	DU4L2_HUMAN	Double homeobox protein 4-like protein 2	PE3	PE3	A8MU93	CQ100_HUMAN	Uncharacterized protein C17orf100	PE4	PE1	A0A0B4J1Y9	HV372_HUMAN	Immunoglobulin heavy variable 3-72	PE3	PE1	A6NEY3	GG6L3_HUMAN	Putative golgin subfamily A member 6-like protein 3	PE5	PE5	A6NGD5	ZSA5C_HUMAN	Putative zinc finger and SCAN domain-containing protein 5C	PE5	PE5	A6NMZ2	SNTAN_HUMAN	Sentan	PE2	PE1	A8MSI8	LYRM9_HUMAN	LYR motif-containing protein 9	PE3	PE1
P0CW27	CC166_HUMAN	Coiled-coil domain-containing protein 166	PE4	PE1	Q6ZR85	CQ107_HUMAN	Uncharacterized protein C17orf107	PE2	PE1	A1L4Q6	YK033_HUMAN	Putative uncharacterized protein FLJ41423	PE5	PE5	A6NEY8	PRXD1_HUMAN	Putative prolyl-tRNA synthetase associated domain-containing protein 1	PE5	PE5	A6NGE7	URAD_HUMAN	Putative 2-oxo-4-hydroxy-4-carboxy-5-ureidoimidazoline decarboxylase	PE5	PE5	A6NMZ5	O4C45_HUMAN	Olfactory receptor 4C45	PE3	PE3	A8MT19	RHN2P_HUMAN	Putative rhophilin-2-like protein RHPN2P1	PE5	PE5
P69208	MORN_HUMAN	Morphogenetic neuropeptide	PE1	ΝΑ	F2Z3M2	CQ112_HUMAN	Uncharacterized protein encoded by LINC02876	PE5	PE5	A6NEH6	TM247_HUMAN	Transmembrane protein 247	PE4	PE1	A6NF01	P121B_HUMAN	Putative nuclear envelope pore membrane protein POM 121B	PE5	PE5	A6NGG3	CI092_HUMAN	Putative uncharacterized protein C9orf92	PE4	PE4	A6NMZ7	CO6A6_HUMAN	Collagen alpha-6(VI) chain	PE1	PE1	A8MT33	SYC1L_HUMAN	Synaptonemal complex central element protein 1-like	PE2	PE2
Q49SQ1	GPR33_HUMAN	Probable G-protein coupled receptor 33	PE2	PE2	A0A1B0GUU1	CQ113_HUMAN	Transmembrane protein C17orf113	PE3	PE2	A6NEY8	PRXD1_HUMAN	Putative prolyl-tRNA synthetase associated domain-containing protein 1	PE5	PE5	A6NF34	ANTRL_HUMAN	Anthrax toxin receptor-like	PE3	PE1	A6NGH7	CC160_HUMAN	Coiled-coil domain-containing protein 160	PE3	PE1	A6NN14	ZN729_HUMAN	Zinc finger protein 729	PE2	PE2	A8MT65	ZN891_HUMAN	Zinc finger protein 891	PE2	PE2
Q5VXU1	NKAI2_HUMAN	Sodium/potassium-transporting ATPase subunit beta-1-interacting protein 2	PE2	PE2	Q9BZP3	CR002_HUMAN	Putative uncharacterized protein encoded by LINC00470	PE5	PE5	A6NF34	ANTRL_HUMAN	Anthrax toxin receptor-like	PE3	PE1	A6NF36	CC182_HUMAN	Coiled-coil domain-containing protein 182	PE2	PE1	A6NGH8	ANR61_HUMAN	Ankyrin repeat domain-containing protein 61	PE4	PE2	A6NN73	GOG8C_HUMAN	Golgin subfamily A member 8C	PE3	PE3	A8MT66	YU005_HUMAN	Putative uncharacterized protein ENSP00000383407	PE5	PE5
P47888	OR3A3_HUMAN	Olfactory receptor 3A3	PE2	PE2	Q96KH6	CR012_HUMAN	Uncharacterized protein C18orf12	PE2	PE2	A6NFC9	OR2W5_HUMAN	Putative olfactory receptor 2W5	PE5	PE5	A6NF83	NUPR2_HUMAN	Nuclear protein 2	PE2	PE1	A6NGJ6	TRI64_HUMAN	Tripartite motif-containing protein 64	PE2	PE2	A6NN90	CB081_HUMAN	Uncharacterized protein C2orf81	PE3	PE1	A8MT70	ZBBX_HUMAN	Zinc finger B-box domain-containing protein 1	PE2	PE2
Q69383	REC6_HUMAN	Endogenous retrovirus group K member 6 Rec protein	PE1	PE1	Q96N68	CR015_HUMAN	Putative uncharacterized protein C18orf15	PE5	PE5	A6NFE2	SMCO2_HUMAN	Single-pass membrane and coiled-coil domain-containing protein 2	PE2	PE2	A6NF89	OR6C6_HUMAN	Olfactory receptor 6C6	PE3	PE3	A6NGN4	PRA25_HUMAN	PRAME family member 25	PE3	PE3	A6NN92	CXE1_HUMAN	Gap junction epsilon-1 protein	PE3	PE3	A8MT82	CTLFB_HUMAN	Putative centaurin-gamma-like family member 11P	PE5	PE5
Q08AH3	ACS2A_HUMAN	Acyl-coenzyme A synthetase ACSM2A, mitochondrial	PE1	PE1	Q7Z4B0	CR020_HUMAN	Putative uncharacterized protein encoded by LINC00305	PE5	PE5	A6NFN9	ANKUB_HUMAN	Protein ANKUB1	PE2	PE2	A6NFA0	F205C_HUMAN	Protein FAM205C	PE3	PE1	A6NGN9	IGLO5_HUMAN	IgLON family member 5	PE2	PE1	A6NNA2	SRRM3_HUMAN	Serine/arginine repetitive matrix protein 3	PE2	PE2	A8MTA8	F166B_HUMAN	Protein FAM166B	PE2	PE2
Q30KP8	DB136_HUMAN	Beta-defensin 136	PE3	PE2	J3KSC0	CR064_HUMAN	Putative uncharacterized protein encoded by LINC01387	PE5	PE5	A6NFQ7	DPRX_HUMAN	Divergent paired-related homeobox	PE3	PE3	A6NFA1	TIKI2_HUMAN	Metalloprotease TIKI2	PE1	PE1	A6NGU5	GGT3_HUMAN	Putative glutathione hydrolase 3 proenzyme	PE5	PE5	A6NNA5	DRGX_HUMAN	Dorsal root ganglia homeobox protein	PE3	PE3	A8MTB9	CEA18_HUMAN	Carcinoembryonic antigen-related cell adhesion molecule 18	PE2	PE3
Q30KQ1	DB133_HUMAN	Beta-defensin 133	PE3	PE2	A6NIL9	CRAS1_HUMAN	Putative uncharacterized protein CRYM-AS1	PE5	PE5	A6NFX1	MFS2B_HUMAN	Major facilitator superfamily domain-containing protein 2B	PE1	PE1	A6NFC5	TM235_HUMAN	Transmembrane protein 235	PE2	PE2	A6NGU7	CX028_HUMAN	Putative uncharacterized protein encoded by LINC01546	PE5	PE5	A6NNB3	IFM5_HUMAN	Interferon-induced transmembrane protein 5	PE1	PE1	A8MTI9	PRS47_HUMAN	Putative serine protease 47	PE5	PE5
Q8IXR9	CL056_HUMAN	Uncharacterized protein C12orf56	PE2	PE2	Q8IUH2	CREG2_HUMAN	Protein CREG2	PE1	PE1	A6NMB9	FIGL2_HUMAN	Putative fidgetin-like protein 2	PE5	PE5	A6NFC9	OR2W5_HUMAN	Putative olfactory receptor 2W5	PE5	PE5	A6NGW2	STRCL_HUMAN	Putative stereocilin-like protein	PE5	PE5	A6NNC1	P12LL_HUMAN	Putative POM121-like protein 1-like	PE5	PE5	A8MTJ6	FOXI3_HUMAN	Forkhead box protein I3	PE2	PE2
Q8NCQ2	CNAS1_HUMAN	Uncharacterized protein CSNK1G2-AS1	PE2	PE1	Q8WXF5	CRGN_HUMAN	Gamma-crystallin N	PE2	PE2	A6NMT0	DBX1_HUMAN	Homeobox protein DBX1	PE3	PE3	A6NFE2	SMCO2_HUMAN	Single-pass membrane and coiled-coil domain-containing protein 2	PE2	PE2	A6NGY1	FRG2C_HUMAN	Protein FRG2-like-2	PE3	PE3	A6NND4	O2AT4_HUMAN	Olfactory receptor 2AT4	PE2	PE2	A8MTL0	IQCF5_HUMAN	IQ domain-containing protein F5	PE2	PE2
P61366	OSTN_HUMAN	Osteocrin	PE1	PE1	P54107	CRIS1_HUMAN	Cysteine-rich secretory protein 1	PE1	PE1	A6NND4	O2AT4_HUMAN	Olfactory receptor 2AT4	PE1	PE2	A6NFE3	EFC10_HUMAN	EF-hand calcium-binding domain-containing protein 10	PE2	PE1	A6NGY3	CE052_HUMAN	Uncharacterized protein C5orf52	PE2	PE1	A6NNE9	MARHB_HUMAN	E3 ubiquitin-protein ligase MARCH11	PE2	PE1	A8MTL3	R212B_HUMAN	RING finger protein 212B	PE2	PE2
Q53H64	AK40L_HUMAN	Putative ANKRD40 C-terminal-like protein	PE4	PE2	Q8IVE0	CROL2_HUMAN	Putative ciliary rootlet coiled-coil protein-like 2 protein	PE5	PE5	A6NH21	SERC4_HUMAN	Serine incorporator 4	PE2	PE2	A6NFF2	NP1L6_HUMAN	Putative nucleosome assembly protein 1-like 6	PE5	PE5	A6NGY5	O51F1_HUMAN	Olfactory receptor 51F1	PE3	PE3	A6NNF4	ZN726_HUMAN	Zinc finger protein 726	PE2	PE2	A8MTL9	HMSD_HUMAN	Serpin-like protein HMSD	PE2	PE2
Q5VVY1	NTM1B_HUMAN	Alpha N-terminal protein methyltransferase 1B	PE1	PE1	Q6RUI8	CS048_HUMAN	Uncharacterized protein C19orf48	PE4	PE2	A6NH57	ARL5C_HUMAN	Putative ADP-ribosylation factor-like protein 5C	PE3	PE3	A6NFH5	FBP12_HUMAN	Fatty acid-binding protein 12	PE2	PE1	A6NGZ8	SMIM9_HUMAN	Small integral membrane protein 9	PE3	PE3	A6NNH2	F90AR_HUMAN	Protein FAM90A27P	PE3	PE1	A8MTQ0	NOTO_HUMAN	Homeobox protein notochord	PE2	PE2
Q8NHK3	KI2LB_HUMAN	Killer cell immunoglobulin-like receptor 2DL5B	PE3	PE3	A6NJJ6	CS067_HUMAN	UPF0575 protein C19orf67	PE3	PE2	A6NHM9	MOXD2_HUMAN	Putative DBH-like monooxygenase protein 2	PE5	PE5	A6NFK2	GRCR2_HUMAN	Glutaredoxin domain-containing cysteine-rich protein 2	PE3	PE3	A6NH00	OR2T8_HUMAN	Olfactory receptor 2T8	PE3	PE3	A6NNJ1	F90A9_HUMAN	Putative protein FAM90A9P	PE5	PE5	A8MTW9	YB043_HUMAN	Putative uncharacterized protein ENSP00000380674	PE5	PE5
P62683	GAK21_HUMAN	Endogenous retrovirus group K member 21 Gag polyprotein	PE1	PE1	A6NCJ1	CS071_HUMAN	Uncharacterized protein C19orf71	PE4	PE1	A6NHN6	NPB15_HUMAN	Nuclear pore complex-interacting protein family member B15	PE3	PE2	A6NFN9	ANKUB_HUMAN	Protein ANKUB1	PE2	PE2	A6NH11	GLTD2_HUMAN	Glycolipid transfer protein domain-containing protein 2	PE1	PE1	A6NNM3	RIM3B_HUMAN	RIMS-binding protein 3B	PE3	PE2	A8MTY0	ZN724_HUMAN	Putative zinc finger protein 724	PE5	PE5
Q3MJ40	C144B_HUMAN	Coiled-coil domain-containing protein 144B	PE2	PE2	C9J6K1	CS081_HUMAN	Putative uncharacterized protein C19orf81	PE4	PE1	A6NHS7	MANS4_HUMAN	MANSC domain-containing protein 4	PE3	PE3	A6NFQ7	DPRX_HUMAN	Divergent paired-related homeobox	PE3	PE3	A6NH13	DAS1_HUMAN	Putative uncharacterized protein DNAJC9-AS1	PE2	PE2	A6NNM8	TTL13_HUMAN	Tubulin polyglutamylase TTLL13P	PE1	PE1	A8MTY7	KRA97_HUMAN	Keratin-associated protein 9-7	PE3	PE1
Q6ZSV7	YF010_HUMAN	Putative uncharacterized protein FLJ45177	PE2	PE2	K7EIQ3	CS082_HUMAN	Uncharacterized protein ZNF561-AS1	PE4	PE4	A8MQ27	NEU1B_HUMAN	E3 ubiquitin-protein ligase NEURL1B	PE1	PE1	A6NFU8	PGPIL_HUMAN	Pyroglutamyl-peptidase 1-like protein	PE2	PE2	A6NH21	SERC4_HUMAN	Serine incorporator 4	PE2	PE2	A6NNN8	S38A8_HUMAN	Putative sodium-coupled neutral amino acid transporter 8	PE1	PE1	A8MTZ7	CL071_HUMAN	Uncharacterized protein C12orf71	PE2	PE4
Q86XW9	TXND6_HUMAN	Thioredoxin domain-containing protein 6	PE2	PE1	I3L1E1	CS084_HUMAN	Uncharacterized protein C19orf84	PE4	PE1	A8MT19	RHN2P_HUMAN	Putative rhophilin-2-like protein RHPN2P1	PE5	PE5	A6NFX1	MFS2B_HUMAN	Major facilitator superfamily domain-containing protein 2B	PE1	PE1	A6NH57	ARL5C_HUMAN	Putative ADP-ribosylation factor-like protein 5C	PE3	PE3	A6NNP5	CC169_HUMAN	Coiled-coil domain-containing protein 169	PE2	PE2	A8MU10	YQ047_HUMAN	Putative uncharacterized protein ENSP00000381562	PE4	PE4
Q96AM1	MRGRF_HUMAN	Mas-related G-protein coupled receptor member F	PE2	PE1	A0A1B0GUS0	CS085_HUMAN	Uncharacterized protein C19orf85	PE2	PE2	B9EJG8	T150C_HUMAN	Transmembrane protein 150C	PE2	PE2	A6NFZ4	FA24A_HUMAN	Protein FAM24A	PE3	PE1	A6NHA9	O4C46_HUMAN	Olfactory receptor 4C46	PE3	PE3	A6NNS2	DRS7C_HUMAN	Dehydrogenase/reductase SDR family member 7C	PE2	PE1	A8MU46	SMTL1_HUMAN	Smoothelin-like protein 1	PE1	PE1
A8K010	CF176_HUMAN	Putative transcriptional regulator encoded by LINC00473	PE5	PE5	A0A1B0GTH6	CS2IP_HUMAN	Casein kinase II subunit alpha'-interacting protein	PE3	PE1	C9J3V5	TEX22_HUMAN	Testis-expressed protein 22	PE2	PE1	A6NGA9	TM202_HUMAN	Transmembrane protein 202	PE4	PE2	A6NHG9	O5H14_HUMAN	Olfactory receptor 5H14	PE2	PE2	A6NNV3	SPD16_HUMAN	Putative speedy protein E16	PE5	PE5	A8MU76	YP034_HUMAN	Putative UPF0607 protein ENSP00000381418	PE3	PE3
A8MTI9	PRS47_HUMAN	Putative serine protease 47	PE5	PE5	Q8TBR5	CSAS1_HUMAN	Putative uncharacterized protein CIRBP-AS1	PE5	PE5	C9J6K1	CS081_HUMAN	Putative uncharacterized protein C19orf81	PE4	PE1	A6NGB0	T191C_HUMAN	Transmembrane protein 191C	PE3	PE3	A6NHM9	MOXD2_HUMAN	Putative DBH-like monooxygenase protein 2	PE5	PE5	A6NNW6	ENO4_HUMAN	Enolase 4	PE2	PE1	A8MU93	CQ100_HUMAN	Uncharacterized protein C17orf100	PE2	PE1
Q52LC2	VAS1L_HUMAN	V-type proton ATPase subunit S1-like protein	PE2	PE2	Q9P1W3	CSC1_HUMAN	Calcium permeable stress-gated cation channel 1	PE2	PE1	C9JDV5	CL097_HUMAN	Putative uncharacterized protein C12orf77	PE2	PE2	A6NGB7	TM221_HUMAN	Transmembrane protein 221	PE4	PE1	A6NHN0	OTOL1_HUMAN	Otolin-1	PE3	PE3	A6NNX1	RIAD1_HUMAN	RIIa domain-containing protein 1	PE4	PE1	A8MUA0	YB057_HUMAN	Putative UPF0607 protein ENSP00000381514	PE3	PE3
Q5PT55	NTCP5_HUMAN	Sodium/bile acid cotransporter 5	PE2	PE1	Q5T4H9	CSC10_HUMAN	Putative uncharacterized protein encoded by MIR1915-HG	PE5	PE5	C9JFL3	PHGR1_HUMAN	Proline, histidine and glycine-rich protein 1	PE4	PE1	A6NGD5	ZSA5C_HUMAN	Putative zinc finger and SCAN domain-containing protein 5C	PE5	PE5	A6NHN6	NPB15_HUMAN	Nuclear pore complex-interacting protein family member B15	PE3	PE2	A6NNZ2	TBB8L_HUMAN	Tubulin beta-8 chain-like protein LOC260334	PE1	PE1	A8MUH7	PDZ1P_HUMAN	Putative PDZ domain-containing protein 1P	PE5	PE5
Q6ZR85	CQ107_HUMAN	Uncharacterized protein C17orf107	PE2	PE1	Q6XLA1	CSC2A_HUMAN	Protein CASC2, isoform 3	PE2	PE2	C9JJH3	U17LA_HUMAN	Ubiquitin carboxyl-terminal hydrolase 17-like protein 10	PE3	PE3	A6NGG3	CI092_HUMAN	Putative uncharacterized protein C9orf92	PE4	PE4	A6NHP3	SPE2B_HUMAN	Speedy protein E2B	PE3	PE3	A6NP61	ZAR1L_HUMAN	ZAR1-like protein	PE2	PE1	A8MUI8	YA034_HUMAN	Putative UPF0607 protein ENSP00000383783	PE3	PE3
O60676	CST8_HUMAN	Cystatin-8	PE1	PE1	O60676	CST8_HUMAN	Cystatin-8	PE1	PE1	A0A0A6YYK7	TVA19_HUMAN	T cell receptor alpha variable 19	PE2	PE1	A6NGH7	CC160_HUMAN	Coiled-coil domain-containing protein 160	PE3	PE1	A6NHR8	FA47D_HUMAN	Putative protein FAM47D	PE5	PE5	A6PVC2	TTLL8_HUMAN	Protein monoglycylase TTLL8	PE2	PE2	A8MUK1	U17L5_HUMAN	Ubiquitin carboxyl-terminal hydrolase 17-like protein 5	PE3	PE3
O97980	HMHB1_HUMAN	Minor histocompatibility protein HB-1	PE1	PE1	Q5W188	CST9P_HUMAN	Putative cystatin-9-like protein CST9LP1	PE5	PE5	A0A0B4J1U3	LV136_HUMAN	Immunoglobulin lambda variable 1-36	PE1	PE1	A6NGH8	ANR61_HUMAN	Ankyrin repeat domain-containing protein 61	PE4	PE2	A6NHS1	YK042_HUMAN	Putative uncharacterized protein ENSP00000347057	PE5	PE5	A6PVI3	NCB2L_HUMAN	Nuclear cap-binding protein subunit 2-like	PE3	PE3	A8MUL3	ADAS1_HUMAN	Putative uncharacterized protein ADARB2-AS1	PE5	PE5
P0DP01	HV108_HUMAN	Immunoglobulin heavy variable 1-8	PE3	PE1	Q9H114	CSTL1_HUMAN	Cystatin-like 1	PE2	PE2	A1L1A6	IGS23_HUMAN	Immunoglobulin superfamily member 23	PE2	PE2	A6NGJ6	TRI64_HUMAN	Tripartite motif-containing protein 64	PE2	PE2	A6NHS7	MANS4_HUMAN	MANSC domain-containing protein 4	PE3	PE3	A6PVL3	KNCN_HUMAN	Kinocilin	PE2	PE2	A8MUM7	LEG16_HUMAN	Galectin-16	PE2	PE2
P14207	FOLR2_HUMAN	Folate receptor beta	PE1	PE1	Q9BQM9	CT144_HUMAN	Uncharacterized protein C20orf144	PE2	PE1	A6NET4	OR5K3_HUMAN	Olfactory receptor 5K3	PE3	PE3	A6NGN4	PRA25_HUMAN	PRAME family member 25	PE3	PE3	A6NHY2	AKD1B_HUMAN	Ankyrin repeat and death domain-containing protein 1B	PE4	PE4	A6PVY3	F177B_HUMAN	Protein FAM177B	PE2	PE1	A8MUN3	YQ048_HUMAN	Putative uncharacterized protein ENSP00000381830	PE5	PE5
A0A075B6L2	TVG11_HUMAN	Probable non-functional T cell receptor gamma variable 11	PE1	ΝΑ	P0C5K6	CT18_HUMAN	Putative tumor antigen NA88-A	PE5	PE5	A6NEV1	PR23A_HUMAN	Proline-rich protein 23A	PE3	PE3	A6NGN9	IGLO5_HUMAN	IgLON family member 5	PE1	PE1	A6NHY6	CI118_HUMAN	Putative uncharacterized protein C9orf118	PE4	PE4	A7E2S9	A30BL_HUMAN	Putative ankyrin repeat domain-containing protein 30B-like	PE2	PE2	A8MUP2	MET12_HUMAN	Methyltransferase-like protein 12, mitochondrial	PE2	PE2
A0A075B6T7	TVA6_HUMAN	T cell receptor alpha variable 6	PE3	PE3	Q9H4R4	CT191_HUMAN	Putative nuclear receptor corepressor 1-like protein NCOR1P1	PE5	PE5	A6NEY3	GG6L3_HUMAN	Putative golgin subfamily A member 6-like protein 3	PE5	PE5	A6NGU5	GGT3_HUMAN	Putative glutathione hydrolase 3 proenzyme	PE5	PE5	A6NHZ5	LR14B_HUMAN	Leucine-rich repeat-containing protein 14B	PE3	PE1	A7E2U8	CD047_HUMAN	UPF0602 protein C4orf47	PE2	PE1	A8MUP6	GSG1M_HUMAN	Putative germ cell-specific gene 1-like protein 2	PE3	PE3
O15172	PSPHL_HUMAN	Putative phosphoserine phosphatase-like protein	PE5	PE5	A0A1B0GTL2	CT204_HUMAN	Uncharacterized protein C20orf204	PE3	PE1	A6NFF2	NP1L6_HUMAN	Putative nucleosome assembly protein 1-like 6	PE5	PE5	A6NGU7	CX028_HUMAN	Putative uncharacterized protein encoded by LINC01546	PE5	PE5	A6NI03	TR64B_HUMAN	Putative tripartite motif-containing protein 64B	PE5	PE5	A7MBM2	DISP2_HUMAN	Protein dispatched homolog 2	PE2	PE1	A8MUU1	FB5L3_HUMAN	Putative fatty acid-binding protein 5-like protein 3	PE5	PE5
O43677	NDUC1_HUMAN	NADH dehydrogenase [ubiquinone] 1 subunit C1, mitochondrial	PE1	PE1	Q5JQC4	CT47A_HUMAN	Cancer/testis antigen 47A	PE2	PE1	A6NFH5	FBP12_HUMAN	Fatty acid-binding protein 12	PE2	PE1	A6NGW2	STRCL_HUMAN	Putative stereocilin-like protein	PE5	PE5	A6NI47	POTEM_HUMAN	Putative POTE ankyrin domain family member M	PE3	PE3	A8K010	CF176_HUMAN	Putative transcriptional regulator encoded by LINC00473	PE5	PE5	A8MUU9	YV023_HUMAN	Putative uncharacterized protein ENSP00000383309	PE5	PE5
O43868	S28A2_HUMAN	Sodium/nucleoside cotransporter 2	PE2	PE1	P0C2W7	CT47B_HUMAN	Cancer/testis antigen 47B	PE4	PE1	A6NFK2	GRCR2_HUMAN	Glutaredoxin domain-containing cysteine-rich protein 2	PE3	PE3	A6NGY1	FRG2C_HUMAN	Protein FRG2-like-2	PE3	PE3	A6NI61	MYMK_HUMAN	Protein myomaker	PE1	PE1	A8K0S8	ME3L2_HUMAN	Putative homeobox protein Meis3-like 2	PE2	PE2	A8MUX0	KR161_HUMAN	Keratin-associated protein 16-1	PE3	PE1
P0C7T2	OR2T7_HUMAN	Olfactory receptor 2T7	PE3	PE3	P0C5K7	CT62_HUMAN	Cancer/testis antigen 62	PE2	PE2	A6NGA9	TM202_HUMAN	Transmembrane protein 202	PE4	PE2	A6NGY3	CE052_HUMAN	Uncharacterized protein C5orf52	PE2	PE1	A6NI72	NCF1B_HUMAN	Putative neutrophil cytosol factor 1B	PE5	PE5	A8K554	ZN815_HUMAN	Putative protein ZNF815	PE5	PE5	A8MV23	SERP3_HUMAN	Serpin E3	PE2	PE1
P0C7W8	F90AD_HUMAN	Putative protein FAM90A13P	PE5	PE5	Q8IX95	CTGE3_HUMAN	Putative cTAGE family member 3	PE5	PE5	A6NGB0	T191C_HUMAN	Transmembrane protein 191C	PE3	PE3	A6NGY5	O51F1_HUMAN	Olfactory receptor 51F1	PE3	PE3	A6NI73	LIRA5_HUMAN	Leukocyte immunoglobulin-like receptor subfamily A member 5	PE1	PE1	A8K5M9	CO062_HUMAN	Uncharacterized protein C15orf62, mitochondrial	PE2	PE1	A8MV24	CQ098_HUMAN	Uncharacterized protein C17orf98	PE4	PE4
P0C854	CECR9_HUMAN	Putative cat eye syndrome critical region protein 9	PE5	PE5	A4FU28	CTGE9_HUMAN	cTAGE family member 9	PE2	PE1	A6NGB7	TM221_HUMAN	Transmembrane protein 221	PE4	PE1	A6NGZ8	SMIM9_HUMAN	Small integral membrane protein 9	PE3	PE3	A6NI87	CBY3_HUMAN	Protein chibby homolog 3	PE3	PE1	A8K830	COLC2_HUMAN	Colorectal cancer-associated protein 2	PE2	PE2	A8MV57	MPTX_HUMAN	Putative mucosal pentraxin homolog	PE5	PE5
P10265	VPK10_HUMAN	Endogenous retrovirus group K member 10 Pro protein	PE1	PE1	Q86XQ3	CTSR3_HUMAN	Cation channel sperm-associated protein 3	PE2	PE1	A6NMK8	INY2B_HUMAN	Protein INSYN2B	PE2	PE1	A6NH00	OR2T8_HUMAN	Olfactory receptor 2T8	PE3	PE3	A6NIE6	RN3P2_HUMAN	Putative RRN3-like protein RRN3P2	PE5	PE5	A8MPP1	D11L8_HUMAN	Putative ATP-dependent RNA helicase DDX11-like protein 8	PE1	PE1	A8MV72	YH009_HUMAN	Putative UPF0607 protein ENSP00000382826	PE5	PE5
A4D1Z8	GRIFN_HUMAN	Grifin	PE2	PE2	Q9H7T0	CTSRB_HUMAN	Cation channel sperm-associated protein subunit beta	PE2	PE1	A6NML5	TM212_HUMAN	Transmembrane protein 212	PE2	PE2	A6NH11	GLTD2_HUMAN	Glycolipid transfer protein domain-containing protein 2	PE1	PE1	A6NIE9	PRS29_HUMAN	Putative serine protease 29	PE5	PE5	A8MPY1	GBRR3_HUMAN	Gamma-aminobutyric acid receptor subunit rho-3	PE3	PE3	A8MV81	HIG1C_HUMAN	HIG1 domain family member 1C	PE2	PE3
P31267	HXA6_HUMAN	Homeobox protein Hox-A6	PE2	PE1	Q9NTU4	CTSRZ_HUMAN	Cation channel sperm-associated protein subunit zeta	PE2	PE1	A6NMN3	F170B_HUMAN	Protein FAM170B	PE1	PE1	A6NH13	DAS1_HUMAN	Putative uncharacterized protein DNAJC9-AS1	PE2	PE2	A6NIJ5	F90AK_HUMAN	Putative protein FAM90A20P	PE5	PE5	A8MQ14	ZN850_HUMAN	Zinc finger protein 850	PE3	PE1	A8MVA2	KRA96_HUMAN	Keratin-associated protein 9-6	PE3	PE1
P47884	OR1D4_HUMAN	Olfactory receptor 1D4	PE3	PE3	A0A1B0GTU2	CTXD1_HUMAN	Cortexin domain-containing 1	PE3	PE2	A6NMS3	OR5K4_HUMAN	Olfactory receptor 5K4	PE3	PE3	A6NH21	SERC4_HUMAN	Serine incorporator 4	PE2	PE2	A6NIK2	LR10B_HUMAN	Leucine-rich repeat-containing protein 10B	PE4	PE2	A8MQ27	NEU1B_HUMAN	E3 ubiquitin-protein ligase NEURL1B	PE1	PE1	A8MVG2	SKIT1_HUMAN	Putative selection and upkeep of intraepithelial T-cells protein 1 homolog	PE5	PE5
A0A0A0MS05	TVB57_HUMAN	Probable non-functional T cell receptor beta variable 5-7	PE1	ΝΑ	A0A1B0GV90	CTXD2_HUMAN	Cortexin domain containing 2	PE3	PE2	A6NN92	CXE1_HUMAN	Putative gap junction epsilon-1 protein	PE5	PE5	A6NH57	ARL5C_HUMAN	Putative ADP-ribosylation factor-like protein 5C	PE3	PE3	A6NIL9	CRAS1_HUMAN	Putative uncharacterized protein CRYM-AS1	PE5	PE5	A8MQB3	CQ051_HUMAN	Uncharacterized protein C17orf51	PE2	PE1	A8MVJ9	YI028_HUMAN	Putative UPF0609 protein C4orf27-like	PE3	PE3
O95744	PM2P2_HUMAN	Putative postmeiotic segregation increased 2-like protein 2	PE5	PE5	P60606	CTXN1_HUMAN	Cortexin-1	PE3	PE2	A6NNA2	SRRM3_HUMAN	Serine/arginine repetitive matrix protein 3	PE2	PE2	A6NHA9	O4C46_HUMAN	Olfactory receptor 4C46	PE3	PE3	A6NIN4	RN227_HUMAN	RING finger protein 227	PE2	PE2	A8MRT5	NPIB5_HUMAN	Nuclear pore complex-interacting protein family member B5	PE2	PE2	A8MVM7	YD021_HUMAN	Putative uncharacterized protein ENSP00000382790	PE5	PE5
P08217	CEL2A_HUMAN	Chymotrypsin-like elastase family member 2A	PE1	PE1	P0C2S0	CTXN2_HUMAN	Cortexin-2	PE3	PE2	A6NHG9	O5H14_HUMAN	Olfactory receptor 5H14	PE2	PE2	A6NHG9	O5H14_HUMAN	Olfactory receptor 5H14	PE2	PE2	A6NIU2	CU037_HUMAN	Putative uncharacterized protein encoded by LINC01549	PE5	PE5	A8MSI8	LYRM9_HUMAN	LYR motif-containing protein 9	PE3	PE1	A8MVS1	Z705F_HUMAN	Zinc finger protein 705F	PE3	PE3
P0CJ75	HMN8_HUMAN	Humanin-like 8	PE2	PE2	Q6XXX2	CU024_HUMAN	Putative uncharacterized protein encoded by LINC00114	PE5	PE5	A6NHY2	AKD1B_HUMAN	Ankyrin repeat and death domain-containing protein 1B	PE4	PE4	A6NHM9	MOXD2_HUMAN	Putative DBH-like monooxygenase protein 2	PE5	PE5	A6NIY4	SPDE5_HUMAN	Speedy protein E5	PE3	PE3	A8MT19	RHN2P_HUMAN	Putative rhophilin-2-like protein RHPN2P1	PE5	PE5	A8MVS5	HIDE1_HUMAN	Protein HIDE1	PE2	PE1
Q5VYJ5	MALR1_HUMAN	MAM and LDL-receptor class A domain-containing protein 1	PE1	PE1	A6NIU2	CU037_HUMAN	Putative uncharacterized protein encoded by LINC01549	PE5	PE5	A6NHY6	CI118_HUMAN	Putative uncharacterized protein C9orf118	PE4	PE4	A6NHN6	NPB15_HUMAN	Nuclear pore complex-interacting protein family member B15	PE3	PE2	A6NIZ1	RP1BL_HUMAN	Ras-related protein Rap-1b-like protein	PE2	PE2	A8MT33	SYC1L_HUMAN	Synaptonemal complex central element protein 1-like	PE2	PE1	A8MVU1	NCF1C_HUMAN	Putative neutrophil cytosol factor 1C	PE5	PE5
A6NNN8	S38A8_HUMAN	Putative sodium-coupled neutral amino acid transporter 8	PE1	PE1	P58513	CU042_HUMAN	Putative uncharacterized protein encoded by LINC00158	PE5	PE5	A6NHZ5	LR14B_HUMAN	Leucine-rich repeat-containing protein 14B	PE3	PE1	A6NHP3	SPE2B_HUMAN	Speedy protein E2B	PE3	PE3	A6NJ08	MB3L5_HUMAN	Putative methyl-CpG-binding domain protein 3-like 5	PE5	PE5	A8MT66	YU005_HUMAN	Putative uncharacterized protein ENSP00000383407	PE5	PE5	A8MVW5	HECA2_HUMAN	HEPACAM family member 2	PE1	PE1
P0CG23	ZN853_HUMAN	Zinc finger protein 853	PE2	PE1	A6NM66	CU054_HUMAN	Uncharacterized protein encoded by LINC01548	PE4	PE4	A6NI03	TR64B_HUMAN	Putative tripartite motif-containing protein 64B	PE5	PE5	A6NHR8	FA47D_HUMAN	Putative protein FAM47D	PE5	PE5	A6NJ46	NKX63_HUMAN	Homeobox protein Nkx-6.3	PE2	PE2	A8MT82	AGP14_HUMAN	Arf-GAP with GTPase, ANK repeat and PH domain-containing protein 14	PE3	PE3	A8MVX0	ARG33_HUMAN	Rho guanine nucleotide exchange factor 33	PE2	PE2
P49019	HCAR3_HUMAN	Hydroxycarboxylic acid receptor 3	PE1	PE1	Q9NYP8	CU062_HUMAN	Uncharacterized protein C21orf62	PE2	PE2	A7E2S9	A30BL_HUMAN	Putative ankyrin repeat domain-containing protein 30B-like	PE2	PE1	A6NHS1	YK042_HUMAN	Putative uncharacterized protein ENSP00000347057	PE5	PE5	A6NJ64	NPIL2_HUMAN	Putative NPIP-like protein LOC729978	PE5	PE5	A8MTB9	CEA18_HUMAN	Carcinoembryonic antigen-related cell adhesion molecule 18	PE3	PE2	A8MVZ5	BTNLA_HUMAN	Butyrophilin-like protein 10	PE5	PE5
P52743	ZN137_HUMAN	Putative zinc finger protein 137	PE5	PE5	P58512	CU067_HUMAN	Uncharacterized protein encoded by LINC01547	PE2	PE1	A8K554	ZN815_HUMAN	Putative protein ZNF815	PE5	PE5	A6NHS7	MANS4_HUMAN	MANSC domain-containing protein 4	PE3	PE3	A6NJ88	SGE2P_HUMAN	Putative SAGE1-like protein	PE5	PE5	A8MTI9	PRS47_HUMAN	Putative serine protease 47	PE5	PE5	A8MW99	MEI4L_HUMAN	Meiosis-specific protein MEI4-like	PE3	PE3
P58181	O10A3_HUMAN	Olfactory receptor 10A3	PE2	PE2	Q8TCZ7	CU074_HUMAN	Putative uncharacterized protein encoded by LINC00308	PE5	PE5	A8K5M9	CO062_HUMAN	Uncharacterized protein C15orf62, mitochondrial	PE2	PE1	A6NHY2	AKD1B_HUMAN	Ankyrin repeat and death domain-containing protein 1B	PE4	PE4	A6NJG2	SWAHD_HUMAN	Ankyrin repeat domain-containing protein SOWAHD	PE2	PE1	A8MTJ6	FOXI3_HUMAN	Forkhead box protein I3	PE2	PE2	A8MWA4	Z705E_HUMAN	Putative zinc finger protein 705E	PE3	PE3
P58513	CU042_HUMAN	Putative uncharacterized protein encoded by LINC00158	PE5	PE5	P59036	CU082_HUMAN	Putative uncharacterized protein encoded by LINC00310	PE5	PE5	A8MRT5	NPIB5_HUMAN	Nuclear pore complex-interacting protein family member B5	PE2	PE2	A6NHY6	CI118_HUMAN	Putative uncharacterized protein C9orf118	PE4	PE4	A6NJG6	ARGFX_HUMAN	Arginine-fifty homeobox	PE2	PE2	A8MTL0	IQCF5_HUMAN	IQ domain-containing protein F5	PE2	PE1	A8MWA6	F90AM_HUMAN	Putative protein FAM90A22P	PE5	PE5
P63124	VPK04_HUMAN	Endogenous retrovirus group K member 104 Pro protein	PE3	PE3	P59037	CU084_HUMAN	Putative uncharacterized protein encoded by LINC00313	PE5	PE5	A8MSI8	LYRM9_HUMAN	LYR motif-containing protein 9	PE3	PE1	A6NHZ5	LR14B_HUMAN	Leucine-rich repeat-containing protein 14B	PE3	PE1	A6NJI1	CK086_HUMAN	Uncharacterized protein C11orf86	PE4	PE2	A8MTL3	R212B_HUMAN	RING finger protein 212B	PE2	PE2	A8MWD9	RUXGL_HUMAN	Putative small nuclear ribonucleoprotein G-like protein 15	PE5	PE5
Q14549	GBX1_HUMAN	Homeobox protein GBX-1	PE1	PE1	P59091	CU093_HUMAN	Putative uncharacterized protein encoded by LINC00315	PE5	PE5	B8ZZ34	SHSA8_HUMAN	Protein shisa-8	PE3	PE1	A6NI03	TR64B_HUMAN	Putative tripartite motif-containing protein 64B	PE5	PE5	A6NJI9	LRC72_HUMAN	Leucine-rich repeat-containing protein 72	PE2	PE1	A8MTL9	HMSD_HUMAN	Serpin-like protein HMSD	PE2	PE2	A8MWE9	EFCB8_HUMAN	EF-hand calcium-binding domain-containing protein 8	PE1	PE3
Q3ZCV2	LEXM_HUMAN	Lymphocyte expansion molecule	PE2	PE1	Q9UJ94	CU104_HUMAN	Putative uncharacterized protein encoded by LINC00527	PE5	PE5	B9A014	F243A_HUMAN	Protein FAM243A	PE2	PE2	A6NI47	POTEM_HUMAN	Putative POTE ankyrin domain family member M	PE3	PE3	A6NJJ6	CS067_HUMAN	UPF0575 protein C19orf67	PE3	PE3	A8MTQ0	NOTO_HUMAN	Homeobox protein notochord	PE2	PE2	A8MWK0	FS2P1_HUMAN	Putative fatty acid desaturase 2-like protein FADS2P1	PE5	PE5
Q5K4E3	POLS2_HUMAN	Polyserase-2	PE1	PE1	Q96M42	CU129_HUMAN	Putative uncharacterized protein encoded by LINC00479	PE5	PE5	B9A6J9	TBC3L_HUMAN	TBC1 domain family member 3L	PE2	PE2	A6NI61	MYMK_HUMAN	Protein myomaker	PE1	PE1	A6NJQ4	F90A8_HUMAN	Putative protein FAM90A8P	PE5	PE5	A8MTT3	CEBOS_HUMAN	Protein CEBPZOS	PE1	PE1	A8MWL6	SNG2L_HUMAN	Putative synaptogyrin-2 like protein	PE5	PE5
Q5TH74	STPG1_HUMAN	O(6)-methylguanine-induced apoptosis 2	PE1	PE1	Q6ZN03	CU136_HUMAN	Putative uncharacterized protein encoded by LINC00322	PE5	PE5	C9JBD0	KRBX1_HUMAN	KRAB domain-containing protein 1	PE2	PE2	A6NI72	NCF1B_HUMAN	Putative neutrophil cytosol factor 1B	PE5	PE5	A6NJR5	SPDL3_HUMAN	Putative speedy protein-like protein 3	PE5	PE5	A8MTW9	YB043_HUMAN	Putative uncharacterized protein ENSP00000380674	PE5	PE5	A8MWL7	TM14D_HUMAN	Transmembrane protein 14D	PE3	PE3
P86434	AAS1_HUMAN	Putative uncharacterized protein ADORA2A-AS1	PE5	PE5	Q9Y442	CV024_HUMAN	Uncharacterized protein C22orf24	PE2	PE2	C9JC47	F157A_HUMAN	Putative protein FAM157A	PE3	PE3	A6NI73	LIRA5_HUMAN	Leukocyte immunoglobulin-like receptor subfamily A member 5	PE1	PE1	A6NJT0	UNC4_HUMAN	Homeobox protein unc-4 homolog	PE3	PE1	A8MTY0	ZN724_HUMAN	Zinc finger protein 724	PE2	PE1	A8MWP4	YU008_HUMAN	Putative uncharacterized protein ENSP00000401716	PE5	PE5
Q6ZWJ8	KCP_HUMAN	Kielin/chordin-like protein	PE2	PE1	Q6ZV56	CV034_HUMAN	Putative uncharacterized protein C22orf34	PE5	PE5	A6NJG2	SWAHD_HUMAN	Ankyrin repeat domain-containing protein SOWAHD	PE2	PE1	A6NI87	CBY3_HUMAN	Protein chibby homolog 3	PE3	PE1	A6NJV1	CB070_HUMAN	UPF0573 protein C2orf70	PE3	PE1	A8MTZ7	CL071_HUMAN	Uncharacterized protein C12orf71	PE4	PE1	A8MWP6	YQ019_HUMAN	Uncharacterized protein ENSP00000382042	PE2	PE2
P61574	RE113_HUMAN	Endogenous retrovirus group K member 113 Rec protein	PE1	PE1	Q8N1L1	CV037_HUMAN	Putative uncharacterized protein encoded by LINC00528	PE5	PE5	A6NJY4	YQ041_HUMAN	Putative transmembrane protein LOC100289255	PE5	PE5	A6NIE9	PRS29_HUMAN	Putative serine protease 29	PE5	PE5	A6NJW4	LRR3C_HUMAN	Leucine-rich repeat-containing protein 3C	PE2	PE2	A8MU10	YQ047_HUMAN	Putative uncharacterized protein ENSP00000381562	PE4	PE4	A8MWS1	KI3P1_HUMAN	Putative killer cell immunoglobulin-like receptor like protein KIR3DP1	PE2	PE2
Q5VVB8	TM244_HUMAN	Transmembrane protein 244	PE4	PE2	O96002	CX001_HUMAN	Putative transmembrane protein CXorf1	PE5	PE5	A6NJZ3	O6C65_HUMAN	Olfactory receptor 6C65	PE2	PE2	A6NIJ5	F90AK_HUMAN	Putative protein FAM90A20P	PE5	PE5	A6NJW9	CD8B2_HUMAN	Putative T-cell surface glycoprotein CD8 beta-2 chain	PE5	PE5	A8MU46	SMTL1_HUMAN	Smoothelin-like protein 1	PE1	PE1	A8MWV9	YU007_HUMAN	Putative uncharacterized protein LOC388820	PE5	PE5
Q86UQ5	GTSC1_HUMAN	Gilles de la Tourette syndrome chromosomal region candidate gene 1 protein	PE5	PE5	Q8TB33	CX024_HUMAN	Putative uncharacterized protein encoded by LINC01560	PE4	PE4	A6NK02	TRI75_HUMAN	Putative tripartite motif-containing protein 75	PE5	PE5	A6NIK2	LR10B_HUMAN	Leucine-rich repeat-containing protein 10B	PE4	PE2	A6NJY1	SL9P1_HUMAN	Putative SLC9B1-like protein SLC9B1P1	PE5	PE5	A8MU76	YP034_HUMAN	Putative UPF0607 protein ENSP00000381418	PE3	PE3	A8MWX3	WASH4_HUMAN	Putative WAS protein family homolog 4	PE5	PE5
Q6Q795	VBPC1_HUMAN	Putative viral protein-binding protein C1	PE5	PE5	A6NGU7	CX028_HUMAN	Putative uncharacterized protein encoded by LINC01546	PE5	PE5	A8MTL9	HMSD_HUMAN	Serpin-like protein HMSD	PE2	PE2	A6NIL9	CRAS1_HUMAN	Putative uncharacterized protein CRYM-AS1	PE5	PE5	A6NJY4	YQ041_HUMAN	Putative transmembrane protein LOC100289255	PE5	PE5	A8MU93	CQ100_HUMAN	Uncharacterized protein C17orf100	PE2	PE1	A8MWY0	K132L_HUMAN	UPF0577 protein KIAA1324-like	PE2	PE1
Q8N7R1	P1L12_HUMAN	POM121-like protein 12	PE2	PE1	Q5VT33	CX031_HUMAN	Putative uncharacterized protein encoded by LINC01545	PE4	PE4	A8MTW9	YB043_HUMAN	Putative uncharacterized protein ENSP00000380674	PE5	PE5	A6NIN4	RN227_HUMAN	RING finger protein 227	PE2	PE2	A6NJZ3	O6C65_HUMAN	Olfactory receptor 6C65	PE2	PE2	A8MUA0	YB057_HUMAN	Putative UPF0607 protein ENSP00000381514	PE3	PE3	A8MX19	F90AC_HUMAN	Putative protein FAM90A12P	PE5	PE5
Q68CJ6	SLIP_HUMAN	Nuclear GTPase SLIP-GC	PE2	PE1	Q8N9T2	CX042_HUMAN	Putative uncharacterized protein CXorf42	PE5	PE5	A8MUL3	ADAS1_HUMAN	Putative uncharacterized protein ADARB2-AS1	PE5	PE5	A6NIU2	CU037_HUMAN	Putative uncharacterized protein encoded by LINC01549	PE5	PE5	A6NK02	TRI75_HUMAN	Putative tripartite motif-containing protein 75	PE5	PE5	A8MUH7	PDZ1P_HUMAN	Putative PDZ domain-containing protein PDZK1P1	PE5	PE5	A8MX34	KR291_HUMAN	Keratin-associated protein 29-1	PE3	PE3
Q6ZRG5	YQ015_HUMAN	Putative uncharacterized protein FLJ43944	PE5	PE5	A8MYA2	CX049_HUMAN	Uncharacterized protein CXorf49	PE2	PE1	A8MUM7	LEG16_HUMAN	Galectin-16	PE2	PE2	A6NIY4	SPDE5_HUMAN	Speedy protein E5	PE3	PE3	A6NK06	IRG1_HUMAN	Cis-aconitate decarboxylase	PE1	PE1	A8MUI8	YA034_HUMAN	Putative UPF0607 protein ENSP00000383783	PE3	PE3	A8MX76	CAN14_HUMAN	Calpain-14	PE2	PE1
Q6ZRS4	ITPI1_HUMAN	Protein ITPRID1	PE2	PE2	A6NEN9	CX065_HUMAN	Uncharacterized protein CXorf65	PE4	PE1	A8MUN3	YQ048_HUMAN	Putative uncharacterized protein ENSP00000381830	PE5	PE5	A6NIZ1	RP1BL_HUMAN	Ras-related protein Rap-1b-like protein	PE2	PE2	A6NK58	LIPT2_HUMAN	Putative lipoyltransferase 2, mitochondrial	PE1	PE1	A8MUL3	ADAS1_HUMAN	Putative uncharacterized protein ADARB2-AS1	PE5	PE5	A8MX80	YM017_HUMAN	Putative UPF0607 protein ENSP00000383144	PE3	PE3
A0A1B0GVH6	CM042_HUMAN	Uncharacterized protein C13orf42	PE4	PE2	P24310	CX7A1_HUMAN	Cytochrome c oxidase subunit 7A1, mitochondrial	PE1	PE1	A8MUP6	GS1L2_HUMAN	Germ cell-specific gene 1-like protein 2	PE3	PE3	A6NJ08	MB3L5_HUMAN	Putative methyl-CpG-binding domain protein 3-like 5	PE5	PE5	A6NKC0	F90A7_HUMAN	Putative protein FAM90A7P	PE5	PE5	A8MUM7	LEG16_HUMAN	Galectin-16	PE2	PE2	A8MXD5	GRCR1_HUMAN	Glutaredoxin domain-containing cysteine-rich protein 1	PE1	PE1
Q3KRA9	ALKB6_HUMAN	Alpha-ketoglutarate-dependent dioxygenase alkB homolog 6	PE1	PE1	Q8TF08	CX7B2_HUMAN	Cytochrome c oxidase subunit 7B2, mitochondrial	PE3	PE2	A8MVJ9	HPF1L_HUMAN	Putative histone PARylation factor 1-like	PE5	PE5	A6NJ46	NKX63_HUMAN	Homeobox protein Nkx-6.3	PE2	PE2	A6NKC9	SH2D7_HUMAN	SH2 domain-containing protein 7	PE4	PE4	A8MUN3	YQ048_HUMAN	Putative uncharacterized protein ENSP00000381830	PE5	PE5	A8MXE2	YI036_HUMAN	Putative UDP-GlcNAc:betaGal beta-1,3-N-acetylglucosaminyltransferase LOC100288842	PE5	PE5
Q6NT89	TRNP1_HUMAN	TMF-regulated nuclear protein 1	PE2	PE1	A6NN92	CXE1_HUMAN	Putative gap junction epsilon-1 protein	PE5	PE5	A8MVM7	YD021_HUMAN	Putative uncharacterized protein ENSP00000382790	PE5	PE5	A6NJ64	NPIL2_HUMAN	Putative NPIP-like protein LOC729978	PE5	PE5	A6NKF1	SAC31_HUMAN	SAC3 domain-containing protein 1	PE1	PE1	A8MUP6	GS1L2_HUMAN	Germ cell-specific gene 1-like protein 2	PE3	PE3	A8MXJ8	F90A5_HUMAN	Putative protein FAM90A5P	PE5	PE5
A0A075B6S5	KV127_HUMAN	Immunoglobulin kappa variable 1-27	PE3	PE1	Q9NRR1	CYTL1_HUMAN	Cytokine-like protein 1	PE1	PE1	A8MVS1	Z705F_HUMAN	Zinc finger protein 705F	PE3	PE3	A6NJ88	SGE2P_HUMAN	Putative SAGE1-like protein	PE5	PE5	A6NKF7	TM88B_HUMAN	Transmembrane protein 88B	PE3	PE1	A8MUU1	FB5L3_HUMAN	Putative fatty acid-binding protein 5-like protein 3	PE5	PE5	A8MXK1	VSTM5_HUMAN	V-set and transmembrane domain-containing protein 5	PE3	PE3
A0A075B6S9	KV137_HUMAN	Probable non-functional immunoglobulinn kappa variable 1-37	PE1	PE5	Q8N104	D106A_HUMAN	Beta-defensin 106	PE1	PE1	C9JLJ4	U17LD_HUMAN	Ubiquitin carboxyl-terminal hydrolase 17-like protein 13	PE3	PE3	A6NJG2	SWAHD_HUMAN	Ankyrin repeat domain-containing protein SOWAHD	PE2	PE1	A6NKH3	RL37L_HUMAN	Putative 60S ribosomal protein L37a-like protein	PE5	PE5	A8MUU9	YV023_HUMAN	Putative uncharacterized protein ENSP00000383309	PE5	PE5	A8MXK9	YQ018_HUMAN	Uncharacterized protein ENSP00000382033	PE2	PE2
A0A075B6X5	TVA18_HUMAN	T cell receptor alpha variable 18	PE3	PE3	Q8IZN7	D107A_HUMAN	Beta-defensin 107	PE2	PE2	O00270	GPR31_HUMAN	12-(S)-hydroxy-5,8,10,14-eicosatetraenoic acid receptor	PE2	PE2	A6NJG6	ARGFX_HUMAN	Arginine-fifty homeobox	PE2	PE2	A6NKK0	OR5H1_HUMAN	Olfactory receptor 5H1	PE2	PE2	A8MUV8	ZN727_HUMAN	Putative zinc finger protein 727	PE5	PE5	A8MXT2	MAGBH_HUMAN	Melanoma-associated antigen B17	PE3	PE3
P01701	LV151_HUMAN	Immunoglobulin lambda variable 1-51	PE1	PE1	P0CZ25	D10OS_HUMAN	Uncharacterized protein DNAH10OS	PE2	PE2	O00337	S28A1_HUMAN	Sodium/nucleoside cotransporter 1	PE1	PE1	A6NJI1	CK086_HUMAN	Uncharacterized protein C11orf86	PE4	PE2	A6NKL6	T200C_HUMAN	Transmembrane protein 200C	PE2	PE1	A8MV23	SERP3_HUMAN	Serpin E3	PE2	PE1	A8MXU0	D108A_HUMAN	Putative beta-defensin 108A	PE5	PE5
P01704	LV214_HUMAN	Immunoglobulin lambda variable 2-14	PE1	PE1	A0A096LNP1	D131B_HUMAN	Beta-defensin 131B	PE3	PE2	O00398	P2Y10_HUMAN	Putative P2Y purinoceptor 10	PE2	PE1	A6NJI9	LRC72_HUMAN	Leucine-rich repeat-containing protein 72	PE2	PE1	A6NKP2	D42E2_HUMAN	Putative short-chain dehydrogenase/reductase family 42E member 2	PE3	PE3	A8MV24	CQ098_HUMAN	Uncharacterized protein C17orf98	PE4	PE1	A8MXV6	CD15L_HUMAN	CMT1A duplicated region transcript 15 protein-like protein	PE2	PE2
P0C7T7	FMAS1_HUMAN	Putative uncharacterized protein FRMD6-AS1	PE5	PE5	Q6NXN4	D19P1_HUMAN	Putative C-mannosyltransferase DPY19L2P1	PE2	PE2	A6NJ64	NPIB2_HUMAN	Putative nuclear pore complex-interacting protein family member B2	PE5	PE5	A6NJJ6	CS067_HUMAN	UPF0575 protein C19orf67	PE3	PE3	A6NKU9	SPDE3_HUMAN	Speedy protein E3	PE2	PE2	A8MV57	MPTX_HUMAN	Putative mucosal pentraxin homolog	PE5	PE5	A8MXY4	ZNF99_HUMAN	Zinc finger protein 99	PE2	PE2
A6NL88	SHSA7_HUMAN	Protein shisa-7	PE2	PE1	Q6ZN68	D19P2_HUMAN	Putative C-mannosyltransferase DPY19L2P2	PE5	PE5	A6NJI1	CK086_HUMAN	Uncharacterized protein C11orf86	PE4	PE2	A6NJQ4	F90A8_HUMAN	Putative protein FAM90A8P	PE5	PE5	A6NKW6	SHL2B_HUMAN	Protein shisa-like-2B	PE3	PE3	A8MV72	YH009_HUMAN	Putative UPF0607 protein ENSP00000382826	PE5	PE5	A8MXZ1	F90AN_HUMAN	Putative protein FAM90A23P	PE5	PE5
A6NM76	O6C76_HUMAN	Olfactory receptor 6C76	PE3	PE2	P0C864	DANCR_HUMAN	Putative uncharacterized protein DANCR	PE5	PE5	A6NJJ6	CS067_HUMAN	UPF0575 protein C19orf67	PE3	PE3	A6NJR5	SPDL3_HUMAN	Putative speedy protein-like protein 3	PE5	PE5	A6NKX1	F223B_HUMAN	Protein FAM223B	PE3	PE3	A8MVA2	KRA96_HUMAN	Keratin-associated protein 9-6	PE3	PE1	A8MXZ3	KRA91_HUMAN	Keratin-associated protein 9-1	PE3	PE1
O15544	GR6_HUMAN	Protein GR6	PE2	PE2	Q8N907	DAND5_HUMAN	DAN domain family member 5	PE2	PE1	A6NJY1	SL9P1_HUMAN	Putative SLC9B1-like protein SLC9B1P1	PE5	PE5	A6NJT0	UNC4_HUMAN	Homeobox protein unc-4 homolog	PE3	PE1	A6NKX4	S22AV_HUMAN	Putative solute carrier family 22 member 31	PE3	PE2	A8MVJ9	HPF1L_HUMAN	Putative histone PARylation factor 1-like	PE5	PE5	A8MY62	BLML_HUMAN	Putative beta-lactamase-like 1	PE2	PE1
O43749	OR1F1_HUMAN	Olfactory receptor 1F1	PE2	PE2	A6NH13	DAS1_HUMAN	Putative uncharacterized protein DNAJC9-AS1	PE2	PE2	A6NK06	IRG1_HUMAN	Cis-aconitate decarboxylase	PE1	PE1	A6NJV1	CB070_HUMAN	UPF0573 protein C2orf70	PE3	PE1	A6NL05	F74A7_HUMAN	Protein FAM74A7	PE3	PE3	A8MVM7	YD021_HUMAN	Putative uncharacterized protein ENSP00000382790	PE5	PE5	A8MYA2	CX049_HUMAN	Uncharacterized protein CXorf49	PE2	PE1
P0DO92	ENOL_HUMAN	Putative protein T-ENOL	PE4	PE1	A8MXU0	DB108_HUMAN	Putative beta-defensin 108A	PE5	PE5	A8MTZ7	CL071_HUMAN	Uncharacterized protein C12orf71	PE4	PE1	A6NJW9	CD8B2_HUMAN	Putative T-cell surface glycoprotein CD8 beta-2 chain	PE5	PE5	A6NL08	O6C75_HUMAN	Olfactory receptor 6C75	PE3	PE3	A8MVS1	Z705F_HUMAN	Zinc finger protein 705F	PE3	PE3	A8MYB1	TMC5B_HUMAN	Transmembrane and coiled-coil domain-containing protein 5B	PE3	PE3
P0DP75	M14OS_HUMAN	Putative uncharacterized protein MED14OS	PE5	PE5	Q30KR1	DB109_HUMAN	Putative beta-defensin 109B	PE5	PE5	A8MUA0	YB057_HUMAN	Putative UPF0607 protein ENSP00000381514	PE3	PE3	A6NJY1	SL9P1_HUMAN	Putative SLC9B1-like protein SLC9B1P1	PE5	PE5	A6NL26	OR5BL_HUMAN	Olfactory receptor 5B21	PE3	PE3	A8MVU1	NCF1C_HUMAN	Putative neutrophil cytosol factor 1C	PE5	PE5	A8MYP8	ODF3B_HUMAN	Outer dense fiber protein 3B	PE2	PE1
A6NEY8	PRXD1_HUMAN	Putative prolyl-tRNA synthetase associated domain-containing protein 1	PE5	PE5	Q30KQ9	DB110_HUMAN	Beta-defensin 110	PE3	PE2	A8MUI8	YA034_HUMAN	Putative UPF0607 protein ENSP00000383783	PE3	PE3	A6NJY4	YQ041_HUMAN	Putative transmembrane protein LOC100289255	PE5	PE5	A6NL46	YF016_HUMAN	Putative UPF0607 protein ENSP00000332738	PE3	PE3	A8MVZ5	BTNLA_HUMAN	Butyrophilin-like protein 10	PE5	PE5	A8MYV0	DCD2C_HUMAN	Doublecortin domain-containing protein 2C	PE3	PE3
A6NFU0	F187A_HUMAN	Ig-like V-type domain-containing protein FAM187A	PE3	PE1	Q30KQ7	DB113_HUMAN	Beta-defensin 113	PE3	PE2	A8MUU1	FB5L3_HUMAN	Putative fatty acid-binding protein 5-like protein 3	PE5	PE5	A6NJZ3	O6C65_HUMAN	Olfactory receptor 6C65	PE2	PE2	A6NL82	F183A_HUMAN	Protein FAM183A	PE3	PE1	A8MW99	MEI4_HUMAN	Meiosis-specific protein MEI4	PE3	PE3	A8MYX2	F25DE_HUMAN	Protein FAM25D/E	PE2	PE2
A6NFX1	MFS2B_HUMAN	Major facilitator superfamily domain-containing protein 2B	PE1	PE1	Q30KQ6	DB114_HUMAN	Beta-defensin 114	PE1	PE1	A8MV72	YH009_HUMAN	Putative UPF0607 protein ENSP00000382826	PE5	PE5	A6NK02	TRI75_HUMAN	Putative tripartite motif-containing protein 75	PE5	PE5	A6NL88	SHSA7_HUMAN	Protein shisa-7	PE2	PE1	A8MWA4	Z705E_HUMAN	Putative zinc finger protein 705E	PE3	PE3	A8MYZ0	F1882_HUMAN	Protein FAM188B2	PE3	PE3
A6NGA9	TM202_HUMAN	Transmembrane protein 202	PE4	PE2	Q8N690	DB119_HUMAN	Beta-defensin 119	PE2	PE1	A8MVA2	KRA96_HUMAN	Keratin-associated protein 9-6	PE3	PE1	A6NK06	IRG1_HUMAN	Cis-aconitate decarboxylase	PE1	PE1	A6NL99	AQP73_HUMAN	Putative aquaporin-7-like protein 3	PE5	PE5	A8MWA6	F90AM_HUMAN	Putative protein FAM90A22P	PE5	PE5	A8MYZ5	IQCF6_HUMAN	IQ domain-containing protein F6	PE3	PE3
A6NGB7	TM221_HUMAN	Transmembrane protein 221	PE4	PE1	Q8N688	DB123_HUMAN	Beta-defensin 123	PE2	PE2	A8MVU1	NCF1C_HUMAN	Putative neutrophil cytosol factor 1C	PE5	PE5	A6NK58	LIPT2_HUMAN	Putative lipoyltransferase 2, mitochondrial	PE1	PE1	A6NLC8	YE016_HUMAN	Putative TAF11-like protein ENSP00000332601	PE3	PE1	A8MWD9	RUXGL_HUMAN	Putative small nuclear ribonucleoprotein G-like protein 15	PE5	PE5	A8MZ25	YQ037_HUMAN	Putative uncharacterized protein FLJ38767	PE5	PE5
O95521	PRAM1_HUMAN	PRAME family member 1	PE2	PE2	Q8N687	DB125_HUMAN	Beta-defensin 125	PE2	PE2	A8MVZ5	BTNLA_HUMAN	Butyrophilin-like protein 10	PE5	PE5	A6NKC0	F90A7_HUMAN	Putative protein FAM90A7P	PE5	PE5	A6NLE4	SIM23_HUMAN	Small integral membrane protein 23	PE2	PE2	A8MWE9	EFCB8_HUMAN	EF-hand calcium-binding domain-containing protein 8	PE4	PE4	A8MZ26	EFCB9_HUMAN	EF-hand calcium-binding domain-containing protein 9	PE3	PE3
P01718	LV327_HUMAN	Immunoglobulin lambda variable 3-27	PE1	PE1	Q30KQ1	DB133_HUMAN	Beta-defensin 133	PE3	PE2	A8MWA6	F90AM_HUMAN	Putative protein FAM90A22P	PE5	PE5	A6NKC9	SH2D7_HUMAN	SH2 domain-containing protein 7	PE4	PE4	A6NLF2	ELB3D_HUMAN	Elongin-A3 member D	PE3	PE3	A8MWK0	FS2P1_HUMAN	Putative fatty acid desaturase 2-like protein FADS2P1	PE5	PE5	A8MZ36	EVPLL_HUMAN	Envoplakin-like protein	PE2	PE2
P0C645	OR4E1_HUMAN	Olfactory receptor 4E1	PE3	PE2	Q4QY38	DB134_HUMAN	Beta-defensin 134	PE3	PE2	A8MWE9	EFCB8_HUMAN	EF-hand calcium-binding domain-containing protein 8	PE4	PE4	A6NKF1	SAC31_HUMAN	SAC3 domain-containing protein 1	PE1	PE1	A6NLI5	TR64C_HUMAN	Tripartite motif-containing protein 64C	PE3	PE3	A8MWL6	SNG2L_HUMAN	Putative synaptogyrin-2 like protein	PE5	PE5	A8MZ59	LEUTX_HUMAN	Leucine-twenty homeobox	PE2	PE2
P0C6A0	ZGLP1_HUMAN	GATA-type zinc finger protein 1	PE2	PE1	Q30KP9	DB135_HUMAN	Beta-defensin 135	PE3	PE2	C9JSJ3	BHMG1_HUMAN	Basic helix-loop-helix and HMG box domain-containing protein 1	PE3	PE3	A6NKF7	TM88B_HUMAN	Transmembrane protein 88B	PE3	PE1	A6NLJ0	C2C4B_HUMAN	C2 calcium-dependent domain-containing protein 4B	PE2	PE1	A8MWL7	TM14D_HUMAN	Transmembrane protein 14DP	PE5	PE5	A8MZA4	GG6L6_HUMAN	Putative golgin subfamily A member 6-like protein 6	PE5	PE5
P51864	TDGF3_HUMAN	Putative teratocarcinoma-derived growth factor 3	PE5	PE5	Q30KP8	DB136_HUMAN	Beta-defensin 136	PE3	PE2	D6R9N7	U17LI_HUMAN	Ubiquitin carboxyl-terminal hydrolase 17-like protein 18	PE3	PE3	A6NKK0	OR5H1_HUMAN	Olfactory receptor 5H1	PE2	PE2	A6NLU5	VTM2B_HUMAN	V-set and transmembrane domain-containing protein 2B	PE3	PE1	A8MWP4	YU008_HUMAN	Putative uncharacterized protein ENSP00000401716	PE5	PE5	A8MZF0	PRR33_HUMAN	Proline-rich protein 33	PE4	PE4
P0DMB2	CH088_HUMAN	Uncharacterized protein C8orf88	PE4	PE1	Q9H9R9	DBND1_HUMAN	Dysbindin domain-containing protein 1	PE1	PE1	D6REC4	CFA99_HUMAN	Cilia- and flagella-associated protein 99	PE3	PE1	A6NKU9	SPDE3_HUMAN	Speedy protein E3	PE2	PE2	A6NLW8	DUXA_HUMAN	Double homeobox protein A	PE3	PE3	A8MWP6	YQ019_HUMAN	Uncharacterized protein ENSP00000382042	PE2	PE2	A8MZG2	CP090_HUMAN	Uncharacterized protein C16orf90	PE2	PE2
P0DN82	O12D1_HUMAN	Olfactory receptor 12D1	PE3	PE3	Q9P2X7	DEC1_HUMAN	Deleted in esophageal cancer 1	PE2	PE2	E5RG02	PRS46_HUMAN	Putative serine protease 46	PE3	PE3	A6NKW6	SHL2B_HUMAN	Protein shisa-like-2B	PE3	PE3	A6NLX4	TM210_HUMAN	Transmembrane protein 210	PE3	PE1	A8MWS1	KI3P1_HUMAN	Putative killer cell immunoglobulin-like receptor like protein KIR3DP1	PE2	PE2	A8MZH6	OOSP1_HUMAN	Putative oocyte-secreted protein 1 homolog	PE5	PE5
P60413	KR10C_HUMAN	Keratin-associated protein 10-12	PE2	PE1	P12838	DEF4_HUMAN	Neutrophil defensin 4	PE1	PE1	E7EW31	PROB1_HUMAN	Proline-rich basic protein 1	PE2	PE1	A6NKX1	F223B_HUMAN	Protein FAM223B	PE3	PE3	A6NM03	O2AG2_HUMAN	Olfactory receptor 2AG2	PE2	PE2	A8MWV9	YU007_HUMAN	Putative uncharacterized protein LOC388820	PE5	PE5	A9Z1Z3	FR1L4_HUMAN	Fer-1-like protein 4	PE2	PE2
A0A096LP01	SIM26_HUMAN	Small integral membrane protein 26	PE3	PE1	Q6QHC5	DEGS2_HUMAN	Sphingolipid delta(4)-desaturase/C4-monooxygenase DES2	PE1	PE1	E9PQ53	NDUCR_HUMAN	NADH dehydrogenase [ubiquinone] 1 subunit C2, isoform 2	PE1	PE1	A6NKX4	S22AV_HUMAN	Putative solute carrier family 22 member 31	PE3	PE2	A6NM11	L37A2_HUMAN	Leucine-rich repeat-containing protein 37A2	PE2	PE1	A8MWX3	WASH4_HUMAN	Putative WAS protein family homolog 4	PE5	PE5	B0YJ81	HACD1_HUMAN	Very-long-chain (3R)-3-hydroxyacyl-CoA dehydratase 1	PE1	PE1
P0CJ73	HMN6_HUMAN	Humanin-like 6	PE2	PE2	Q8N2C3	DEPD4_HUMAN	DEP domain-containing protein 4	PE2	PE2	F2Z3M2	CQ112_HUMAN	Uncharacterized protein C17orf112	PE4	PE4	A6NL05	F74A7_HUMAN	Protein FAM74A7	PE3	PE3	A6NM28	ZFP92_HUMAN	Zinc finger protein 92 homolog	PE2	PE1	A8MX19	F90AC_HUMAN	Putative protein FAM90A12P	PE5	PE5	B1AJZ1	CA196_HUMAN	Putative uncharacterized protein C1orf196	PE5	PE5
P59773	MNARL_HUMAN	Major intrinsically disordered NOTCH2-binding receptor 1-like	PE3	PE2	Q969H9	DIRC1_HUMAN	Disrupted in renal carcinoma protein 1	PE2	PE2	A6NL99	AQP73_HUMAN	Putative aquaporin-7-like protein 3	PE5	PE5	A6NL08	O6C75_HUMAN	Olfactory receptor 6C75	PE3	PE3	A6NM36	LRC30_HUMAN	Leucine-rich repeat-containing protein 30	PE4	PE4	A8MX34	KR291_HUMAN	Keratin-associated protein 29-1	PE3	PE3	B1AJZ9	FHAD1_HUMAN	Forkhead-associated domain-containing protein 1	PE2	PE1
P59796	GPX6_HUMAN	Glutathione peroxidase 6	PE2	PE2	A7MBM2	DISP2_HUMAN	Protein dispatched homolog 2	PE2	PE1	A6NLC8	YE016_HUMAN	Putative TAF11-like protein ENSP00000332601	PE3	PE1	A6NL26	OR5BL_HUMAN	Olfactory receptor 5B21	PE3	PE3	A6NM43	TCPQL_HUMAN	Putative T-complex protein 1 subunit theta-like 1	PE5	PE5	A8MX76	CAN14_HUMAN	Calpain-14	PE2	PE2	B1AK76	SNUFL_HUMAN	Putative SNURF-like protein	PE5	PE5
P0CJ71	HMN4_HUMAN	Humanin-like 4	PE2	PE2	Q9NYJ7	DLL3_HUMAN	Delta-like protein 3	PE1	PE1	A6NM28	ZFP92_HUMAN	Zinc finger protein 92 homolog	PE2	PE1	A6NL46	YF016_HUMAN	Putative UPF0607 protein ENSP00000332738	PE3	PE3	A6NM45	CLD24_HUMAN	Putative claudin-24	PE5	PE5	A8MX80	YM017_HUMAN	Putative UPF0607 protein ENSP00000383144	PE3	PE3	B1AKI9	ISM1_HUMAN	Isthmin-1	PE2	PE1
P59025	RTP1_HUMAN	Receptor-transporting protein 1	PE2	PE1	Q6PK57	DMP34_HUMAN	Putative GED domain-containing protein DNM1P34	PE5	PE5	A6NM43	TCPQL_HUMAN	Putative T-complex protein 1 subunit theta-like 1	PE5	PE5	A6NL82	F183A_HUMAN	Protein FAM183A	PE3	PE1	A6NM62	LRC53_HUMAN	Leucine-rich repeat-containing protein 53	PE4	PE4	A8MXE2	YI036_HUMAN	Putative UDP-GlcNAc:betaGal beta-1,3-N-acetylglucosaminyltransferase LOC100288842	PE5	PE5	B1AL46	NTM2E_HUMAN	NUT family member 2E	PE2	PE3
P59037	CU084_HUMAN	Putative uncharacterized protein encoded by LINC00313	PE5	PE5	Q6ZS02	DMP46_HUMAN	Putative GED domain-containing protein DNM1P46	PE5	PE5	A8MX19	F90AC_HUMAN	Putative protein FAM90A12P	PE5	PE5	A6NL88	SHSA7_HUMAN	Protein shisa-7	PE2	PE1	A6NM66	CU054_HUMAN	Uncharacterized protein encoded by LINC01548	PE4	PE4	A8MXJ8	F90A5_HUMAN	Putative protein FAM90A5P	PE5	PE5	B1AL88	F155A_HUMAN	Transmembrane protein FAM155A	PE2	PE1
P59091	CU093_HUMAN	Putative uncharacterized protein encoded by LINC00315	PE5	PE5	Q96SC8	DMTA2_HUMAN	Doublesex- and mab-3-related transcription factor A2	PE2	PE1	A8MXE2	YI036_HUMAN	Putative UDP-GlcNAc:betaGal beta-1,3-N-acetylglucosaminyltransferase LOC100288842	PE5	PE5	A6NL99	AQP73_HUMAN	Putative aquaporin-7-like protein 3	PE5	PE5	A6NM76	O6C76_HUMAN	Olfactory receptor 6C76	PE3	PE3	A8MXK1	VSTM5_HUMAN	V-set and transmembrane domain-containing protein 5	PE3	PE3	B1AMM8	CI107_HUMAN	Putative uncharacterized protein encoded by LINC00587	PE5	PE5
P0C842	CJ052_HUMAN	Putative uncharacterized protein encoded by LINC00614	PE5	PE5	Q8N7S2	DNJ5G_HUMAN	DnaJ homolog subfamily C member 5G	PE2	PE2	A8MXK1	VSTM5_HUMAN	V-set and transmembrane domain-containing protein 5	PE3	PE3	A6NLC8	YE016_HUMAN	Putative TAF11-like protein ENSP00000332601	PE3	PE1	A6NMA1	TR5OS_HUMAN	Putative uncharacterized protein TRPC5OS	PE4	PE1	A8MXK9	YQ018_HUMAN	Uncharacterized protein ENSP00000382033	PE2	PE2	B1ANH7	IBAS1_HUMAN	Putative uncharacterized protein IBA57-AS1	PE5	PE5
Q5JQS5	OR2BB_HUMAN	Olfactory receptor 2B11	PE2	PE2	Q5T8R8	DOAS1_HUMAN	Uncharacterized protein DOCK8-AS1	PE5	PE5	A8MYV0	DCD2C_HUMAN	Doublecortin domain-containing protein 2C	PE1	PE1	A6NLE4	SIM23_HUMAN	Small integral membrane protein 23	PE2	PE2	A6NMB1	SIG16_HUMAN	Sialic acid-binding Ig-like lectin 16	PE2	PE2	A8MXT2	MAGBH_HUMAN	Melanoma-associated antigen B17	PE4	PE4	B1ANS9	WDR64_HUMAN	WD repeat-containing protein 64	PE2	PE2
Q5JRS4	O10J3_HUMAN	Olfactory receptor 10J3	PE3	PE2	Q1HG44	DOXA2_HUMAN	Dual oxidase maturation factor 2	PE1	PE1	A8MYZ0	MIY4B_HUMAN	Inactive ubiquitin carboxyl-terminal hydrolase MINDY-4B	PE3	PE3	A6NLJ0	C2C4B_HUMAN	C2 calcium-dependent domain-containing protein 4B	PE2	PE1	A6NMB9	FIGL2_HUMAN	Putative fidgetin-like protein 2	PE5	PE5	A8MXU0	DB108_HUMAN	Putative beta-defensin 108A	PE5	PE5	B1ANY3	F220P_HUMAN	Putative protein FAM220BP	PE5	PE5
Q6GMV1	ALG1L_HUMAN	Putative glycosyltransferase ALG1-like	PE2	PE2	Q86SG4	DPCA2_HUMAN	Putative Dresden prostate carcinoma protein 2	PE5	PE5	A8MZ36	EVPLL_HUMAN	Envoplakin-like protein	PE2	PE1	A6NLW8	DUXA_HUMAN	Double homeobox protein A	PE3	PE3	A6NMD0	IFM10_HUMAN	Interferon-induced transmembrane protein 10	PE2	PE1	A8MXZ1	F90AN_HUMAN	Putative protein FAM90A23P	PE5	PE5	B1APH4	ZN487_HUMAN	Putative zinc finger protein 487	PE5	PE5
Q6S5H5	POTEG_HUMAN	POTE ankyrin domain family member G	PE2	PE2	Q9H4G8	DPH3B_HUMAN	Putative DPH3 homolog B	PE5	PE5	A8MZF0	PRR33_HUMAN	Proline-rich protein 33	PE4	PE1	A6NLX4	TM210_HUMAN	Transmembrane protein 210	PE3	PE1	A6NMD2	GOG8J_HUMAN	Golgin subfamily A member 8J	PE3	PE3	A8MY62	BLML_HUMAN	Putative beta-lactamase-like 1	PE2	PE1	B1ATL7	PRR32_HUMAN	Proline-rich protein 32	PE2	PE4
Q7Z5H5	VN1R4_HUMAN	Vomeronasal type-1 receptor 4	PE2	PE2	A6NC42	DPPA5_HUMAN	Developmental pluripotency-associated 5 protein	PE2	PE1	H0Y354	FA72C_HUMAN	Protein FAM72C	PE3	PE3	A6NM03	O2AG2_HUMAN	Olfactory receptor 2AG2	PE2	PE2	A6NMK8	INY2B_HUMAN	Protein INSYN2B	PE2	PE2	A8MYA2	CX049_HUMAN	Uncharacterized protein CXorf49	PE2	PE1	B2CW77	KILIN_HUMAN	Killin	PE1	PE1
A0A1B0GVM5	ETDC_HUMAN	Embryonic testis differentiation protein homolog C	PE4	PE2	A6NFQ7	DPRX_HUMAN	Divergent paired-related homeobox	PE3	PE2	H0YKK7	GG6LS_HUMAN	Putative golgin subfamily A member 6-like protein 19	PE5	PE5	A6NM11	L37A2_HUMAN	Leucine-rich repeat-containing protein 37A2	PE2	PE1	A6NML5	TM212_HUMAN	Transmembrane protein 212	PE2	PE2	A8MYB1	TMC5B_HUMAN	Transmembrane and coiled-coil domain-containing protein 5B	PE3	PE3	B2RN74	O11HC_HUMAN	Olfactory receptor 11H12	PE2	PE2
A0A1B0GX51	TVB78_HUMAN	T cell receptor beta variable 7-8	PE3	PE3	P0CG22	DR4L1_HUMAN	Putative dehydrogenase/reductase SDR family member 4-like 1	PE5	PE5	H3BNL8	ARMD2_HUMAN	Armadillo-like helical domain-containing protein 2	PE4	PE1	A6NM28	ZFP92_HUMAN	Zinc finger protein 92 homolog	PE2	PE1	A6NMN3	F170B_HUMAN	Protein FAM170B	PE1	PE1	A8MYV0	DCD2C_HUMAN	Doublecortin domain-containing protein 2C	PE4	PE1	B2RNN3	C1T9B_HUMAN	Complement C1q and tumor necrosis factor-related protein 9B	PE1	PE1
Q0IIN9	ZNFS1_HUMAN	Putative uncharacterized protein ZNF252P-AS1	PE5	PE5	Q6UX65	DRAM2_HUMAN	DNA damage-regulated autophagy modulator protein 2	PE1	PE1	H3BPM6	MKROS_HUMAN	MKRN2 opposite strand protein	PE4	PE2	A6NM36	LRC30_HUMAN	Leucine-rich repeat-containing protein 30	PE4	PE4	A6NMS3	OR5K4_HUMAN	Olfactory receptor 5K4	PE3	PE3	A8MYX2	FM25E_HUMAN	Protein FAM25E	PE2	PE2	B2RPK0	HGB1A_HUMAN	Putative high mobility group protein B1-like 1	PE5	PE5
Q0P140	YA037_HUMAN	Putative uncharacterized protein HSD52	PE5	PE5	Q86XH1	DRC11_HUMAN	Dynein regulatory complex protein 11	PE2	PE1	H3BTG2	TEX46_HUMAN	Testis-expressed protein 46	PE2	PE1	A6NM43	TCPQL_HUMAN	Putative T-complex protein 1 subunit theta-like 1	PE5	PE5	A6NMS7	L37A1_HUMAN	Leucine-rich repeat-containing protein 37A	PE2	PE1	A8MYZ0	MIY4B_HUMAN	Inactive ubiquitin carboxyl-terminal hydrolase MINDY-4B	PE3	PE3	B2RUY7	VWC2L_HUMAN	von Willebrand factor C domain-containing protein 2-like	PE2	PE1
Q5VT98	PRA20_HUMAN	PRAME family member 20	PE3	PE2	A6NNA5	DRGX_HUMAN	Dorsal root ganglia homeobox protein	PE3	PE2	H7C350	CC188_HUMAN	Coiled-coil domain-containing protein 188	PE3	PE1	A6NM45	CLD24_HUMAN	Putative claudin-24	PE5	PE5	A6NMT0	DBX1_HUMAN	Homeobox protein DBX1	PE3	PE3	A8MYZ5	IQCF6_HUMAN	IQ domain-containing protein F6	PE4	PE1	B2RUZ4	SMIM1_HUMAN	Small integral membrane protein 1	PE1	PE1
Q6UXP9	YO001_HUMAN	Putative uncharacterized protein UNQ9370/PRO34162	PE5	PE5	A6NNS2	DRS7C_HUMAN	Dehydrogenase/reductase SDR family member 7C	PE2	PE1	K7EIQ3	CS082_HUMAN	Uncharacterized protein ZNF561-AS1	PE4	PE4	A6NM62	LRC53_HUMAN	Leucine-rich repeat-containing protein 53	PE4	PE4	A6NMU1	O52A4_HUMAN	Olfactory receptor 52A4	PE2	PE2	A8MZ25	YQ037_HUMAN	Putative uncharacterized protein FLJ38767	PE5	PE5	B2RV13	CQ105_HUMAN	Uncharacterized protein C17orf105	PE2	PE2
Q6UXQ8	YO002_HUMAN	Putative uncharacterized protein UNQ6190/PRO20217	PE5	PE5	C9JQL5	DSA2D_HUMAN	Putative dispanin subfamily A member 2d	PE5	PE5	A6NNN8	S38A8_HUMAN	Putative sodium-coupled neutral amino acid transporter 8	PE1	PE1	A6NM66	CU054_HUMAN	Uncharacterized protein encoded by LINC01548	PE4	PE4	A6NMZ2	SNTAN_HUMAN	Sentan	PE2	PE1	A8MZ26	EFCB9_HUMAN	EF-hand calcium-binding domain-containing protein 9	PE4	PE1	B2RXF0	T229A_HUMAN	Transmembrane protein 229A	PE2	PE1
A0A075B6K5	LV39_HUMAN	Immunoglobulin lambda variable 3-9	PE3	PE1	P59022	DSC10_HUMAN	Down syndrome critical region protein 10	PE5	PE5	A6NDE4	RBY1B_HUMAN	RNA-binding motif protein, Y chromosome, family 1 member B	PE2	PE2	A6NM76	O6C76_HUMAN	Olfactory receptor 6C76	PE3	PE3	A6NMZ5	O4C45_HUMAN	Olfactory receptor 4C45	PE3	PE3	A8MZ36	EVPLL_HUMAN	Envoplakin-like protein	PE2	PE2	B2RXF5	ZBT42_HUMAN	Zinc finger and BTB domain-containing protein 42	PE1	PE1
O71037	ENK19_HUMAN	Endogenous retrovirus group K member 19 Env polyprotein	PE1	PE1	P59020	DSCR9_HUMAN	Down syndrome critical region protein 9	PE2	PE2	A6NDE8	GG12H_HUMAN	G antigen 12H	PE3	PE2	A6NMA1	TR5OS_HUMAN	Putative uncharacterized protein TRPC5OS	PE4	PE1	A6NMZ7	CO6A6_HUMAN	Collagen alpha-6(VI) chain	PE1	PE1	A8MZ59	LEUTX_HUMAN	Leucine-twenty homeobox	PE2	PE2	B2RXH2	KDM4E_HUMAN	Lysine-specific demethylase 4E	PE1	PE1
P0C7V4	F90AJ_HUMAN	Putative protein FAM90A15P	PE5	PE5	Q6ZMT9	DTHD1_HUMAN	Death domain-containing protein 1	PE2	PE1	A6NDY0	EPAB2_HUMAN	Embryonic polyadenylate-binding protein 2	PE2	PE2	A6NMB1	SIG16_HUMAN	Sialic acid-binding Ig-like lectin 16	PE2	PE2	A6NN14	ZN729_HUMAN	Zinc finger protein 729	PE2	PE2	A8MZA4	GG6L6_HUMAN	Golgin subfamily A member 6-like protein 6	PE3	PE3	B2RXH4	BTBDI_HUMAN	BTB/POZ domain-containing protein 18	PE2	PE2
P0C7X0	F90AO_HUMAN	Putative protein FAM90A24P	PE5	PE5	P0CJ85	DU4L2_HUMAN	Double homeobox protein 4-like protein 2	PE3	PE3	A6NDY2	F90AA_HUMAN	Putative protein FAM90A10P	PE5	PE5	A6NMB9	FIGL2_HUMAN	Putative fidgetin-like protein 2	PE5	PE5	A6NN73	GOG8C_HUMAN	Golgin subfamily A member 8C	PE3	PE3	A8MZF0	PRR33_HUMAN	Proline-rich protein 33	PE4	PE1	B3EWF7	EP2A2_HUMAN	Laforin, isoform 9	PE1	PE1
O95177	GAAS1_HUMAN	Uncharacterized protein GAS8-AS1	PE5	PE5	P0CJ86	DU4L3_HUMAN	Double homeobox protein 4-like protein 3	PE3	PE3	A6NDZ8	MB3L4_HUMAN	Putative methyl-CpG-binding domain protein 3-like 4	PE5	PE5	A6NMD0	IFM10_HUMAN	Interferon-induced transmembrane protein 10	PE2	PE1	A6NN90	CB081_HUMAN	Uncharacterized protein C2orf81	PE3	PE1	A8MZG2	CP090_HUMAN	Uncharacterized protein C16orf90	PE2	PE2	B3EWG3	FM25A_HUMAN	Protein FAM25A	PE2	PE3
P0DKV0	S31C1_HUMAN	Putative spermatogenesis-associated protein 31C1	PE5	PE5	P0CJ87	DU4L4_HUMAN	Double homeobox protein 4-like protein 4	PE3	PE3	A0A096LNP1	D131B_HUMAN	Beta-defensin 131B	PE3	PE2	A6NMK8	INY2B_HUMAN	Protein INSYN2B	PE2	PE1	A6NN92	CXE1_HUMAN	Putative gap junction epsilon-1 protein	PE5	PE5	A8MZH6	OOSP1_HUMAN	Putative oocyte-secreted protein 1 homolog	PE5	PE5	B3EWG4	FM25B_HUMAN	Putative protein FAM25BP	PE5	PE5
P0DMU3	F231L_HUMAN	FAM231A/C-like protein LOC102723383	PE3	PE3	P0CJ88	DU4L5_HUMAN	Double homeobox protein 4-like protein 5	PE3	PE3	A0A096LP01	SIM26_HUMAN	Small integral membrane protein 26	PE3	PE1	A6NML5	TM212_HUMAN	Transmembrane protein 212	PE2	PE2	A6NNA2	SRRM3_HUMAN	Serine/arginine repetitive matrix protein 3	PE2	PE2	A9Z1Z3	FR1L4_HUMAN	Fer-1-like protein 4	PE2	PE2	B3EWG5	FM25C_HUMAN	Protein FAM25C	PE2	PE3
P60606	CTXN1_HUMAN	Cortexin-1	PE3	PE2	P0CJ89	DU4L6_HUMAN	Double homeobox protein 4-like protein 6	PE3	PE3	A0A0A0MTA4	TJB25_HUMAN	T cell receptor beta joining 2-5	PE4	NA	A6NMN3	F170B_HUMAN	Protein FAM170B	PE1	PE1	A6NNA5	DRGX_HUMAN	Dorsal root ganglia homeobox protein	PE3	PE3	B1AJZ1	CA196_HUMAN	Putative uncharacterized protein C1orf196	PE5	PE5	B3EWG6	FM25G_HUMAN	Protein FAM25G	PE3	PE3
A6NF89	OR6C6_HUMAN	Olfactory receptor 6C6	PE3	PE2	P0CJ90	DU4L7_HUMAN	Double homeobox protein 4-like protein 7	PE3	PE3	A0A0A0MTA7	TJB21_HUMAN	T cell receptor beta joining 2-1	PE4	NA	A6NMS3	OR5K4_HUMAN	Olfactory receptor 5K4	PE3	PE3	A6NNB3	IFM5_HUMAN	Interferon-induced transmembrane protein 5	PE1	PE1	B1AJZ9	FHAD1_HUMAN	Forkhead-associated domain-containing protein 1	PE2	PE1	B3KS81	SRRM5_HUMAN	Serine/arginine repetitive matrix protein 5	PE1	PE1
A6NFA1	TIKI2_HUMAN	Metalloprotease TIKI2	PE1	PE1	Q96PT3	DUX5_HUMAN	Double homeobox protein 5	PE2	PE2	A0A0A6YYC5	TVA14_HUMAN	T cell receptor alpha variable 14/delta variable 4	PE3	PE1	A6NMS7	L37A1_HUMAN	Leucine-rich repeat-containing protein 37A	PE2	PE1	A6NNC1	P12LL_HUMAN	Putative POM121-like protein 1-like	PE5	PE5	B1AK76	SNUFL_HUMAN	Putative SNURF-like protein	PE5	PE5	B3SHH9	TM114_HUMAN	Transmembrane protein 114	PE2	PE2
A6NFK2	GRCR2_HUMAN	Glutaredoxin domain-containing cysteine-rich protein 2	PE3	PE2	A6NLW8	DUXA_HUMAN	Double homeobox protein A	PE3	PE2	A0A0A6YYD4	TVB13_HUMAN	T cell receptor beta variable 13	PE3	PE3	A6NMT0	DBX1_HUMAN	Homeobox protein DBX1	PE3	PE3	A6NND4	O2AT4_HUMAN	Olfactory receptor 2AT4	PE2	PE2	B1AKI9	ISM1_HUMAN	Isthmin-1	PE2	PE1	B4DH59	NBPFP_HUMAN	Neuroblastoma breakpoint family member 26	PE5	PE5
P0DTE0	T2R36_HUMAN	Putative taste receptor type 2 member 36	PE5	ΝΑ	A0A1W2PPF3	DUXB_HUMAN	Double homeobox protein B	PE2	PE2	A0A0B4J1V2	HV226_HUMAN	Immunoglobulin heavy variable 2-26	PE3	PE1	A6NMU1	O52A4_HUMAN	Olfactory receptor 52A4	PE2	PE2	A6NNE9	MARHB_HUMAN	E3 ubiquitin-protein ligase MARCH11	PE2	PE1	B1AL46	NTM2E_HUMAN	NUT family member 2E	PE3	PE3	B4DS77	SHSA9_HUMAN	Protein shisa-9	PE2	PE2
P0DTE2	HV511_HUMAN	Probable non-functional immunoglobulin heavy variable 8-51-1	PE1	ΝΑ	Q8N1N2	DYNAP_HUMAN	Dynactin-associated protein	PE1	PE1	A0A0B4J1V6	HV373_HUMAN	Immunoglobulin heavy variable 3-73	PE3	PE1	A6NMZ2	SNTAN_HUMAN	Sentan	PE2	PE1	A6NNH2	F90AR_HUMAN	Protein FAM90A27P	PE3	PE1	B1AL88	F155A_HUMAN	Transmembrane protein FAM155A	PE2	PE2	B4DYI2	S31C2_HUMAN	Spermatogenesis-associated protein 31C2	PE2	PE2
A0A087WSY6	KVD15_HUMAN	Immunoglobulin kappa variable 3D-15	PE3	PE1	A2CJ06	DYTN_HUMAN	Dystrotelin	PE2	PE2	A0A0B4J1X5	HV374_HUMAN	Immunoglobulin heavy variable 3-74	PE3	PE1	A6NMZ5	O4C45_HUMAN	Olfactory receptor 4C45	PE3	PE3	A6NNJ1	F90A9_HUMAN	Putative protein FAM90A9P	PE5	PE5	B1AMM8	CI107_HUMAN	Putative uncharacterized protein encoded by LINC00587	PE5	PE5	B4DZS4	T11X1_HUMAN	T-complex protein 11 X-linked protein 1	PE2	PE2
A0A087WV53	SPEGN_HUMAN	SPEG neighbor protein	PE4	PE4	Q96DC8	ECHD3_HUMAN	Enoyl-CoA hydratase domain-containing protein 3, mitochondrial	PE1	PE1	A0A0B4J1X8	HV343_HUMAN	Immunoglobulin heavy variable 3-43	PE3	PE1	A6NN14	ZN729_HUMAN	Zinc finger protein 729	PE2	PE2	A6NNM3	RIM3B_HUMAN	RIMS-binding protein 3B	PE3	PE2	B1ANH7	IBAS1_HUMAN	Putative uncharacterized protein IBA57-AS1	PE5	PE5	B4E2M5	ANR66_HUMAN	Ankyrin repeat domain-containing protein 66	PE2	PE2
A0A0A0MS01	TVG10_HUMAN	Probable non-functional T cell receptor gamma variable 10	PE1	ΝΑ	A0A1B0GTR0	EDD13_HUMAN	Epididymal protein 13	PE3	PE3	A2A3L6	TTC24_HUMAN	Tetratricopeptide repeat protein 24	PE4	PE4	A6NN90	CB081_HUMAN	Uncharacterized protein C2orf81	PE3	PE1	A6NNM8	TTL13_HUMAN	Tubulin polyglutamylase TTLL13P	PE1	PE1	B1ANS9	WDR64_HUMAN	WD repeat-containing protein 64	PE2	PE1	B5MCN3	S14L6_HUMAN	Putative SEC14-like protein 6	PE5	PE5
A0A0A0MT78	TJB27_HUMAN	T cell receptor beta joining 2-7	PE4	PE4	P60507	EFC1_HUMAN	Endogenous retrovirus group FC1 Env polyprotein	PE1	PE1	A2CJ06	DYTN_HUMAN	Dystrotelin	PE2	PE2	A6NN92	CXE1_HUMAN	Putative gap junction epsilon-1 protein	PE5	PE5	A6NNN8	S38A8_HUMAN	Putative sodium-coupled neutral amino acid transporter 8	PE1	PE1	B1ANY3	F220P_HUMAN	Putative protein FAM220BP	PE5	PE5	B5MCY1	TDR15_HUMAN	Tudor domain-containing protein 15	PE2	PE2
P59541	T2R30_HUMAN	Taste receptor type 2 member 30	PE2	PE2	A6NFE3	EFC10_HUMAN	EF-hand calcium-binding domain-containing protein 10	PE2	PE1	A6NEL3	F86C2_HUMAN	Putative protein FAM86C2P	PE5	PE5	A6NNA2	SRRM3_HUMAN	Serine/arginine repetitive matrix protein 3	PE2	PE2	A6NNP5	CC169_HUMAN	Coiled-coil domain-containing protein 169	PE2	PE2	B1APH4	ZN487_HUMAN	Putative zinc finger protein 487	PE5	PE5	B5MD39	GGTL3_HUMAN	Putative gamma-glutamyltransferase light chain 3	PE5	PE5
A6NMZ2	SNTAN_HUMAN	Sentan	PE2	PE1	Q8IY85	EFC13_HUMAN	EF-hand calcium-binding domain-containing protein 13	PE2	PE2	A6NEN9	CX065_HUMAN	Uncharacterized protein CXorf65	PE4	PE1	A6NNA5	DRGX_HUMAN	Dorsal root ganglia homeobox protein	PE3	PE3	A6NNS2	DRS7C_HUMAN	Dehydrogenase/reductase SDR family member 7C	PE2	PE1	B1ATL7	PRR32_HUMAN	Proline-rich protein 32	PE4	PE4	B6A8C7	TARM1_HUMAN	T-cell-interacting, activating receptor on myeloid cells protein 1	PE2	PE2
A6NNC1	P12LL_HUMAN	Putative POM121-like protein 1-like	PE5	PE5	P60608	EFC2_HUMAN	Endogenous retrovirus group FC1 member 1 Env polyprotein	PE1	PE1	A6NF83	NUPR2_HUMAN	Nuclear protein 2	PE2	PE1	A6NNB3	IFM5_HUMAN	Interferon-induced transmembrane protein 5	PE1	PE1	A6NNV3	SPD16_HUMAN	Putative speedy protein E16	PE5	PE5	B2CW77	KILIN_HUMAN	Killin	PE1	PE1	B6SEH9	ERVV2_HUMAN	Endogenous retrovirus group V member 2 Env polyprotein	PE2	PE2
A6PVL3	KNCN_HUMAN	Kinocilin	PE2	PE2	Q9HAE3	EFCB1_HUMAN	EF-hand calcium-binding domain-containing protein 1	PE2	PE1	A6NF89	OR6C6_HUMAN	Olfactory receptor 6C6	PE3	PE3	A6NNC1	P12LL_HUMAN	Putative POM121-like protein 1-like	PE5	PE5	A6NNW6	ENO4_HUMAN	Enolase 4	PE2	PE1	B2RBV5	MRUPP_HUMAN	Putative MORF4 family-associated protein 1-like protein UPP	PE1	PE1	B7U540	KCJ18_HUMAN	Inward rectifier potassium channel 18	PE1	PE1
Q3ZM63	ETDA_HUMAN	Embryonic testis differentiation protein homolog A	PE4	PE1	A8MWE9	EFCB8_HUMAN	EF-hand calcium-binding domain-containing protein 8	PE4	PE2	A6NFA0	F205C_HUMAN	Protein FAM205C	PE3	PE1	A6NND4	O2AT4_HUMAN	Olfactory receptor 2AT4	PE1	PE2	A6NNX1	RIAD1_HUMAN	RIIa domain-containing protein 1	PE4	PE1	B2RN74	O11HC_HUMAN	Olfactory receptor 11H12	PE2	PE2	B7Z1M9	C2D4D_HUMAN	C2 calcium-dependent domain-containing protein 4D	PE2	PE1
Q5JX69	F209B_HUMAN	Protein FAM209B	PE2	PE1	A8MZ26	EFCB9_HUMAN	EF-hand calcium-binding domain-containing protein 9	PE3	PE1	A6NFA1	TIKI2_HUMAN	Metalloprotease TIKI2	PE1	PE1	A6NNE9	MARHB_HUMAN	E3 ubiquitin-protein ligase MARCH11	PE2	PE1	A6NNZ2	TBB8L_HUMAN	Tubulin beta-8 chain-like protein LOC260334	PE1	PE1	B2RXF0	T229A_HUMAN	Transmembrane protein 229A	PE2	PE1	B7Z6K7	ZN814_HUMAN	Putative uncharacterized zinc finger protein 814	PE2	PE1
Q2VPJ9	LR75B_HUMAN	Leucine-rich repeat-containing protein 75B	PE2	PE2	Q5JPI9	EFMT2_HUMAN	EEF1A lysine methyltransferase 2	PE1	PE1	A6NFU0	F187A_HUMAN	Ig-like V-type domain-containing protein FAM187A	PE3	PE1	A6NNJ1	F90A9_HUMAN	Putative protein FAM90A9P	PE5	PE5	A6NP61	ZAR1L_HUMAN	ZAR1-like protein	PE2	PE1	B2RXH2	KDM4E_HUMAN	Lysine-specific demethylase 4E	PE1	PE1	B7Z8K6	TRDC_HUMAN	T-cell receptor delta chain C region	PE1	PE1
Q5VVC0	CA146_HUMAN	Uncharacterized protein C1orf146	PE2	PE2	Q0D2K5	EGFEM_HUMAN	Putative EGF-like and EMI domain-containing protein 1	PE5	PE5	A6NFU8	PGPIL_HUMAN	Pyroglutamyl-peptidase 1-like protein	PE2	PE2	A6NNM3	RIM3B_HUMAN	RIMS-binding protein 3B	PE3	PE2	A6PVC2	TTLL8_HUMAN	Protein monoglycylase TTLL8	PE2	PE2	B3EWG3	FM25A_HUMAN	Protein FAM25A	PE3	PE1	B7ZC32	KIF28_HUMAN	Kinesin-like protein KIF28P	PE3	PE3
Q8NBR9	CK072_HUMAN	Uncharacterized protein C11orf72	PE2	PE2	P0DMC3	ELA_HUMAN	Apelin receptor early endogenous ligand	PE1	PE1	A6NM76	O6C76_HUMAN	Olfactory receptor 6C76	PE3	PE3	A6NNN8	S38A8_HUMAN	Putative sodium-coupled neutral amino acid transporter 8	PE1	PE1	A6PVI3	NCB2L_HUMAN	Nuclear cap-binding protein subunit 2-like	PE3	PE3	B3EWG6	FM25G_HUMAN	Protein FAM25G	PE3	PE1	B8ZZ34	SHSA8_HUMAN	Putative protein shisa-8	PE5	PE5
Q6ZNB5	TRC2L_HUMAN	Putative short transient receptor potential channel 2-like protein	PE5	PE5	Q3SY89	ELB3B_HUMAN	Elongin-A3 member B	PE2	PE2	A6NMA1	TR5OS_HUMAN	Putative uncharacterized protein TRPC5OS	PE4	PE1	A6NNP5	CC169_HUMAN	Coiled-coil domain-containing protein 169	PE2	PE2	A6PVL3	KNCN_HUMAN	Kinocilin	PE2	PE2	B3GLJ2	PATE3_HUMAN	Prostate and testis expressed protein 3	PE2	PE1	B9A014	CU140_HUMAN	Uncharacterized protein C21orf140	PE2	PE2
Q8NGZ5	OR2G2_HUMAN	Olfactory receptor 2G2	PE3	PE3	A0A087WX78	ELB3C_HUMAN	Putative elongin-A3 member C	PE5	PE5	A6NMZ2	SNTAN_HUMAN	Sentan	PE2	PE1	A6NNS2	DRS7C_HUMAN	Dehydrogenase/reductase SDR family member 7C	PE2	PE1	A6PVY3	F177B_HUMAN	Protein FAM177B	PE2	PE1	B3KS81	SRRM5_HUMAN	Serine/arginine repetitive matrix protein 5	PE1	PE1	B9A6J9	TBC3L_HUMAN	TBC1 domain family member 3L	PE2	PE2
Q8WTR8	NET5_HUMAN	Netrin-5	PE2	PE2	Q5T6L9	EMARD_HUMAN	Endoplasmic reticulum membrane-associated RNA degradation protein	PE1	PE1	A6NMZ5	O4C45_HUMAN	Olfactory receptor 4C45	PE3	PE3	A6NNX1	RIAD1_HUMAN	RIIa domain-containing protein 1	PE4	PE1	A6QL64	AN36A_HUMAN	Ankyrin repeat domain-containing protein 36A	PE2	PE1	B3SHH9	TM114_HUMAN	Transmembrane protein 114	PE2	PE2	B9ZVM9	TCP2L_HUMAN	Putative t-complex protein 10A homolog 2	PE5	PE5
Q15743	OGR1_HUMAN	Ovarian cancer G-protein coupled receptor 1	PE1	PE1	Q902F9	EN113_HUMAN	Endogenous retrovirus group K member 113 Env polyprotein	PE1	PE1	A6NNJ1	F90A9_HUMAN	Putative protein FAM90A9P	PE5	PE5	A6NNZ2	TBB8L_HUMAN	Tubulin beta-8 chain-like protein LOC260334	PE1	PE1	A7E2S9	A30BL_HUMAN	Putative ankyrin repeat domain-containing protein 30B-like	PE2	PE2	B4DH59	NBPFP_HUMAN	Neuroblastoma breakpoint family member 26	PE5	PE5	C4AMC7	WASH3_HUMAN	Putative WAS protein family homolog 3	PE2	PE1
Q3LI62	KR204_HUMAN	Putative keratin-associated protein 20-4	PE3	PE2	Q9N2K0	ENH1_HUMAN	HERV-H_2q24.3 provirus ancestral Env polyprotein	PE2	PE2	A6NHP3	SPE2B_HUMAN	Speedy protein E2B	PE3	PE3	A6NP61	ZAR1L_HUMAN	ZAR1-like protein	PE2	PE1	A7E2U8	CD047_HUMAN	UPF0602 protein C4orf47	PE2	PE1	B4DJY2	TM233_HUMAN	Transmembrane protein 233	PE3	PE1	C9J069	CI172_HUMAN	Uncharacterized protein C9orf172	PE3	PE1
Q5H9T9	FSCB_HUMAN	Fibrous sheath CABYR-binding protein	PE2	PE1	Q9N2J8	ENH3_HUMAN	HERV-H_2q24.1 provirus ancestral Env polyprotein	PE2	PE2	A6NHR8	FA47D_HUMAN	Putative protein FAM47D	PE5	PE5	A6PVC2	TTLL8_HUMAN	Protein monoglycylase TTLL8	PE2	PE2	A7MBM2	DISP2_HUMAN	Protein dispatched homolog 2	PE2	PE1	B4DS77	SHSA9_HUMAN	Protein shisa-9	PE2	PE1	C9J1S8	T49D1_HUMAN	Tripartite motif-containing protein 49D1	PE2	PE2
Q6NUJ1	SAPL1_HUMAN	Proactivator polypeptide-like 1	PE2	PE1	Q6UWT2	ENHO_HUMAN	Adropin	PE2	PE2	A8K010	CF176_HUMAN	Putative transcriptional regulator encoded by LINC00473	PE5	PE5	A6PVI3	NCB2L_HUMAN	Nuclear cap-binding protein subunit 2-like	PE3	PE3	A8K010	CF176_HUMAN	Putative transcriptional regulator encoded by LINC00473	PE5	PE5	B4DU55	ZN879_HUMAN	Zinc finger protein 879	PE2	PE1	C9J2P7	U17LF_HUMAN	Ubiquitin carboxyl-terminal hydrolase 17-like protein 15	PE3	PE3
Q6UY09	CEA20_HUMAN	Carcinoembryonic antigen-related cell adhesion molecule 20	PE2	PE1	P61568	ENK11_HUMAN	Putative endogenous retrovirus group K member 11-1 Env polyprotein	PE5	PE5	A8MPY1	GBRR3_HUMAN	Gamma-aminobutyric acid receptor subunit rho-3	PE3	PE3	A6PVL3	KNCN_HUMAN	Kinocilin	PE2	PE2	A8K0S8	ME3L2_HUMAN	Putative homeobox protein Meis3-like 2	PE2	PE2	B4DX44	ZN736_HUMAN	Zinc finger protein 736	PE2	PE1	C9J3I9	CE058_HUMAN	Putative uncharacterized protein C5orf58	PE4	PE4
Q6UY13	YB003_HUMAN	Putative uncharacterized protein UNQ5830/PRO19650/PRO19816	PE3	PE3	O42043	ENK18_HUMAN	Endogenous retrovirus group K member 18 Env polyprotein	PE1	PE1	A8MTB9	CEA18_HUMAN	Carcinoembryonic antigen-related cell adhesion molecule 18	PE3	PE2	A7E2S9	A30BL_HUMAN	Putative ankyrin repeat domain-containing protein 30B-like	PE2	PE1	A8K554	ZN815_HUMAN	Putative protein ZNF815	PE5	PE5	B4DYI2	S31C2_HUMAN	Spermatogenesis-associated protein 31C2	PE2	PE1	C9J3V5	TEX22_HUMAN	Testis-expressed sequence 22 protein	PE2	PE2
Q86SH4	PRNT_HUMAN	Putative testis-specific prion protein	PE5	PE5	O71037	ENK19_HUMAN	Endogenous retrovirus group K member 19 Env polyprotein	PE1	PE1	A8MTI9	PRS47_HUMAN	Putative serine protease 47	PE5	PE5	A7MBM2	DISP2_HUMAN	Protein dispatched homolog 2	PE2	PE1	A8K5M9	CO062_HUMAN	Uncharacterized protein C15orf62, mitochondrial	PE2	PE1	B4DZS4	T11X1_HUMAN	T-complex protein 11 X-linked protein 1	PE2	PE2	C9J6K1	CS081_HUMAN	Putative uncharacterized protein C19orf81	PE4	PE4
Q8NEX6	WFD11_HUMAN	Protein WFDC11	PE3	PE2	P61565	ENK21_HUMAN	Endogenous retrovirus group K member 21 Env polyprotein	PE1	PE1	B7Z1M9	C2D4D_HUMAN	C2 calcium-dependent domain-containing protein 4D	PE2	PE1	A8K010	CF176_HUMAN	Putative transcriptional regulator encoded by LINC00473	PE5	PE5	A8K830	COLC2_HUMAN	Colorectal cancer-associated protein 2	PE2	PE2	B4E2M5	ANR66_HUMAN	Ankyrin repeat domain-containing protein 66	PE2	PE2	C9JBD0	KRBX1_HUMAN	KRAB domain-containing protein 1	PE2	PE2
Q8TB33	CX024_HUMAN	Putative uncharacterized protein encoded by LINC01560	PE4	PE4	P61566	ENK24_HUMAN	Endogenous retrovirus group K member 24 Env polyprotein	PE2	PE2	B7Z368	CJ142_HUMAN	Uncharacterized protein C10orf142	PE2	PE2	A8K0S8	ME3L2_HUMAN	Putative homeobox protein Meis3-like 2	PE2	PE2	A8MPP1	D11L8_HUMAN	Putative ATP-dependent RNA helicase DDX11-like protein 8	PE1	PE1	B5MCN3	S14L6_HUMAN	Putative SEC14-like protein 6	PE5	PE5	C9JC47	F157A_HUMAN	Putative protein FAM157A	PE3	PE3
Q3ZCQ3	F174B_HUMAN	Membrane protein FAM174B	PE2	PE1	P61570	ENK25_HUMAN	Endogenous retrovirus group K member 25 Env polyprotein	PE3	PE3	B7Z6K7	ZN814_HUMAN	Zinc finger protein 814	PE1	PE1	A8K554	ZN815_HUMAN	Putative protein ZNF815	PE5	PE5	A8MPY1	GBRR3_HUMAN	Gamma-aminobutyric acid receptor subunit rho-3	PE3	PE3	B5MD39	GGTL3_HUMAN	Putative glutathione hydrolase light chain 3	PE5	PE5	C9JDP6	CLD25_HUMAN	Putative claudin-25	PE5	PE5
Q5T7N8	F27D1_HUMAN	Protein FAM27D1	PE3	PE3	Q9HDB8	ENK5_HUMAN	Endogenous retrovirus group K member 5 Env polyprotein	PE2	PE2	B7Z8K6	TRDC_HUMAN	T cell receptor delta constant	PE1	PE1	A8K5M9	CO062_HUMAN	Uncharacterized protein C15orf62, mitochondrial	PE2	PE1	A8MQ27	NEU1B_HUMAN	E3 ubiquitin-protein ligase NEURL1B	PE1	PE1	B6A8C7	TARM1_HUMAN	T-cell-interacting, activating receptor on myeloid cells protein 1	PE1	PE1	C9JDV5	CL097_HUMAN	Putative uncharacterized protein C12orf77	PE2	PE2
Q8IZM8	ZN654_HUMAN	Zinc finger protein 654	PE2	PE1	Q69384	ENK6_HUMAN	Endogenous retrovirus group K member 6 Env polyprotein	PE1	PE1	C9J1S8	TR49D_HUMAN	Tripartite motif-containing protein 49D	PE2	PE1	A8K830	COLC2_HUMAN	Colorectal cancer-associated protein 2	PE2	PE2	A8MQB3	CQ051_HUMAN	Uncharacterized protein C17orf51	PE2	PE1	B6SEH9	ERVV2_HUMAN	Endogenous retrovirus group V member 2 Env polyprotein	PE2	PE2	C9JE40	PATL2_HUMAN	Protein PAT1 homolog 2	PE1	PE1
Q6IF36	O8G2P_HUMAN	Putative olfactory receptor 8G2	PE5	PE5	P61567	ENK7_HUMAN	Endogenous retrovirus group K member 7 Env polyprotein	PE2	PE2	C9J202	AG1L2_HUMAN	Putative glycosyltransferase ALG1L2	PE3	PE3	A8MPP1	D11L8_HUMAN	Putative ATP-dependent RNA helicase DDX11-like protein 8	PE1	PE1	A8MRT5	NPIB5_HUMAN	Nuclear pore complex-interacting protein family member B5	PE2	PE2	B7U540	KCJ18_HUMAN	Inward rectifier potassium channel 18	PE1	PE1	C9JFL3	PHGR1_HUMAN	Proline, histidine and glycine-rich protein 1	PE4	PE1
Q8N9H6	CH031_HUMAN	Putative uncharacterized protein C8orf31	PE5	PE5	Q902F8	ENK8_HUMAN	Endogenous retrovirus group K member 8 Env polyprotein	PE1	PE1	C9J2P7	U17LF_HUMAN	Ubiquitin carboxyl-terminal hydrolase 17-like protein 15	PE3	PE3	A8MPY1	GBRR3_HUMAN	Gamma-aminobutyric acid receptor subunit rho-3	PE3	PE3	A8MSI8	LYRM9_HUMAN	LYR motif-containing protein 9	PE3	PE1	B7Z1M9	C2D4D_HUMAN	C2 calcium-dependent domain-containing protein 4D	PE2	PE1	C9JG80	NPIB4_HUMAN	Nuclear pore complex-interacting protein family member B4	PE3	PE3
Q8NGA6	O10H5_HUMAN	Olfactory receptor 10H5	PE2	PE2	Q9UKH3	ENK9_HUMAN	Endogenous retrovirus group K member 9 Env polyprotein	PE1	PE1	C9J302	CD051_HUMAN	Uncharacterized protein C4orf51	PE4	PE4	A8MQ27	NEU1B_HUMAN	E3 ubiquitin-protein ligase NEURL1B	PE1	PE1	A8MT19	RHN2P_HUMAN	Putative rhophilin-2-like protein RHPN2P1	PE5	PE5	B7Z368	CJ142_HUMAN	Uncharacterized protein C10orf142	PE2	PE2	C9JI98	TM238_HUMAN	Transmembrane protein 238	PE1	PE1
Q8NGB2	OR4C5_HUMAN	Olfactory receptor 4C5	PE3	PE3	P0DO92	ENOL_HUMAN	Putative protein T-ENOL	PE4	PE1	C9JG80	NPIB4_HUMAN	Nuclear pore complex-interacting protein family member B4	PE3	PE2	A8MRT5	NPIB5_HUMAN	Nuclear pore complex-interacting protein family member B5	PE2	PE2	A8MT33	SYC1L_HUMAN	Synaptonemal complex central element protein 1-like	PE2	PE1	B7Z6K7	ZN814_HUMAN	Putative uncharacterized zinc finger protein 814	PE1	PE1	C9JJ37	BTBDJ_HUMAN	BTB/POZ domain-containing protein 19	PE2	PE1
Q8NGE2	O2AP1_HUMAN	Olfactory receptor 2AP1	PE3	PE2	Q9UJA9	ENPP5_HUMAN	Ectonucleotide pyrophosphatase/phosphodiesterase family member 5	PE1	PE1	C9JI98	TM238_HUMAN	Transmembrane protein 238	PE1	PE1	A8MSI8	LYRM9_HUMAN	LYR motif-containing protein 9	PE3	PE1	A8MT66	YU005_HUMAN	Putative uncharacterized protein ENSP00000383407	PE5	PE5	B7Z8K6	TRDC_HUMAN	T-cell receptor delta chain C region	PE1	PE1	C9JJH3	U17LA_HUMAN	Ubiquitin carboxyl-terminal hydrolase 17-like protein 10	PE3	PE3
A6NMS3	OR5K4_HUMAN	Olfactory receptor 5K4	PE3	PE3	P61550	ENVT1_HUMAN	Endogenous retrovirus group S71 member 1 Env polyprotein	PE2	PE1	C9JJ37	BTBDJ_HUMAN	BTB/POZ domain-containing protein 19	PE2	PE2	A8MT19	RHN2P_HUMAN	Putative rhophilin-2-like protein RHPN2P1	PE5	PE5	A8MTB9	CEA18_HUMAN	Carcinoembryonic antigen-related cell adhesion molecule 18	PE3	PE2	B7ZC32	KIF28_HUMAN	Kinesin-like protein KIF28P	PE3	PE3	C9JL84	HHLA1_HUMAN	HERV-H LTR-associating protein 1	PE2	PE2
A0A075B6H7	KV37_HUMAN	Probable non-functional immunoglobulin kappa variable 3-7	PE1	PE5	Q96DE9	EOLA2_HUMAN	Protein EOLA2	PE2	PE2	A6NNM3	RIM3B_HUMAN	RIMS-binding protein 3B	PE3	PE2	A8MT33	SYC1L_HUMAN	Synaptonemal complex central element protein 1-like	PE2	PE1	A8MTI9	PRS47_HUMAN	Putative serine protease 47	PE5	PE5	B8ZZ34	SHSA8_HUMAN	Putative protein shisa-8	PE5	PE5	C9JLJ4	U17LD_HUMAN	Ubiquitin carboxyl-terminal hydrolase 17-like protein 13	PE3	PE3
O00398	P2Y10_HUMAN	Putative P2Y purinoceptor 10	PE2	PE1	A6NDY0	EPAB2_HUMAN	Embryonic polyadenylate-binding protein 2	PE2	PE2	A6PVC2	TTLL8_HUMAN	Protein monoglycylase TTLL8	PE2	PE2	A8MT66	YU005_HUMAN	Putative uncharacterized protein ENSP00000383407	PE5	PE5	A8MTJ6	FOXI3_HUMAN	Forkhead box protein I3	PE2	PE2	B9A014	CU140_HUMAN	Uncharacterized protein C21orf140	PE2	PE2	C9JLR9	CK095_HUMAN	Uncharacterized protein C11orf95	PE2	PE1
A6NFF2	NP1L6_HUMAN	Putative nucleosome assembly protein 1-like 6	PE5	PE5	Q14236	EPAG_HUMAN	Early lymphoid activation gene protein	PE2	PE2	A6PVI3	NCB2L_HUMAN	Nuclear cap-binding protein subunit 2-like	PE3	PE3	A8MTB9	CEA18_HUMAN	Carcinoembryonic antigen-related cell adhesion molecule 18	PE3	PE2	A8MTL0	IQCF5_HUMAN	IQ domain-containing protein F5	PE2	PE1	B9A6J9	TBC3L_HUMAN	TBC1 domain family member 3L	PE2	PE2	C9JPN9	UL17C_HUMAN	Ubiquitin carboxyl-terminal hydrolase 17-like protein 12	PE3	PE3
A6NFU8	PGPIL_HUMAN	Pyroglutamyl-peptidase 1-like protein	PE2	PE2	Q9H6B9	EPHX3_HUMAN	Epoxide hydrolase 3	PE1	PE1	A6PVL3	KNCN_HUMAN	Kinocilin	PE2	PE2	A8MTI9	PRS47_HUMAN	Putative serine protease 47	PE5	PE5	A8MTL3	R212B_HUMAN	RING finger protein 212B	PE2	PE2	B9EJG8	T150C_HUMAN	Transmembrane protein 150C	PE2	PE2	C9JQI7	TM232_HUMAN	Transmembrane protein 232	PE2	PE2
A6NGB0	T191C_HUMAN	Transmembrane protein 191C	PE3	PE2	Q9NQ60	EQTN_HUMAN	Equatorin	PE2	PE1	B1AL46	NTM2E_HUMAN	NUT family member 2E	PE3	PE3	A8MTJ6	FOXI3_HUMAN	Forkhead box protein I3	PE2	PE1	A8MTL9	HMSD_HUMAN	Serpin-like protein HMSD	PE2	PE2	C4AMC7	WASH3_HUMAN	Putative WAS protein family homolog 3	PE1	PE1	C9JQL5	DSA2D_HUMAN	Putative dispanin subfamily A member 2d	PE5	PE5
P01814	HV270_HUMAN	Immunoglobulin heavy variable 2-70	PE1	PE1	P60509	ERB1_HUMAN	Endogenous retrovirus group PABLB member 1 Env polyprotein	PE2	PE2	B1AL88	F155A_HUMAN	Transmembrane protein FAM155A	PE2	PE1	A8MTL3	R212B_HUMAN	RING finger protein 212B	PE2	PE1	A8MTT3	CEBOS_HUMAN	Protein CEBPZOS	PE1	PE1	C9J069	CI172_HUMAN	Uncharacterized protein C9orf172	PE3	PE1	C9JRZ8	AK1BF_HUMAN	Aldo-keto reductase family 1 member B15	PE2	PE1
P0C025	NUD17_HUMAN	Nucleoside diphosphate-linked moiety X motif 17	PE1	PE1	A0A1W2PQ73	ERFL_HUMAN	ETS domain-containing transcription factor ERF-like	PE3	PE2	B1AMM8	CI107_HUMAN	Putative uncharacterized protein encoded by LINC00587	PE5	PE5	A8MTL9	HMSD_HUMAN	Serpin-like protein HMSD	PE2	PE2	A8MTW9	YB043_HUMAN	Putative uncharacterized protein ENSP00000380674	PE5	PE5	C9J1S8	TR49D_HUMAN	Tripartite motif-containing protein 49D	PE2	PE1	C9JSJ3	BHMG1_HUMAN	Basic helix-loop-helix and HMG box domain-containing protein 1	PE3	PE3
P0C2Y1	NBPF7_HUMAN	Putative neuroblastoma breakpoint family member 7	PE5	PE5	O76042	ERIT1_HUMAN	Putative uncharacterized protein encoded by ERC2-IT1	PE5	PE5	B1ANH7	IBADT_HUMAN	Putative uncharacterized protein IBA57-DT	PE5	PE5	A8MTW9	YB043_HUMAN	Putative uncharacterized protein ENSP00000380674	PE5	PE5	A8MTZ7	CL071_HUMAN	Uncharacterized protein C12orf71	PE4	PE1	C9J202	AG1L2_HUMAN	Putative glycosyltransferase ALG1L2	PE3	PE3	C9JTQ0	ANR63_HUMAN	Ankyrin repeat domain-containing protein 63	PE3	PE1
P0DPK3	NT2NB_HUMAN	Notch homolog 2 N-terminal-like protein B	PE1	PE1	P61579	ERK25_HUMAN	Endogenous retrovirus group K member 25 Rec protein	PE1	PE1	B1ANS9	WDR64_HUMAN	WD repeat-containing protein 64	PE2	PE1	A8MTZ7	CL071_HUMAN	Uncharacterized protein C12orf71	PE4	PE1	A8MU10	YQ047_HUMAN	Putative uncharacterized protein ENSP00000381562	PE4	PE4	C9J2P7	U17LF_HUMAN	Ubiquitin carboxyl-terminal hydrolase 17-like protein 15	PE3	PE3	C9JUS6	ADM5_HUMAN	Putative adrenomedullin-5-like protein	PE2	PE2
P0DPR3	TRDD1_HUMAN	T cell receptor delta diversity 1	PE1	PE1	B6SEH9	ERVV2_HUMAN	Endogenous retrovirus group V member 2 Env polyprotein	PE2	PE1	B2RXF0	T229A_HUMAN	Transmembrane protein 229A	PE2	PE1	A8MU10	YQ047_HUMAN	Putative uncharacterized protein ENSP00000381562	PE4	PE4	A8MU46	SMTL1_HUMAN	Smoothelin-like protein 1	PE1	PE1	C9J302	CD051_HUMAN	Uncharacterized protein C4orf51	PE4	PE2	C9JVI0	U17LB_HUMAN	Ubiquitin carboxyl-terminal hydrolase 17-like protein 11	PE3	PE3
P0DMC3	ELA_HUMAN	Apelin receptor early endogenous ligand	PE1	PE1	Q1W209	ESRG_HUMAN	Embryonic stem cell-related gene protein	PE2	PE2	B4DJY2	TM233_HUMAN	Transmembrane protein 233	PE3	PE1	A8MU76	YP034_HUMAN	Putative UPF0607 protein ENSP00000381418	PE3	PE3	A8MU76	YP034_HUMAN	Putative UPF0607 protein ENSP00000381418	PE3	PE3	C9J3I9	CE058_HUMAN	Putative uncharacterized protein C5orf58	PE4	PE1	C9JVW0	INAM1_HUMAN	Putative transmembrane protein INAFM1	PE4	PE1
P0DMP2	SRG2B_HUMAN	SLIT-ROBO Rho GTPase-activating protein 2B	PE3	PE1	Q6NT32	EST5A_HUMAN	Carboxylesterase 5A	PE2	PE1	B4DU55	ZN879_HUMAN	Zinc finger protein 879	PE2	PE1	A8MU93	CQ100_HUMAN	Uncharacterized protein C17orf100	PE4	PE1	A8MU93	CQ100_HUMAN	Uncharacterized protein C17orf100	PE4	PE1	C9J3V5	TEX22_HUMAN	Testis-expressed protein 22	PE2	PE2	C9JXX5	CK094_HUMAN	Uncharacterized protein C11orf94	PE3	PE3
P51689	ARSD_HUMAN	Arylsulfatase D	PE1	PE1	Q3ZM63	ETDA_HUMAN	Embryonic testis differentiation protein homolog A	PE4	PE1	K9M1U5	IFNL4_HUMAN	Interferon lambda-4	PE2	PE1	A8MUA0	YB057_HUMAN	Putative UPF0607 protein ENSP00000381514	PE3	PE3	A8MUA0	YB057_HUMAN	Putative UPF0607 protein ENSP00000381514	PE3	PE3	C9J6K1	CS081_HUMAN	Putative uncharacterized protein C19orf81	PE4	PE1	D3DTV9	PRAC2_HUMAN	Putative protein PRCA2	PE5	PE5
Q5T6R2	TPT2L_HUMAN	Putative phosphatidylinositol 3,4,5-trisphosphate 3-phosphatase TPTE2P1	PE5	PE5	P0DPP9	ETDB_HUMAN	Embryonic testis differentiation protein homolog B	PE4	PE1	L0R819	ASURF_HUMAN	ASNSD1 upstream open reading frame protein	PE1	PE1	A8MUH7	PDZ1P_HUMAN	Putative PDZ domain-containing protein PDZK1P1	PE5	PE5	A8MUH7	PDZ1P_HUMAN	Putative PDZ domain-containing protein PDZK1P1	PE5	PE5	C9JBD0	KRBX1_HUMAN	KRAB domain-containing protein 1	PE2	PE2	D6R901	U17LL_HUMAN	Ubiquitin carboxyl-terminal hydrolase 17-like protein 21	PE3	PE3
P58173	OR2B6_HUMAN	Olfactory receptor 2B6	PE2	PE2	A0A1B0GVM5	ETDC_HUMAN	Embryonic testis differentiation protein homolog C	PE4	PE2	A6NKU9	SPDE3_HUMAN	Speedy protein E3	PE2	PE2	A8MUI8	YA034_HUMAN	Putative UPF0607 protein ENSP00000383783	PE3	PE3	A8MUI8	YA034_HUMAN	Putative UPF0607 protein ENSP00000383783	PE3	PE3	C9JC47	F157A_HUMAN	Putative protein FAM157A	PE3	PE3	D6R9N7	U17LI_HUMAN	Ubiquitin carboxyl-terminal hydrolase 17-like protein 18	PE3	PE3
P58512	CU067_HUMAN	Uncharacterized protein encoded by LINC01547	PE2	PE1	A8MZ36	EVPLL_HUMAN	Envoplakin-like protein	PE2	PE1	A6NLE4	SIM23_HUMAN	Small integral membrane protein 23	PE2	PE2	A8MUL3	ADAS1_HUMAN	Putative uncharacterized protein ADARB2-AS1	PE5	PE5	A8MUL3	ADAS1_HUMAN	Putative uncharacterized protein ADARB2-AS1	PE5	PE5	C9JDP6	CLD25_HUMAN	Putative claudin-25	PE5	PE5	D6RA61	U17LM_HUMAN	Ubiquitin carboxyl-terminal hydrolase 17-like protein 22	PE3	PE3
P63119	VPK21_HUMAN	Endogenous retrovirus group K member 21 Pro protein	PE3	PE3	A0A1B0GW35	EXC1L_HUMAN	Exocyst complex component 1-like	PE2	PE2	A6NLJ0	C2C4B_HUMAN	C2 calcium-dependent domain-containing protein 4B	PE2	PE1	A8MUM7	LEG16_HUMAN	Galectin-16	PE2	PE2	A8MUM7	LEG16_HUMAN	Galectin-16	PE2	PE2	C9JDV5	CL097_HUMAN	Putative uncharacterized protein C12orf77	PE2	PE2	D6RBM5	U17LN_HUMAN	Putative ubiquitin carboxyl-terminal hydrolase 17-like protein 23	PE5	PE5
P63126	GAK9_HUMAN	Endogenous retrovirus group K member 9 Gag polyprotein	PE1	PE1	Q4KMX7	F106A_HUMAN	Protein FAM106A	PE2	PE2	A6NM62	LRC53_HUMAN	Leucine-rich repeat-containing protein 53	PE4	PE4	A8MUN3	YQ048_HUMAN	Putative uncharacterized protein ENSP00000381830	PE5	PE5	A8MUN3	YQ048_HUMAN	Putative uncharacterized protein ENSP00000381830	PE5	PE5	C9JE40	PATL2_HUMAN	Protein PAT1 homolog 2	PE1	PE1	D6RBQ6	U17LH_HUMAN	Ubiquitin carboxyl-terminal hydrolase 17-like protein 17	PE3	PE3
P63133	POK8_HUMAN	Endogenous retrovirus group K member 8 Pol protein	PE3	PE3	P0CH98	F106C_HUMAN	Protein FAM106C	PE3	PE3	A6NM66	CU054_HUMAN	Uncharacterized protein encoded by LINC01548	PE4	PE4	A8MUP6	GS1L2_HUMAN	Germ cell-specific gene 1-like protein 2	PE3	PE3	A8MUP6	GS1L2_HUMAN	Germ cell-specific gene 1-like protein 2	PE3	PE3	C9JFL3	PHGR1_HUMAN	Proline, histidine and glycine-rich protein 1	PE4	PE1	D6RCP7	U17LJ_HUMAN	Ubiquitin carboxyl-terminal hydrolase 17-like protein 19	PE3	PE3
Q3ZCT8	KBTBC_HUMAN	Kelch repeat and BTB domain-containing protein 12	PE2	PE1	Q8NFI4	F10A5_HUMAN	Putative protein FAM10A5	PE5	PE5	A8MX34	KR291_HUMAN	Keratin-associated protein 29-1	PE3	PE3	A8MUU1	FB5L3_HUMAN	Putative fatty acid-binding protein 5-like protein 3	PE5	PE5	A8MUU1	FB5L3_HUMAN	Putative fatty acid-binding protein 5-like protein 3	PE5	PE5	C9JG80	NPIB4_HUMAN	Nuclear pore complex-interacting protein family member B4	PE3	PE2	D6REC4	CFA99_HUMAN	Cilia- and flagella-associated protein 99	PE3	PE3
Q5K130	CLU1O_HUMAN	Putative uncharacterized protein CLLU1-AS1	PE5	PE5	Q8TAY7	F110D_HUMAN	Protein FAM110D	PE2	PE2	A8MX76	CAN14_HUMAN	Calpain-14	PE2	PE1	A8MUU9	YV023_HUMAN	Putative uncharacterized protein ENSP00000383309	PE5	PE5	A8MUU9	YV023_HUMAN	Putative uncharacterized protein ENSP00000383309	PE5	PE5	C9JI98	TM238_HUMAN	Transmembrane protein 238	PE1	PE1	D6RF30	GOG8K_HUMAN	Golgin subfamily A member 8K	PE3	PE3
A0A087X0K7	TVB17_HUMAN	Probable non-functional T cell receptor beta variable 17	PE1	ΝΑ	B1AL88	F155A_HUMAN	Transmembrane protein FAM155A	PE2	PE1	A8MX80	YM017_HUMAN	Putative UPF0607 protein ENSP00000383144	PE3	PE3	A8MV23	SERP3_HUMAN	Serpin E3	PE2	PE1	A8MV23	SERP3_HUMAN	Serpin E3	PE2	PE1	C9JJ37	BTBDJ_HUMAN	BTB/POZ domain-containing protein 19	PE2	PE2	D6RGH6	MCIN_HUMAN	Multicilin	PE1	PE1
A0A0A0MT76	LJ01_HUMAN	Immunoglobulin lambda joining 1	PE4	PE4	O75949	F155B_HUMAN	Transmembrane protein FAM155B	PE2	PE2	A8MYA2	CX049_HUMAN	Uncharacterized protein CXorf49	PE2	PE1	A8MV24	CQ098_HUMAN	Uncharacterized protein C17orf98	PE4	PE1	A8MV24	CQ098_HUMAN	Uncharacterized protein C17orf98	PE4	PE1	C9JJH3	U17LA_HUMAN	Ubiquitin carboxyl-terminal hydrolase 17-like protein 10	PE3	PE3	D6RJB6	U17LK_HUMAN	Ubiquitin carboxyl-terminal hydrolase 17-like protein 20	PE3	PE3
P0DJD9	PEPA5_HUMAN	Pepsin A-5	PE1	PE1	C9JC47	F157A_HUMAN	Putative protein FAM157A	PE3	PE3	A8MYB1	TMC5B_HUMAN	Transmembrane and coiled-coil domain-containing protein 5B	PE3	PE3	A8MV72	YH009_HUMAN	Putative UPF0607 protein ENSP00000382826	PE5	PE5	A8MV57	MPTX_HUMAN	Putative mucosal pentraxin homolog	PE5	PE5	C9JL84	HHLA1_HUMAN	HERV-H LTR-associating protein 1	PE2	PE2	E0CX11	CG073_HUMAN	Uncharacterized protein C7orf73	PE3	PE1
P12525	MYCP1_HUMAN	Putative myc-like protein MYCLP1	PE5	PE5	P0CG43	F157C_HUMAN	Putative protein FAM157C	PE3	PE3	A8MZH6	OOSP1_HUMAN	Putative oocyte-secreted protein 1 homolog	PE5	PE5	A8MVA2	KRA96_HUMAN	Keratin-associated protein 9-6	PE3	PE1	A8MV72	YH009_HUMAN	Putative UPF0607 protein ENSP00000382826	PE5	PE5	C9JLJ4	U17LD_HUMAN	Ubiquitin carboxyl-terminal hydrolase 17-like protein 13	PE3	PE3	E2RYF6	MUC22_HUMAN	Mucin-22	PE1	PE1
P54107	CRIS1_HUMAN	Cysteine-rich secretory protein 1	PE1	PE1	Q5T6X4	F162B_HUMAN	Protein FAM162B	PE2	PE1	F8VTS6	RFAL1_HUMAN	Ret finger protein-like 4A-like protein 1	PE2	PE2	A8MVJ9	HPF1L_HUMAN	Putative histone PARylation factor 1-like	PE5	PE5	A8MVA2	KRA96_HUMAN	Keratin-associated protein 9-6	PE3	PE1	C9JLR9	CK095_HUMAN	Uncharacterized protein C11orf95	PE1	PE1	E2RYF7	PBMU2_HUMAN	Protein PBMUCL2	PE2	PE1
Q5VXH4	PRAM6_HUMAN	PRAME family member 6	PE2	PE2	A6NJV1	F166C_HUMAN	Protein FAM166C	PE3	PE1	F8W1W9	NPIB9_HUMAN	Nuclear pore complex-interacting protein family member B9	PE3	PE2	A8MVM7	YD021_HUMAN	Putative uncharacterized protein ENSP00000382790	PE5	PE5	A8MVJ9	HPF1L_HUMAN	Putative histone PARylation factor 1-like	PE5	PE5	C9JN71	ZN878_HUMAN	Zinc finger protein 878	PE3	PE3	E5RG02	PRS46_HUMAN	Putative serine protease 46	PE5	PE5
Q5VXU3	CHIC1_HUMAN	Cysteine-rich hydrophobic domain-containing protein 1	PE2	PE1	Q9BTA0	F167B_HUMAN	Protein FAM167B	PE2	PE1	H0YL14	TM250_HUMAN	Transmembrane protein 250	PE1	PE1	A8MVS1	Z705F_HUMAN	Zinc finger protein 705F	PE3	PE3	A8MVM7	YD021_HUMAN	Putative uncharacterized protein ENSP00000382790	PE5	PE5	C9JPN9	UL17C_HUMAN	Ubiquitin carboxyl-terminal hydrolase 17-like protein 12	PE3	PE3	E5RHQ5	NPB11_HUMAN	Nuclear pore complex-interacting protein family member B11	PE3	PE3
P61567	ENK7_HUMAN	Endogenous retrovirus group K member 7 Env polyprotein	PE2	PE2	Q8N8A8	F169B_HUMAN	Protein FAM169B	PE2	PE2	H0YM25	GG6LV_HUMAN	Golgin subfamily A member 6-like protein 22	PE3	PE3	A8MVU1	NCF1C_HUMAN	Putative neutrophil cytosol factor 1C	PE5	PE5	A8MVS1	Z705F_HUMAN	Zinc finger protein 705F	PE3	PE3	C9JQI7	TM232_HUMAN	Transmembrane protein 232	PE2	PE2	E5RJ46	CH087_HUMAN	Uncharacterized protein C8orf87	PE4	PE4
Q2WGJ8	TM249_HUMAN	Transmembrane protein 249	PE2	PE1	A6NMN3	F170B_HUMAN	Protein FAM170B	PE1	PE1	H3BN30	CP097_HUMAN	Uncharacterized protein C16orf97	PE2	PE2	A8MVZ5	BTNLA_HUMAN	Butyrophilin-like protein 10	PE5	PE5	A8MVU1	NCF1C_HUMAN	Putative neutrophil cytosol factor 1C	PE5	PE5	C9JQL5	DSA2D_HUMAN	Putative dispanin subfamily A member 2d	PE5	PE5	E5RQL4	FONG_HUMAN	Formiminotransferase N-terminal subdomain-containing protein	PE2	PE2
Q6NUR6	R216L_HUMAN	Putative protein RNF216-like	PE5	PE5	A6NC97	F172B_HUMAN	Putative protein FAM172B	PE5	PE5	H3BNL1	CC084_HUMAN	Uncharacterized protein C3orf84	PE2	PE1	A8MWA4	Z705E_HUMAN	Putative zinc finger protein 705E	PE3	PE3	A8MVZ5	BTNLA_HUMAN	Butyrophilin-like protein 10	PE5	PE5	C9JSJ3	BHMG1_HUMAN	Basic helix-loop-helix and HMG box domain-containing protein 1	PE3	PE3	E7EML9	PRS44_HUMAN	Serine protease 44	PE3	PE3
Q86Y30	BAGE2_HUMAN	B melanoma antigen 2	PE2	PE2	Q3ZCQ3	F174B_HUMAN	Membrane protein FAM174B	PE2	PE1	H3BV12	GOG8Q_HUMAN	Golgin subfamily A member 8Q	PE3	PE3	A8MWA6	F90AM_HUMAN	Putative protein FAM90A22P	PE5	PE5	A8MWA4	Z705E_HUMAN	Putative zinc finger protein 705E	PE3	PE3	C9JTQ0	ANR63_HUMAN	Ankyrin repeat domain-containing protein 63	PE3	PE1	E7ERA6	RN223_HUMAN	RING finger protein 223	PE2	PE1
Q8N7I0	GVQW1_HUMAN	Protein GVQW1	PE2	PE2	Q9BVV8	F174C_HUMAN	Protein FAM174C	PE1	PE1	H3BV60	TGR3L_HUMAN	Transforming growth factor-beta receptor type 3-like protein	PE2	PE1	A8MWE9	EFCB8_HUMAN	EF-hand calcium-binding domain-containing protein 8	PE4	PE4	A8MWA6	F90AM_HUMAN	Putative protein FAM90A22P	PE5	PE5	C9JUS6	ADM5_HUMAN	Putative adrenomedullin-5-like protein	PE2	PE2	E7EU14	PP5D1_HUMAN	Protein PPP5D1	PE2	PE2
Q96PQ5	IPP2L_HUMAN	Putative protein phosphatase inhibitor 2-like protein 1	PE5	PE5	Q6UWF9	F180A_HUMAN	Protein FAM180A	PE2	PE1	O15204	ADEC1_HUMAN	ADAM DEC1	PE1	PE1	A8MWK0	FS2P1_HUMAN	Putative fatty acid desaturase 2-like protein FADS2P1	PE5	PE5	A8MWE9	EFCB8_HUMAN	EF-hand calcium-binding domain-containing protein 8	PE4	PE4	C9JVI0	U17LB_HUMAN	Ubiquitin carboxyl-terminal hydrolase 17-like protein 11	PE3	PE3	E7EW31	PROB1_HUMAN	Proline-rich basic protein 1	PE2	PE1
Q5XG99	LYSM4_HUMAN	LysM and putative peptidoglycan-binding domain-containing protein 4	PE2	PE1	Q8N9Y4	F181A_HUMAN	Protein FAM181A	PE1	PE1	A6NIY4	SPDE5_HUMAN	Speedy protein E5	PE3	PE3	A8MWL6	SNG2L_HUMAN	Putative synaptogyrin-2 like protein	PE5	PE5	A8MWK0	FS2P1_HUMAN	Putative fatty acid desaturase 2-like protein FADS2P1	PE5	PE5	C9JVW0	INAM1_HUMAN	Putative transmembrane protein INAFM1	PE4	PE1	E9PGG2	ANHX_HUMAN	Anomalous homeobox protein	PE2	PE1
Q8NCL8	TM116_HUMAN	Transmembrane protein 116	PE2	PE2	A6NEQ2	F181B_HUMAN	Protein FAM181B	PE1	PE1	A6NJQ4	F90A8_HUMAN	Putative protein FAM90A8P	PE5	PE5	A8MWL7	TM14D_HUMAN	Transmembrane protein 14DP	PE5	PE5	A8MWL6	SNG2L_HUMAN	Putative synaptogyrin-2 like protein	PE5	PE5	C9JXX5	CK094_HUMAN	Uncharacterized protein C11orf94	PE3	PE2	E9PI22	P23D1_HUMAN	Proline-rich protein 23D1	PE3	PE3
Q8NH18	OR5J2_HUMAN	Olfactory receptor 5J2	PE3	PE2	Q5T1J6	F182A_HUMAN	Protein FAM182A	PE2	PE2	A6NJR5	SPDL3_HUMAN	Putative speedy protein-like protein 3	PE5	PE5	A8MWP4	YU008_HUMAN	Putative uncharacterized protein ENSP00000401716	PE5	PE5	A8MWL7	TM14D_HUMAN	Transmembrane protein 14DP	PE5	PE5	D3DTV9	PRAC2_HUMAN	Putative protein PRAC2	PE5	PE5	E9PIF3	NPIA2_HUMAN	Nuclear pore complex-interacting protein family member A2	PE3	PE3
Q8NH72	OR4C6_HUMAN	Olfactory receptor 4C6	PE2	PE2	Q5T319	F182B_HUMAN	Protein FAM182B	PE2	PE2	A6NJT0	UNC4_HUMAN	Homeobox protein unc-4 homolog	PE3	PE1	A8MWP6	YQ019_HUMAN	Uncharacterized protein ENSP00000382042	PE2	PE2	A8MWP4	YU008_HUMAN	Putative uncharacterized protein ENSP00000401716	PE5	PE5	D6R901	U17LL_HUMAN	Ubiquitin carboxyl-terminal hydrolase 17-like protein 21	PE3	PE3	E9PJ23	NPIB6_HUMAN	Nuclear pore complex-interacting protein family member B6	PE3	PE3
Q96M20	CNBD2_HUMAN	Cyclic nucleotide-binding domain-containing protein 2	PE2	PE1	A6NL82	F183A_HUMAN	Protein FAM183A	PE3	PE1	A8MU10	YQ047_HUMAN	Putative uncharacterized protein ENSP00000381562	PE4	PE4	A8MWV9	SM34A_HUMAN	Small integral membrane protein 34A	PE2	PE2	A8MWP6	YQ019_HUMAN	Uncharacterized protein ENSP00000382042	PE2	PE2	D6R9N7	U17LI_HUMAN	Ubiquitin carboxyl-terminal hydrolase 17-like protein 18	PE3	PE3	E9PJI5	NPIA7_HUMAN	Nuclear pore complex-interacting protein family member A7	PE3	PE1
Q9BZG2	PPAT_HUMAN	Testicular acid phosphatase	PE1	PE1	Q6ZVS7	F183B_HUMAN	Protein FAM183BP	PE5	PE5	A8MU76	YP034_HUMAN	Putative UPF0607 protein ENSP00000381418	PE3	PE3	A8MX19	F90AC_HUMAN	Putative protein FAM90A12P	PE5	PE5	A8MWV9	SM34A_HUMAN	Small integral membrane protein 34A	PE2	PE2	D6RA61	U17LM_HUMAN	Ubiquitin carboxyl-terminal hydrolase 17-like protein 22	PE3	PE3	E9PKD4	NPIA5_HUMAN	Nuclear pore complex-interacting protein family member A5	PE2	PE2
A8MPY1	GBRR3_HUMAN	Gamma-aminobutyric acid receptor subunit rho-3	PE3	PE2	A6NFU0	F187A_HUMAN	Ig-like V-type domain-containing protein FAM187A	PE3	PE1	A8MU93	CQ100_HUMAN	Uncharacterized protein C17orf100	PE4	PE1	A8MX34	KR291_HUMAN	Keratin-associated protein 29-1	PE3	PE3	A8MWX3	WASH4_HUMAN	Putative WAS protein family homolog 4	PE5	PE5	D6RBM5	U17LN_HUMAN	Putative ubiquitin carboxyl-terminal hydrolase 17-like protein 23	PE5	PE5	E9PQ53	NDUCR_HUMAN	NADH dehydrogenase [ubiquinone] 1 subunit C2, isoform 2	PE1	PE1
Q13278	RIG_HUMAN	Putative protein RIG	PE5	PE5	P0CF97	F200B_HUMAN	Protein FAM200B	PE3	PE1	A8MV23	SERP3_HUMAN	Serpin E3	PE2	PE1	A8MX76	CAN14_HUMAN	Calpain-14	PE2	PE1	A8MX19	F90AC_HUMAN	Putative protein FAM90A12P	PE5	PE5	D6RBQ6	U17LH_HUMAN	Ubiquitin carboxyl-terminal hydrolase 17-like protein 17	PE3	PE3	E9PQR5	NPIB8_HUMAN	Nuclear pore complex-interacting protein family member B8	PE3	PE3
Q7Z4L0	COX8C_HUMAN	Cytochrome c oxidase subunit 8C, mitochondrial	PE2	PE2	Q5SY85	F201A_HUMAN	Protein FAM201A	PE4	PE4	A8MV24	CQ098_HUMAN	Uncharacterized protein C17orf98	PE4	PE1	A8MX80	YM017_HUMAN	Putative UPF0607 protein ENSP00000383144	PE3	PE3	A8MX34	KR291_HUMAN	Keratin-associated protein 29-1	PE3	PE3	D6RCP7	U17LJ_HUMAN	Ubiquitin carboxyl-terminal hydrolase 17-like protein 19	PE3	PE3	E9PQX1	TM262_HUMAN	Transmembrane protein 262	PE4	PE4
A0A075B706	TRDJ1_HUMAN	T cell receptor delta joining 1	PE1	PE1	Q6ZU69	F205A_HUMAN	Protein FAM205A	PE2	PE1	A8MWA4	Z705E_HUMAN	Putative zinc finger protein 705E	PE3	PE3	A8MXE2	YI036_HUMAN	Putative UDP-GlcNAc:betaGal beta-1,3-N-acetylglucosaminyltransferase LOC100288842	PE5	PE5	A8MX76	CAN14_HUMAN	Calpain-14	PE2	PE2	D6REC4	CFA99_HUMAN	Cilia- and flagella-associated protein 99	PE3	PE1	F2Z333	CA233_HUMAN	Fibronectin type-III domain-containing transmembrane protein C1orf233	PE3	PE1
O60393	NOBOX_HUMAN	Homeobox protein NOBOX	PE1	PE1	Q63HN1	F205B_HUMAN	Putative protein FAM205B	PE5	PE5	C9JUS6	ADM5_HUMAN	Putative adrenomedullin-5-like protein	PE2	PE2	A8MXJ8	F90A5_HUMAN	Putative protein FAM90A5P	PE5	PE5	A8MX80	YM017_HUMAN	Putative UPF0607 protein ENSP00000383144	PE3	PE3	D6RF30	GOG8K_HUMAN	Golgin subfamily A member 8K	PE3	PE3	F2Z398	LMO7D_HUMAN	LMO7 downstream neighbor protein	PE2	PE2
O60829	PAGE4_HUMAN	P antigen family member 4	PE1	PE1	A6NFA0	F205C_HUMAN	Protein FAM205C	PE3	PE1	A0A096LPI5	GVQW2_HUMAN	Protein GVQW2	PE4	PE4	A8MXK1	VSTM5_HUMAN	V-set and transmembrane domain-containing protein 5	PE3	PE3	A8MXE2	YI036_HUMAN	Putative UDP-GlcNAc:betaGal beta-1,3-N-acetylglucosaminyltransferase LOC100288842	PE5	PE5	D6RJB6	U17LK_HUMAN	Ubiquitin carboxyl-terminal hydrolase 17-like protein 20	PE3	PE3	F2Z3M2	CQ112_HUMAN	Uncharacterized protein C17orf112	PE4	PE4
P01699	LV144_HUMAN	Immunoglobulin lambda variable 1-44	PE1	PE1	Q5JX69	F209B_HUMAN	Protein FAM209B	PE2	PE1	A0A0A0MRZ8	KVD11_HUMAN	Immunoglobulin kappa variable 3D-11	PE3	PE3	A8MXK9	YQ018_HUMAN	Uncharacterized protein ENSP00000382033	PE2	PE2	A8MXJ8	F90A5_HUMAN	Putative protein FAM90A5P	PE5	PE5	E0CX11	STMP1_HUMAN	Short transmembrane mitochondrial protein 1	PE1	PE1	F5GYI3	UBA1L_HUMAN	Ubiquitin-associated protein 1-like	PE2	PE2
P0C7P1	RBY1D_HUMAN	RNA-binding motif protein, Y chromosome, family 1 member D	PE2	PE1	Q9Y5M1	F215A_HUMAN	Uncharacterized protein FAM215A	PE5	PE5	A0A0A0MS14	HV145_HUMAN	Immunoglobulin heavy variable 1-45	PE3	PE1	A8MXT2	MAGBH_HUMAN	Melanoma-associated antigen B17	PE4	PE1	A8MXK1	VSTM5_HUMAN	V-set and transmembrane domain-containing protein 5	PE3	PE3	E2RYF6	MUC22_HUMAN	Mucin-22	PE1	PE1	F5H4A9	CC080_HUMAN	Uncharacterized membrane protein C3orf80	PE2	PE1
P0C7U3	ZH11B_HUMAN	Probable palmitoyltransferase ZDHHC11B	PE3	PE2	Q8N7L0	F216B_HUMAN	Protein FAM216B	PE2	PE1	A0A0A0MT78	TJB27_HUMAN	T cell receptor beta joining 2-7	PE4	NA	A8MXU0	DB108_HUMAN	Putative beta-defensin 108A	PE5	PE5	A8MXK9	YQ018_HUMAN	Uncharacterized protein ENSP00000382033	PE2	PE2	E2RYF7	PBMU2_HUMAN	Protein PBMUCL2	PE2	PE2	F5H4B4	F227A_HUMAN	Protein FAM227A	PE2	PE1
P0C7X3	CCYL3_HUMAN	Putative cyclin-Y-like protein 3	PE3	PE3	B1ANY3	F220P_HUMAN	Putative protein FAM220BP	PE5	PE5	A0A0A0MT89	KJ01_HUMAN	Immunoglobulin kappa joining 1	PE4	PE4	A8MXZ1	F90AN_HUMAN	Putative protein FAM90A23P	PE5	PE5	A8MXT2	MAGBH_HUMAN	Melanoma-associated antigen B17	PE4	PE4	E5RHQ5	NPB11_HUMAN	Nuclear pore complex-interacting protein family member B11	PE3	PE2	F8W1W9	NPIB9_HUMAN	Nuclear pore complex-interacting protein family member B9	PE3	PE3
P0C879	YJ018_HUMAN	Putative uncharacterized protein FLJ43185	PE5	PE5	Q8IWN6	F223A_HUMAN	Protein FAM223A	PE2	PE2	A0A0A6YYG3	TVB68_HUMAN	T cell receptor beta variable 6-8	PE3	PE3	A8MY62	BLML_HUMAN	Putative beta-lactamase-like 1	PE2	PE1	A8MXU0	DB108_HUMAN	Putative beta-defensin 108A	PE5	PE5	E5RJ46	CH087_HUMAN	Uncharacterized protein C8orf87	PE4	PE4	F8WBI6	GOG8N_HUMAN	Golgin subfamily A member 8N	PE3	PE3
A6NLE4	SIM23_HUMAN	Small integral membrane protein 23	PE2	PE2	A6NKX1	F223B_HUMAN	Protein FAM223B	PE3	PE3	A0A0A6YYK1	TVA81_HUMAN	T cell receptor alpha variable 8-1	PE3	PE3	A8MYA2	CX049_HUMAN	Uncharacterized protein CXorf49	PE2	PE1	A8MXZ1	F90AN_HUMAN	Putative protein FAM90A23P	PE5	PE5	E5RQL4	FONG_HUMAN	Formiminotransferase N-terminal subdomain-containing protein	PE2	PE2	F8WCM5	INSR2_HUMAN	Insulin, isoform 2	PE2	PE2
O60384	ZN861_HUMAN	Putative zinc finger protein 861	PE5	PE5	P0C875	F228B_HUMAN	Protein FAM228B	PE2	PE1	A0A0B4J1U4	TRGV5_HUMAN	T cell receptor gamma variable 5	PE1	NA	A8MYB1	TMC5B_HUMAN	Transmembrane and coiled-coil domain-containing protein 5B	PE3	PE3	A8MY62	BLML_HUMAN	Putative beta-lactamase-like 1	PE2	PE1	E7EML9	PRS44_HUMAN	Serine protease 44	PE3	PE3	F8WFD2	NPIA3_HUMAN	Nuclear pore complex-interacting protein family member A3	PE3	PE3
P0DP07	HV431_HUMAN	Immunoglobulin heavy variable 4-31	PE3	PE1	H3BQW9	F229A_HUMAN	Protein FAM229A	PE3	PE2	A0A0B4J1U7	HV601_HUMAN	Immunoglobulin heavy variable 6-1	PE3	PE1	A8MYV0	DCD2C_HUMAN	Doublecortin domain-containing protein 2C	PE1	PE1	A8MYA2	CX049_HUMAN	Uncharacterized protein CXorf49	PE2	PE1	E7ERA6	RN223_HUMAN	RING finger protein 223	PE2	PE1	G3V0H7	SO1B7_HUMAN	Putative solute carrier organic anion transporter family member 1B7	PE5	PE5
P0DMR3	AT8OS_HUMAN	Putative protein ATXN8OS	PE5	PE5	P0DMU3	F231L_HUMAN	FAM231A/C-like protein LOC102723383	PE3	PE3	A0A0B4J1V1	HV321_HUMAN	Immunoglobulin heavy variable 3-21	PE1	PE1	A8MYX2	FM25E_HUMAN	Protein FAM25E	PE2	PE2	A8MYB1	TMC5B_HUMAN	Transmembrane and coiled-coil domain-containing protein 5B	PE3	PE3	E7EW31	PROB1_HUMAN	Proline-rich basic protein 1	PE2	PE1	G3V211	CL079_HUMAN	Uncharacterized protein C12orf79	PE4	PE4
P0DMW5	SIL2B_HUMAN	Small integral membrane protein 10-like protein 2B	PE4	PE2	A0A1B0GUQ0	F236A_HUMAN	Protein FAM236A	PE3	PE2	A0A0B4J1Y8	LV949_HUMAN	Immunoglobulin lambda variable 9-49	PE1	PE1	A8MYZ0	MIY4B_HUMAN	Inactive ubiquitin carboxyl-terminal hydrolase MINDY-4B	PE3	PE3	A8MYV0	DCD2C_HUMAN	Doublecortin domain-containing protein 2C	PE1	PE1	E9PGG2	ANHX_HUMAN	Anomalous homeobox protein	PE2	PE1	H0UI37	TSTD3_HUMAN	Thiosulfate sulfurtransferase/rhodanese-like domain-containing protein 3	PE3	PE3
P0DN25	C1C1L_HUMAN	C1GALT1-specific chaperone 1-like protein	PE3	PE2	A0A1B0GV22	F236B_HUMAN	Protein FAM236B	PE3	PE2	A2A2Z9	AN18B_HUMAN	Ankyrin repeat domain-containing protein 18B	PE1	PE1	A8MYZ5	IQCF6_HUMAN	IQ domain-containing protein F6	PE4	PE1	A8MYX2	FM25E_HUMAN	Protein FAM25E	PE2	PE2	E9PI22	P23D1_HUMAN	Proline-rich protein 23D1	PE3	PE2	H0Y354	FA72C_HUMAN	Protein FAM72C	PE3	PE3
A6NF83	NUPR2_HUMAN	Nuclear protein 2	PE2	PE1	P0DP71	F236C_HUMAN	Protein FAM236C	PE3	PE2	A6NEH8	ZNAS2_HUMAN	Putative uncharacterized protein encoded by ZNF503-AS2	PE5	PE5	A8MZ25	YQ037_HUMAN	Putative uncharacterized protein FLJ38767	PE5	PE5	A8MYZ0	MIY4B_HUMAN	Inactive ubiquitin carboxyl-terminal hydrolase MINDY-4B	PE3	PE3	E9PIF3	NPIA2_HUMAN	Nuclear pore complex-interacting protein family member A2	PE3	PE3	H0Y7S4	PRA26_HUMAN	Putative PRAME family member 26	PE3	PE5
P01733	TVBL3_HUMAN	T cell receptor beta variable 12-3	PE1	PE1	A0A1B0GTK5	F236D_HUMAN	Protein FAM236D	PE3	PE2	A6NEL2	SWAHB_HUMAN	Ankyrin repeat domain-containing protein SOWAHB	PE1	PE1	A8MZ26	EFCB9_HUMAN	EF-hand calcium-binding domain-containing protein 9	PE4	PE1	A8MYZ5	IQCF6_HUMAN	IQ domain-containing protein F6	PE4	PE1	E9PJ23	NPIB6_HUMAN	Nuclear pore complex-interacting protein family member B6	PE3	PE2	H0YKK7	GG6LS_HUMAN	Putative golgin subfamily A member 6-like protein 19	PE5	PE5
P01742	HV169_HUMAN	Immunoglobulin heavy variable 1-69	PE1	PE1	A0A1B0GTK4	F237A_HUMAN	Protein FAM237A	PE3	PE2	A6NEQ2	F181B_HUMAN	Protein FAM181B	PE2	PE2	A8MZ36	EVPLL_HUMAN	Envoplakin-like protein	PE2	PE1	A8MZ25	YQ037_HUMAN	Putative uncharacterized protein FLJ38767	PE5	PE5	E9PKD4	NPIA5_HUMAN	Nuclear pore complex-interacting protein family member A5	PE2	PE2	H0YL09	U2Q2L_HUMAN	Putative ubiquitin-conjugating enzyme E2Q2-like protein	PE5	PE5
P0C0P6	NPS_HUMAN	Neuropeptide S	PE3	PE2	A0A1B0GVD1	F237B_HUMAN	Protein FAM237B	PE3	PE2	A6NER3	GG12J_HUMAN	G antigen 12J	PE3	PE1	A8MZA4	GG6L6_HUMAN	Golgin subfamily A member 6-like protein 6	PE3	PE3	A8MZ26	EFCB9_HUMAN	EF-hand calcium-binding domain-containing protein 9	PE4	PE1	E9PQ53	NDUCR_HUMAN	NADH dehydrogenase [ubiquinone] 1 subunit C2, isoform 2	PE1	PE1	H0YL14	CI069_HUMAN	Protein C9orf69	PE1	PE1
P0C5K6	CT18_HUMAN	Putative tumor antigen NA88-A	PE5	PE5	A0A1B0GVK7	F240A_HUMAN	Protein FAM240A	PE3	PE2	A6NF01	P121B_HUMAN	Putative nuclear envelope pore membrane protein POM 121B	PE5	PE5	A8MZF0	PRR33_HUMAN	Proline-rich protein 33	PE4	PE1	A8MZ36	EVPLL_HUMAN	Envoplakin-like protein	PE2	PE2	E9PQR5	NPIB8_HUMAN	Nuclear pore complex-interacting protein family member B8	PE3	PE2	H0YM25	GG6LV_HUMAN	Golgin subfamily A member 6-like protein 22	PE3	PE3
P0C5Y4	KRA14_HUMAN	Keratin-associated protein 1-4	PE2	PE2	A0A1B0GVZ2	F240B_HUMAN	Protein FAM240B	PE3	PE2	A6NF36	CC182_HUMAN	Coiled-coil domain-containing protein 182	PE2	PE1	A8MZH6	OOSP1_HUMAN	Putative oocyte-secreted protein 1 homolog	PE5	PE5	A8MZA4	GG6L6_HUMAN	Golgin subfamily A member 6-like protein 6	PE3	PE3	E9PQX1	TM262_HUMAN	Transmembrane protein 262	PE4	PE2	H3BMG3	SMKR1_HUMAN	Small lysine-rich protein 1	PE4	PE4
P0C6P0	BCL8_HUMAN	Putative protein BCL8	PE5	PE5	A0A1B0GVR7	F240C_HUMAN	Protein FAM240C	PE3	PE2	A6NFC5	TM235_HUMAN	Transmembrane protein 235	PE2	PE2	B1AJZ1	CA196_HUMAN	Putative uncharacterized protein C1orf196	PE5	PE5	A8MZF0	PRR33_HUMAN	Proline-rich protein 33	PE4	PE1	F2Z333	FND10_HUMAN	Fibronectin type III domain-containing protein 10	PE3	PE1	H3BN30	CP097_HUMAN	Uncharacterized protein C16orf97	PE2	PE2
A0A087WV62	TVB16_HUMAN	T cell receptor beta variable 16	PE3	PE3	B9A014	F243A_HUMAN	Protein FAM243A	PE2	PE2	A6NFE3	EFC10_HUMAN	EF-hand calcium-binding domain-containing protein 10	PE2	PE1	B1AK76	SNUFL_HUMAN	Putative SNURF-like protein	PE5	PE5	A8MZG2	CP090_HUMAN	Uncharacterized protein C16orf90	PE2	PE2	F2Z398	LMO7D_HUMAN	LMO7 downstream neighbor protein	PE2	PE2	H3BNL1	CC084_HUMAN	Uncharacterized protein C3orf84	PE2	PE2
P0CJ92	GOG8H_HUMAN	Golgin subfamily A member 8H	PE3	PE1	P0DPQ4	F243B_HUMAN	Protein FAM243B	PE3	PE2	A6NFZ4	FA24A_HUMAN	Protein FAM24A	PE3	PE1	B1AKI9	ISM1_HUMAN	Isthmin-1	PE2	PE1	A8MZH6	OOSP1_HUMAN	Putative oocyte-secreted protein 1 homolog	PE5	PE5	F2Z3F1	CE067_HUMAN	Uncharacterized protein C5orf67	PE4	PE2	H3BNL8	CF229_HUMAN	Uncharacterized protein C6orf229	PE4	PE4
P59646	FXYD4_HUMAN	FXYD domain-containing ion transport regulator 4	PE3	PE2	A0A494C0Y3	F246A_HUMAN	Protein FAM246A	PE3	ΝΑ	A6NMD0	IFM10_HUMAN	Interferon-induced transmembrane protein 10	PE2	PE1	B1AL46	NTM2E_HUMAN	NUT family member 2E	PE3	PE3	A9Z1Z3	FR1L4_HUMAN	Fer-1-like protein 4	PE2	PE2	F2Z3M2	CQ112_HUMAN	Uncharacterized protein C17orf112	PE4	PE4	H3BPM6	MKROS_HUMAN	MKRN2 opposite strand protein	PE4	PE4
Q4KMX7	F106A_HUMAN	Protein FAM106A	PE2	PE2	A0A494C0N9	F246B_HUMAN	Protein FAM246B	PE3	ΝΑ	A6NMS7	L37A1_HUMAN	Leucine-rich repeat-containing protein 37A	PE2	PE1	B1AL88	F155A_HUMAN	Transmembrane protein FAM155A	PE2	PE1	B1AJZ1	CA196_HUMAN	Putative uncharacterized protein C1orf196	PE5	PE5	F5GYI3	UBA1L_HUMAN	Ubiquitin-associated protein 1-like	PE2	PE2	H3BQB6	STMD1_HUMAN	Stathmin domain-containing protein 1	PE2	PE1
Q4KMZ8	NKAI1_HUMAN	Sodium/potassium-transporting ATPase subunit beta-1-interacting protein 1	PE2	PE2	P0DSO1	F246C_HUMAN	Protein FAM246C	PE3	ΝΑ	A6NMU1	O52A4_HUMAN	Olfactory receptor 52A4	PE2	PE2	B1AMM8	CI107_HUMAN	Putative uncharacterized protein encoded by LINC00587	PE5	PE5	B1AJZ9	FHAD1_HUMAN	Forkhead-associated domain-containing protein 1	PE2	PE1	F5H4A9	CC080_HUMAN	Uncharacterized membrane protein C3orf80	PE2	PE1	H3BQW9	F229A_HUMAN	Protein FAM229A	PE3	PE3
Q5SQS7	SH24B_HUMAN	SH2 domain-containing protein 4B	PE2	PE2	Q5T7N8	F27D1_HUMAN	Protein FAM27D1	PE3	PE3	A6NN14	ZN729_HUMAN	Zinc finger protein 729	PE2	PE2	B1ANH7	IBADT_HUMAN	Putative uncharacterized protein IBA57-DT	PE5	PE5	B1AK76	SNUFL_HUMAN	Putative SNURF-like protein	PE5	PE5	F5H4B4	F227A_HUMAN	Protein FAM227A	PE1	PE1	H3BRN8	CO065_HUMAN	Uncharacterized protein C15orf65	PE2	PE2
Q5STR5	SIM40_HUMAN	Small integral membrane protein 40	PE1	PE1	Q4VXF1	F74A3_HUMAN	Putative protein FAM74A3	PE5	PE5	A6NJG6	ARGFX_HUMAN	Arginine-fifty homeobox	PE2	PE2	B1ANS9	WDR64_HUMAN	WD repeat-containing protein 64	PE2	PE1	B1AKI9	ISM1_HUMAN	Isthmin-1	PE2	PE1	F8VTS6	RFAL1_HUMAN	Ret finger protein-like 4A-like protein 1	PE2	PE2	H3BS89	T178B_HUMAN	Transmembrane protein 178B	PE2	PE1
A6NNJ1	F90A9_HUMAN	Putative protein FAM90A9P	PE5	PE5	A6NL05	F74A7_HUMAN	Protein FAM74A7	PE3	PE3	A6NJI9	LRC72_HUMAN	Leucine-rich repeat-containing protein 72	PE2	PE1	B1ANY3	F220P_HUMAN	Putative protein FAM220BP	PE5	PE5	B1AL46	NTM2E_HUMAN	NUT family member 2E	PE3	PE3	F8W1W9	NPIB9_HUMAN	Nuclear pore complex-interacting protein family member B9	PE3	PE2	H3BTG2	CA234_HUMAN	Uncharacterized protein C1orf234	PE2	PE2
A6NP61	ZAR1L_HUMAN	ZAR1-like protein	PE2	PE1	Q8N7N1	F86B1_HUMAN	Putative protein N-methyltransferase FAM86B1	PE2	PE2	A6NJV1	F166C_HUMAN	Protein FAM166C	PE3	PE1	B2CW77	KILIN_HUMAN	Killin	PE1	PE1	B1AL88	F155A_HUMAN	Transmembrane protein FAM155A	PE2	PE2	F8WBI6	GOG8N_HUMAN	Golgin subfamily A member 8N	PE3	PE2	H3BU77	CC179_HUMAN	Coiled-coil domain-containing protein 179	PE4	PE4
A6PVI3	NCB2L_HUMAN	Nuclear cap-binding protein subunit 2-like	PE3	PE2	A6NEL3	F86C2_HUMAN	Putative protein FAM86C2P	PE5	PE5	A6NJW9	CD8B2_HUMAN	T-cell surface glycoprotein CD8 beta-2 chain	PE3	PE5	B2RBV5	MRUPP_HUMAN	Putative MORF4 family-associated protein 1-like protein UPP	PE1	PE1	B1AMM8	CI107_HUMAN	Putative uncharacterized protein encoded by LINC00587	PE5	PE5	F8WFD2	NPIA3_HUMAN	Nuclear pore complex-interacting protein family member A3	PE3	PE3	H3BV60	TGR3L_HUMAN	Transforming growth factor-beta receptor type 3-like protein	PE2	PE2
P0CF97	F200B_HUMAN	Protein FAM200B	PE3	PE1	Q658T7	F90A2_HUMAN	Putative protein FAM90A2P	PE5	PE5	A8MTJ6	FOXI3_HUMAN	Forkhead box protein I3	PE2	PE1	B2RN74	O11HC_HUMAN	Olfactory receptor 11H12	PE2	PE2	B1ANH7	IBAS1_HUMAN	Putative uncharacterized protein IBA57-AS1	PE5	PE5	G3V0H7	SO1B7_HUMAN	Putative solute carrier organic anion transporter family member 1B7	PE5	PE5	H7BZ55	CROL3_HUMAN	Putative ciliary rootlet coiled-coil protein-like 3 protein	PE5	PE5
P0CG34	TB15A_HUMAN	Thymosin beta-15A	PE1	PE1	A6NKC0	F90A7_HUMAN	Putative protein FAM90A7P	PE5	PE5	A8MTL3	R212B_HUMAN	RING finger protein 212B	PE2	PE1	B2RXF0	T229A_HUMAN	Transmembrane protein 229A	PE2	PE1	B1ANS9	WDR64_HUMAN	WD repeat-containing protein 64	PE2	PE1	G3V211	CL079_HUMAN	Uncharacterized protein encoded by LINC01619	PE4	PE4	I3L0S3	PYAS1_HUMAN	Putative uncharacterized protein PYCARD-AS1	PE5	PE5
P0CJ69	HMN2_HUMAN	Humanin-like 2	PE2	PE2	A6NJQ4	F90A8_HUMAN	Putative protein FAM90A8P	PE5	PE5	A8MUU9	YV023_HUMAN	Putative uncharacterized protein ENSP00000383309	PE5	PE5	B2RXH2	KDM4E_HUMAN	Lysine-specific demethylase 4E	PE1	PE1	B1ANY3	F220P_HUMAN	Putative protein FAM220BP	PE5	PE5	H0UI37	TSTD3_HUMAN	Thiosulfate sulfurtransferase/rhodanese-like domain-containing protein 3	PE3	PE3	I3L1E1	CS084_HUMAN	Uncharacterized protein C19orf84	PE4	PE4
P63130	GAK7_HUMAN	Endogenous retrovirus group K member 7 Gag polyprotein	PE3	PE3	A6NNJ1	F90A9_HUMAN	Putative protein FAM90A9P	PE5	PE5	A8MWK0	FS2P1_HUMAN	Putative fatty acid desaturase 2-like protein FADS2P1	PE5	PE5	B3EWG3	FM25A_HUMAN	Protein FAM25A	PE3	PE1	B1APH4	ZN487_HUMAN	Putative zinc finger protein 487	PE5	PE5	H0Y354	FA72C_HUMAN	Protein FAM72C	PE3	PE3	I3L1I5	YS060_HUMAN	Putative uncharacterized protein LOC100996504	PE5	PE5
Q494R0	FBAS1_HUMAN	Putative uncharacterized protein FBXL19-AS1	PE5	PE5	A6NDY2	F90AA_HUMAN	Putative protein FAM90A10P	PE5	PE5	C9JTQ0	ANR63_HUMAN	Ankyrin repeat domain-containing protein 63	PE3	PE1	B3EWG6	FM25G_HUMAN	Protein FAM25G	PE3	PE1	B2CW77	KILIN_HUMAN	Killin	PE1	PE1	H0Y7S4	PRA26_HUMAN	Putative PRAME family member 26	PE5	PE5	I3L273	GFY_HUMAN	Golgi-associated olfactory signaling regulator	PE3	PE1
Q3SY89	ELB3B_HUMAN	Elongin-A3 member B	PE2	PE2	A8MX19	F90AC_HUMAN	Putative protein FAM90A12P	PE5	PE5	D3DTV9	PRAC2_HUMAN	Putative protein PRAC2	PE5	PE5	B3GLJ2	PATE3_HUMAN	Prostate and testis expressed protein 3	PE2	PE1	B2RBV5	MRUPP_HUMAN	Putative MORF4 family-associated protein 1-like protein UPP	PE1	PE1	H0YKK7	GG6LS_HUMAN	Putative golgin subfamily A member 6-like protein 19	PE5	PE5	I3L3R5	CCER2_HUMAN	Coiled-coil domain-containing glutamate-rich protein 2	PE3	PE1
Q5I0G3	MDH1B_HUMAN	Putative malate dehydrogenase 1B	PE2	PE1	P0C7W8	F90AD_HUMAN	Putative protein FAM90A13P	PE5	PE5	D6R901	U17LL_HUMAN	Ubiquitin carboxyl-terminal hydrolase 17-like protein 21	PE3	PE3	B4DH59	NBPFP_HUMAN	Neuroblastoma breakpoint family member 26	PE5	PE5	B2RN74	O11HC_HUMAN	Olfactory receptor 11H12	PE2	PE2	H0YL09	U2Q2L_HUMAN	Putative ubiquitin-conjugating enzyme E2Q2-like protein	PE5	PE5	I6L899	GOG8R_HUMAN	Golgin subfamily A member 8R	PE3	PE3
Q6QN14	U17L6_HUMAN	Ubiquitin carboxyl-terminal hydrolase 17-like protein 6	PE1	PE1	P0C7W9	F90AE_HUMAN	Putative protein FAM90A14P	PE5	PE5	D6RF30	GOG8K_HUMAN	Golgin subfamily A member 8K	PE3	PE3	B4DJY2	TM233_HUMAN	Transmembrane protein 233	PE3	PE1	B2RXF0	T229A_HUMAN	Transmembrane protein 229A	PE2	PE1	H0YL14	TM250_HUMAN	Transmembrane protein 250	PE1	PE1	J3KSC0	CR064_HUMAN	Putative uncharacterized protein encoded by LINC01387	PE5	PE5
Q6ZSA7	LRC55_HUMAN	Leucine-rich repeat-containing protein 55	PE1	PE1	A6NE21	F90AI_HUMAN	Putative protein FAM90A18P/FAM90A19P	PE5	PE5	E5RHQ5	NPB11_HUMAN	Nuclear pore complex-interacting protein family member B11	PE3	PE3	B4DU55	ZN879_HUMAN	Zinc finger protein 879	PE2	PE1	B2RXH2	KDM4E_HUMAN	Lysine-specific demethylase 4E	PE1	PE1	H0YM25	GG6LV_HUMAN	Golgin subfamily A member 6-like protein 22	PE3	PE3	K7EIQ3	CS082_HUMAN	Uncharacterized protein ZNF561-AS1	PE4	PE4
Q6ZSB3	CB046_HUMAN	Putative uncharacterized protein encoded by LINC00299	PE5	PE5	P0C7V4	F90AJ_HUMAN	Putative protein FAM90A15P	PE5	PE5	E5RJ46	CH087_HUMAN	Uncharacterized protein C8orf87	PE4	PE4	B4DYI2	S31C2_HUMAN	Putative spermatogenesis-associated protein 31C2	PE5	PE5	B3EWG3	FM25A_HUMAN	Protein FAM25A	PE3	PE1	H3BMG3	SMKR1_HUMAN	Small lysine-rich protein 1	PE4	PE2	K7EIZ4	CS083_HUMAN	Putative uncharacterized protein C19orf83	PE5	PE5
A0A1B0GUX0	VAFNB_HUMAN	Protein ATP6V1FNB	PE4	PE1	A6NIJ5	F90AK_HUMAN	Putative protein FAM90A20P	PE5	PE5	E7EU14	PP5D1_HUMAN	Protein PPP5D1	PE2	PE2	B4DZS4	T11X1_HUMAN	T-complex protein 11 X-linked protein 1	PE2	PE2	B3EWG6	FM25G_HUMAN	Protein FAM25G	PE3	PE1	H3BN30	CP097_HUMAN	Uncharacterized protein C16orf97	PE2	PE2	K7EJ46	SIM22_HUMAN	Small integral membrane protein 22	PE2	PE1
A0A1B0GV03	GG6L7_HUMAN	Golgin subfamily A member 6-like protein 7	PE3	PE1	A8MWA6	F90AM_HUMAN	Putative protein FAM90A22P	PE5	PE5	E9PKD4	NPIA5_HUMAN	Nuclear pore complex-interacting protein family member A5	PE2	PE2	B4E2M5	ANR66_HUMAN	Ankyrin repeat domain-containing protein 66	PE2	PE2	B3GLJ2	PATE3_HUMAN	Prostate and testis expressed protein 3	PE2	PE1	H3BNL1	CC084_HUMAN	Uncharacterized protein C3orf84	PE2	PE1	K9M1U5	IFNL4_HUMAN	Interferon lambda-4	PE2	PE2
A0A1B0GVN3	CB092_HUMAN	Uncharacterized protein C2orf92	PE3	PE2	A8MXZ1	F90AN_HUMAN	Putative protein FAM90A23P	PE5	PE5	E9PQR5	NPIB8_HUMAN	Nuclear pore complex-interacting protein family member B8	PE3	PE2	B5MCN3	S14L6_HUMAN	Putative SEC14-like protein 6	PE5	PE5	B3KS81	SRRM5_HUMAN	Serine/arginine repetitive matrix protein 5	PE1	PE1	H3BNL8	CF229_HUMAN	Uncharacterized protein C6orf229	PE4	PE1	M0QZC1	RN225_HUMAN	RING finger protein 225	PE3	PE3
A0A1B0GVS7	MDFI2_HUMAN	MyoD family inhibitor domain-containing protein 2	PE2	PE2	P0C7X0	F90AO_HUMAN	Putative protein FAM90A24P	PE5	PE5	F5GYI3	UBA1L_HUMAN	Ubiquitin-associated protein 1-like	PE2	PE2	B5MD39	GGTL3_HUMAN	Putative glutathione hydrolase light chain 3	PE5	PE5	B4DH59	NBPFP_HUMAN	Neuroblastoma breakpoint family member 26	PE5	PE5	H3BPM6	MKROS_HUMAN	MKRN2 opposite strand protein	PE4	PE2	M0R1G4	YA044_HUMAN	Uncharacterized protein ENSP00000471857	PE2	PE1
A0A1B0GX31	TVB76_HUMAN	T cell receptor beta variable 7-6	PE3	PE3	P0C866	F91A2_HUMAN	Putative uncharacterized protein encoded by LINC00869	PE5	PE5	A6NHA9	O4C46_HUMAN	Olfactory receptor 4C46	PE3	PE3	B6A8C7	TARM1_HUMAN	T-cell-interacting, activating receptor on myeloid cells protein 1	PE1	PE1	B4DJY2	TM233_HUMAN	Transmembrane protein 233	PE3	PE1	H3BQB6	STMD1_HUMAN	Stathmin domain-containing protein 1	PE2	PE1	M5A8F1	SUPYN_HUMAN	Suppressyn	PE1	PE1
O75200	NPIB7_HUMAN	Nuclear pore complex-interacting protein family member B7	PE3	PE2	A6NFZ4	FA24A_HUMAN	Protein FAM24A	PE3	PE1	A6NHS1	YK042_HUMAN	Putative uncharacterized protein ENSP00000347057	PE5	PE5	B6SEH9	ERVV2_HUMAN	Endogenous retrovirus group V member 2 Env polyprotein	PE2	PE2	B4DS77	SHSA9_HUMAN	Protein shisa-9	PE2	PE1	H3BQJ8	LY6L_HUMAN	Lymphocyte antigen 6L	PE3	PE3	O00110	OVOL3_HUMAN	Putative transcription factor ovo-like protein 3	PE5	PE5
P0C7V7	SC11B_HUMAN	Putative signal peptidase complex catalytic subunit SEC11B	PE5	PE5	Q9NZY2	FA30A_HUMAN	Putative uncharacterized protein FAM30A	PE5	PE5	A7MBM2	DISP2_HUMAN	Protein dispatched homolog 2	PE2	PE1	B7Z1M9	C2D4D_HUMAN	C2 calcium-dependent domain-containing protein 4D	PE2	PE1	B4DU55	ZN879_HUMAN	Zinc finger protein 879	PE2	PE1	H3BQW9	F229A_HUMAN	Protein FAM229A	PE3	PE2	O00142	KITM_HUMAN	Thymidine kinase 2, mitochondrial	PE1	PE1
P10163	PRB4_HUMAN	Basic salivary proline-rich protein 4	PE1	PE1	Q6ZT52	FA43B_HUMAN	Protein FAM43B	PE2	PE1	A8K0S8	ME3L2_HUMAN	Putative homeobox protein Meis3-like 2	PE2	PE2	B7Z368	CJ142_HUMAN	Uncharacterized protein C10orf142	PE2	PE2	B4DX44	ZN736_HUMAN	Zinc finger protein 736	PE2	PE1	H3BRN8	CO065_HUMAN	Uncharacterized protein C15orf65	PE2	PE1	O00270	GPR31_HUMAN	12-(S)-hydroxy-5,8,10,14-eicosatetraenoic acid receptor	PE2	PE2
A0A087WSX0	LV545_HUMAN	Immunoglobulin lambda variable 5-45	PE3	PE1	Q5HY64	FA47C_HUMAN	Putative protein FAM47C	PE2	PE1	A8K830	COLC2_HUMAN	Colorectal cancer-associated protein 2	PE2	PE2	B7Z6K7	ZN814_HUMAN	Zinc finger protein 814	PE1	PE1	B4DYI2	S31C2_HUMAN	Putative spermatogenesis-associated protein 31C2	PE5	PE5	H3BS89	T178B_HUMAN	Transmembrane protein 178B	PE2	PE1	O00337	S28A1_HUMAN	Sodium/nucleoside cotransporter 1	PE1	PE1
A0A087WTH5	KCE1B_HUMAN	Potassium voltage-gated channel subfamily E member 1B	PE3	PE2	A6NHR8	FA47D_HUMAN	Putative protein FAM47D	PE5	PE5	A8MT33	SYC1L_HUMAN	Synaptonemal complex central element protein 1-like	PE2	PE1	B7Z8K6	TRDC_HUMAN	T cell receptor delta constant	PE1	PE1	B4DZS4	T11X1_HUMAN	T-complex protein 11 X-linked protein 1	PE2	PE2	H3BSY2	GOG8M_HUMAN	Golgin subfamily A member 8M	PE3	PE2	O00370	LORF2_HUMAN	LINE-1 retrotransposable element ORF2 protein	PE1	PE1
A0A0A0MS15	HV349_HUMAN	Immunoglobulin heavy variable 3-49	PE3	PE1	P0C841	FA66E_HUMAN	Putative protein FAM66E	PE5	PE5	A8MT66	YU005_HUMAN	Putative uncharacterized protein ENSP00000383407	PE5	PE5	B8ZZ34	SHSA8_HUMAN	Protein shisa-8	PE3	PE1	B4E2M5	ANR66_HUMAN	Ankyrin repeat domain-containing protein 66	PE2	PE2	H3BTG2	TEX46_HUMAN	Testis-expressed protein 46	PE2	PE1	O00398	P2Y10_HUMAN	Putative P2Y purinoceptor 10	PE2	PE1
P0CK96	S352B_HUMAN	Solute carrier family 35 member E2B	PE2	PE1	H0Y354	FA72C_HUMAN	Protein FAM72C	PE3	PE1	B6SEH9	ERVV2_HUMAN	Endogenous retrovirus group V member 2 Env polyprotein	PE2	PE2	B9A014	F243A_HUMAN	Protein FAM243A	PE2	PE2	B5MCN3	S14L6_HUMAN	Putative SEC14-like protein 6	PE5	PE5	H3BU77	CC179_HUMAN	Coiled-coil domain-containing protein 179	PE4	PE2	O00421	CCRL2_HUMAN	C-C chemokine receptor-like 2	PE1	PE1
P0CV99	TSPY4_HUMAN	Testis-specific Y-encoded protein 4	PE3	PE1	P0C7U9	FA87A_HUMAN	Protein FAM87A	PE2	PE2	C9J069	AJM1_HUMAN	Apical junction component 1 homolog	PE3	PE1	B9A6J9	TBC3L_HUMAN	TBC1 domain family member 3L	PE2	PE2	B5MD39	GGTL3_HUMAN	Putative glutathione hydrolase light chain 3	PE5	PE5	H3BV60	TGR3L_HUMAN	Transforming growth factor-beta receptor type 3-like protein	PE2	PE1	O00476	NPT4_HUMAN	Sodium-dependent phosphate transport protein 4	PE1	PE1
P59534	T2R39_HUMAN	Taste receptor type 2 member 39	PE2	PE2	Q96KT0	FAAS1_HUMAN	Uncharacterized protein FAM167A-AS1	PE4	PE4	C9J798	RAS4B_HUMAN	Ras GTPase-activating protein 4B	PE3	PE2	B9EJG8	T150C_HUMAN	Transmembrane protein 150C	PE2	PE2	B6A8C7	TARM1_HUMAN	T-cell-interacting, activating receptor on myeloid cells protein 1	PE1	PE1	H7BZ55	CRCC2_HUMAN	Putative ciliary rootlet coiled-coil protein 2	PE5	PE5	O00591	GBRP_HUMAN	Gamma-aminobutyric acid receptor subunit pi	PE1	PE1
A6NN14	ZN729_HUMAN	Zinc finger protein 729	PE2	PE2	P51161	FABP6_HUMAN	Gastrotropin	PE1	PE1	C9JDP6	CLD25_HUMAN	Putative claudin-25	PE5	PE5	C9J069	AJM1_HUMAN	Apical junction component 1 homolog	PE3	PE1	B6SEH9	ERVV2_HUMAN	Endogenous retrovirus group V member 2 Env polyprotein	PE2	PE2	H7C241	CLD34_HUMAN	Claudin-34	PE3	PE3	O00748	EST2_HUMAN	Cocaine esterase	PE1	PE1
A6NNA5	DRGX_HUMAN	Dorsal root ganglia homeobox protein	PE3	PE2	Q0Z7S8	FABP9_HUMAN	Fatty acid-binding protein 9	PE1	PE1	C9JL84	HHLA1_HUMAN	HERV-H LTR-associating protein 1	PE2	PE2	C9J1S8	TR49D_HUMAN	Tripartite motif-containing protein 49D	PE2	PE1	B7Z1M9	C2D4D_HUMAN	C2 calcium-dependent domain-containing protein 4D	PE2	PE1	H7C350	CC188_HUMAN	Coiled-coil domain-containing protein 188	PE3	PE1	O14498	ISLR_HUMAN	Immunoglobulin superfamily containing leucine-rich repeat protein	PE1	PE1
P0CI00	Z705B_HUMAN	Putative zinc finger protein 705B	PE5	PE5	Q96PS1	FACOS_HUMAN	FANCD2 opposite strand protein	PE2	PE2	C9JLR9	CK095_HUMAN	Uncharacterized protein C11orf95	PE1	PE1	C9J202	AG1L2_HUMAN	Putative glycosyltransferase ALG1L2	PE3	PE3	B7Z368	CJ142_HUMAN	Uncharacterized protein C10orf142	PE2	PE2	I0J062	PANO1_HUMAN	Proapoptotic nucleolar protein 1	PE2	PE2	O14520	AQP7_HUMAN	Aquaporin-7	PE1	PE1
P63120	VPK19_HUMAN	Endogenous retrovirus group K member 19 Pro protein	PE3	PE3	Q5VT28	FAM27_HUMAN	Protein FAM27A/B/C	PE3	PE3	C9JQL5	DSA2D_HUMAN	Putative dispanin subfamily A member 2d	PE5	PE5	C9J2P7	U17LF_HUMAN	Ubiquitin carboxyl-terminal hydrolase 17-like protein 15	PE3	PE3	B7Z6K7	ZN814_HUMAN	Putative uncharacterized zinc finger protein 814	PE1	PE1	I1YAP6	TRI77_HUMAN	Tripartite motif-containing protein 77	PE2	PE2	O14581	OR7AH_HUMAN	Olfactory receptor 7A17	PE2	PE2
P01782	HV309_HUMAN	Immunoglobulin heavy variable 3-9	PE1	PE1	A8MUU1	FB5L3_HUMAN	Putative fatty acid-binding protein 5-like protein 3	PE5	PE5	A6NN90	CB081_HUMAN	Uncharacterized protein C2orf81	PE3	PE1	C9J302	CD051_HUMAN	Uncharacterized protein C4orf51	PE4	PE4	B7Z8K6	TRDC_HUMAN	T-cell receptor delta chain C region	PE1	PE1	I3L0S3	PYAS1_HUMAN	Putative uncharacterized protein PYCARD-AS1	PE5	PE5	O14603	PRY_HUMAN	PTPN13-like protein, Y-linked	PE1	PE1
P01817	HV205_HUMAN	Immunoglobulin heavy variable 2-5	PE1	PE1	Q494R0	FBAS1_HUMAN	Putative uncharacterized protein FBXL19-AS1	PE5	PE5	A6NNC1	P12LL_HUMAN	Putative POM121-like protein 1-like	PE5	PE5	C9J3V5	TEX22_HUMAN	Testis-expressed protein 22	PE2	PE1	B7ZC32	KIF28_HUMAN	Kinesin-like protein KIF28P	PE3	PE3	I3L1E1	CS084_HUMAN	Uncharacterized protein C19orf84	PE4	PE1	O14626	GP171_HUMAN	Probable G-protein coupled receptor 171	PE2	PE1
P0C2S0	CTXN2_HUMAN	Cortexin-2	PE3	PE2	A6NFH5	FBP12_HUMAN	Fatty acid-binding protein 12	PE2	PE1	A6NNE9	MARHB_HUMAN	E3 ubiquitin-protein ligase MARCH11	PE2	PE1	C9J6K1	CS081_HUMAN	Putative uncharacterized protein C19orf81	PE4	PE1	B8ZZ34	SHSA8_HUMAN	Protein shisa-8	PE3	PE1	I3L1I5	YS060_HUMAN	Putative uncharacterized protein LOC100996504	PE5	PE5	O14633	LCE2B_HUMAN	Late cornified envelope protein 2B	PE2	PE2
P0C2W7	CT47B_HUMAN	Cancer/testis antigen 47B	PE4	PE1	Q5MNV8	FBX47_HUMAN	F-box only protein 47	PE2	PE2	A6NNP5	CC169_HUMAN	Coiled-coil domain-containing protein 169	PE2	PE2	C9JBD0	KRBX1_HUMAN	KRAB domain-containing protein 1	PE2	PE2	B9A014	CU140_HUMAN	Uncharacterized protein C21orf140	PE2	PE2	I3L273	GFY_HUMAN	Golgi-associated olfactory signaling regulator	PE3	PE3	O14756	H17B6_HUMAN	17-beta-hydroxysteroid dehydrogenase type 6	PE1	PE1
P0C7M7	ACSM4_HUMAN	Acyl-coenzyme A synthetase ACSM4, mitochondrial	PE2	PE1	Q92637	FCGRB_HUMAN	High affinity immunoglobulin gamma Fc receptor IB	PE2	PE1	A6NNZ2	TBB8B_HUMAN	Tubulin beta 8B	PE1	PE1	C9JC47	F157A_HUMAN	Putative protein FAM157A	PE3	PE3	B9A6J9	TBC3L_HUMAN	TBC1 domain family member 3L	PE2	PE2	I3L3R5	CCER2_HUMAN	Coiled-coil domain-containing glutamate-rich protein 2	PE2	PE1	O14804	TAAR5_HUMAN	Trace amine-associated receptor 5	PE2	PE2
Q17RM4	CC142_HUMAN	Coiled-coil domain-containing protein 142	PE2	PE1	Q6BAA4	FCRLB_HUMAN	Fc receptor-like B	PE1	PE1	A6NP61	ZAR1L_HUMAN	ZAR1-like protein	PE2	PE1	C9JDP6	CLD25_HUMAN	Putative claudin-25	PE5	PE5	B9EJG8	T150C_HUMAN	Transmembrane protein 150C	PE2	PE2	J3KSC0	CR064_HUMAN	Putative uncharacterized protein encoded by LINC01387	PE5	PE5	O14815	CAN9_HUMAN	Calpain-9	PE1	PE1
P0DKB6	MPC1L_HUMAN	Mitochondrial pyruvate carrier 1-like protein	PE2	PE1	Q8NA97	FEAS1_HUMAN	Putative uncharacterized protein FER1L6-AS1	PE2	PE2	B1AK76	SNUFL_HUMAN	Putative SNURF-like protein	PE5	PE5	C9JDV5	CL097_HUMAN	Putative uncharacterized protein C12orf77	PE2	PE2	C9J069	AJM1_HUMAN	Apical junction component 1 homolog	PE3	PE1	K7EIQ3	CS082_HUMAN	Uncharacterized protein ZNF561-AS1	PE4	PE4	O14843	FFAR3_HUMAN	Free fatty acid receptor 3	PE1	PE1
P0DMW2	PYDC4_HUMAN	NLR family pyrin domain-containing protein 2B	PE2	PE2	Q96M78	FEAS2_HUMAN	Putative uncharacterized protein encoded by FER1L6-AS2	PE2	PE2	B1ANY3	F220P_HUMAN	Putative protein FAM220BP	PE5	PE5	C9JFL3	PHGR1_HUMAN	Proline, histidine and glycine-rich protein 1	PE4	PE1	C9J1S8	TR49D_HUMAN	Tripartite motif-containing protein 49D	PE2	PE1	K7EJ46	SIM22_HUMAN	Small integral membrane protein 22	PE2	PE1	O14863	ZNT4_HUMAN	Zinc transporter 4	PE2	PE1
P18577	RHCE_HUMAN	Blood group Rh(CE) polypeptide	PE1	PE1	Q99581	FEV_HUMAN	Protein FEV	PE1	PE1	B4DYI2	S31C2_HUMAN	Putative spermatogenesis-associated protein 31C2	PE5	PE5	C9JG80	NPIB4_HUMAN	Nuclear pore complex-interacting protein family member B4	PE3	PE2	C9J202	AG1L2_HUMAN	Putative glycosyltransferase ALG1L2	PE3	PE3	K9M1U5	IFNL4_HUMAN	Interferon lambda-4	PE2	PE1	O14894	T4S5_HUMAN	Transmembrane 4 L6 family member 5	PE2	PE1
P78414	IRX1_HUMAN	Iroquois-class homeodomain protein IRX-1	PE2	PE1	Q5NUL3	FFAR4_HUMAN	Free fatty acid receptor 4	PE1	PE1	B4E2M5	ANR66_HUMAN	Ankyrin repeat domain-containing protein 66	PE2	PE2	C9JI98	TM238_HUMAN	Transmembrane protein 238	PE1	PE1	C9J2P7	U17LF_HUMAN	Ubiquitin carboxyl-terminal hydrolase 17-like protein 15	PE3	PE3	L0R6Q1	S35U4_HUMAN	SLC35A4 upstream open reading frame protein	PE3	PE1	O14904	WNT9A_HUMAN	Protein Wnt-9a	PE2	PE2
P0DOX5	IGG1_HUMAN	Immunoglobulin gamma-1 heavy chain	PE1	ΝΑ	Q8TAT2	FGFP3_HUMAN	Fibroblast growth factor-binding protein 3	PE1	PE1	B6A8C7	TARM1_HUMAN	T-cell-interacting, activating receptor on myeloid cells protein 1	PE1	PE1	C9JJ37	BTBDJ_HUMAN	BTB/POZ domain-containing protein 19	PE2	PE2	C9J302	CD051_HUMAN	Uncharacterized protein C4orf51	PE4	PE4	M0QZC1	RN225_HUMAN	RING finger protein 225	PE3	PE3	O14926	FSCN2_HUMAN	Fascin-2	PE1	PE1
P0DOX7	IGK_HUMAN	Immunoglobulin kappa light chain	PE1	ΝΑ	P0C7X4	FHL19_HUMAN	Putative ferritin heavy polypeptide-like 19	PE5	PE5	M0QZC1	RN225_HUMAN	RING finger protein 225	PE3	PE3	C9JJH3	U17LA_HUMAN	Ubiquitin carboxyl-terminal hydrolase 17-like protein 10	PE3	PE3	C9J3I9	CE058_HUMAN	Putative uncharacterized protein C5orf58	PE4	PE1	M5A8F1	SUPYN_HUMAN	Suppressyn	PE1	PE1	O14990	IPP4_HUMAN	Putative type-1 protein phosphatase inhibitor 4	PE1	PE1
P61568	ENK11_HUMAN	Putative endogenous retrovirus group K member 11-1 Env polyprotein	PE5	PE5	Q8TAL6	FIBIN_HUMAN	Fin bud initiation factor homolog	PE1	PE1	M5A8F1	SUPYN_HUMAN	Suppressyn	PE1	PE1	C9JL84	HHLA1_HUMAN	HERV-H LTR-associating protein 1	PE2	PE2	C9J3V5	TEX22_HUMAN	Testis-expressed protein 22	PE2	PE2	O00110	OVOL3_HUMAN	Putative transcription factor ovo-like protein 3	PE3	PE3	O15016	TRI66_HUMAN	Tripartite motif-containing protein 66	PE2	PE2
P61571	REC21_HUMAN	Endogenous retrovirus group K member 21 Rec protein	PE1	PE1	Q75LS8	FKB9L_HUMAN	Putative FK506-binding protein 9-like protein	PE5	PE5	A6NL88	SHSA7_HUMAN	Protein shisa-7	PE2	PE1	C9JLJ4	U17LD_HUMAN	Ubiquitin carboxyl-terminal hydrolase 17-like protein 13	PE3	PE3	C9J6K1	CS081_HUMAN	Putative uncharacterized protein C19orf81	PE4	PE1	O00270	GPR31_HUMAN	12-(S)-hydroxy-5,8,10,14-eicosatetraenoic acid receptor	PE2	PE2	O15072	ATS3_HUMAN	A disintegrin and metalloproteinase with thrombospondin motifs 3	PE2	PE1
P61579	ERK25_HUMAN	Endogenous retrovirus group K member 25 Rec protein	PE1	PE1	Q5VTH2	FLTOP_HUMAN	Protein Flattop	PE2	PE1	A6NLW8	DUXA_HUMAN	Double homeobox protein A	PE3	PE3	C9JLR9	CK095_HUMAN	Uncharacterized protein C11orf95	PE1	PE1	C9JBD0	KRBX1_HUMAN	KRAB domain-containing protein 1	PE2	PE2	O00337	S28A1_HUMAN	Sodium/nucleoside cotransporter 1	PE1	PE1	O15172	PSPHL_HUMAN	Putative phosphoserine phosphatase-like protein	PE5	PE5
Q13606	OR5I1_HUMAN	Olfactory receptor 5I1	PE2	PE2	A8MYX2	FM25E_HUMAN	Protein FAM25E	PE2	PE2	A6NM36	LRC30_HUMAN	Leucine-rich repeat-containing protein 30	PE4	PE4	C9JQL5	DSA2D_HUMAN	Putative dispanin subfamily A member 2d	PE5	PE5	C9JC47	F157A_HUMAN	Putative protein FAM157A	PE3	PE3	O00370	LORF2_HUMAN	LINE-1 retrotransposable element ORF2 protein	PE1	PE1	O15178	BRAC_HUMAN	Brachyury protein	PE1	PE1
Q6UY18	LIGO4_HUMAN	Leucine-rich repeat and immunoglobulin-like domain-containing nogo receptor-interacting protein 4	PE2	PE2	P0C7T7	FMAS1_HUMAN	Putative uncharacterized protein FRMD6-AS1	PE5	PE5	A6NM45	CLD24_HUMAN	Putative claudin-24	PE5	PE5	C9JSJ3	BHMG1_HUMAN	Basic helix-loop-helix and HMG box domain-containing protein 1	PE3	PE3	C9JDP6	CLD25_HUMAN	Putative claudin-25	PE5	PE5	O00398	P2Y10_HUMAN	Putative P2Y purinoceptor 10	PE2	PE1	O15195	VILL_HUMAN	Villin-like protein	PE2	PE1
Q6DWJ6	GP139_HUMAN	Probable G-protein coupled receptor 139	PE2	PE2	O60774	FMO6_HUMAN	Putative dimethylaniline monooxygenase [N-oxide-forming] 6	PE5	PE5	A8MWV9	SM34A_HUMAN	Small integral membrane protein 34A	PE2	PE2	C9JTQ0	ANR63_HUMAN	Ankyrin repeat domain-containing protein 63	PE3	PE1	C9JDV5	CL097_HUMAN	Putative uncharacterized protein C12orf77	PE2	PE2	O00476	NPT4_HUMAN	Sodium-dependent phosphate transport protein 4	PE1	PE1	O15204	ADEC1_HUMAN	ADAM DEC1	PE1	PE1
Q6E213	AWAT2_HUMAN	Acyl-CoA wax alcohol acyltransferase 2	PE1	PE1	Q4ZHG4	FNDC1_HUMAN	Fibronectin type III domain-containing protein 1	PE2	PE1	A8MXK9	YQ018_HUMAN	Uncharacterized protein ENSP00000382033	PE2	PE2	C9JUS6	ADM5_HUMAN	Putative adrenomedullin-5-like protein	PE2	PE2	C9JE40	PATL2_HUMAN	Protein PAT1 homolog 2	PE1	PE1	O00591	GBRP_HUMAN	Gamma-aminobutyric acid receptor subunit pi	PE2	PE2	O15218	GP182_HUMAN	G-protein coupled receptor 182	PE2	PE1
Q7Z4Y8	AT5L2_HUMAN	Putative ATP synthase subunit g 2, mitochondrial	PE5	PE5	Q5VTL7	FNDC7_HUMAN	Fibronectin type III domain-containing protein 7	PE2	PE1	A8MXZ1	F90AN_HUMAN	Putative protein FAM90A23P	PE5	PE5	C9JVI0	U17LB_HUMAN	Ubiquitin carboxyl-terminal hydrolase 17-like protein 11	PE3	PE3	C9JFL3	PHGR1_HUMAN	Proline, histidine and glycine-rich protein 1	PE4	PE1	O14520	AQP7_HUMAN	Aquaporin-7	PE1	PE1	O15225	INE1_HUMAN	Putative inactivation escape 1 protein	PE5	PE5
Q86Y27	BAGE5_HUMAN	B melanoma antigen 5	PE2	PE2	Q9HBA9	FOH1B_HUMAN	Putative N-acetylated-alpha-linked acidic dipeptidase	PE2	PE2	A8MY62	BLML_HUMAN	Putative beta-lactamase-like 1	PE2	PE1	C9JVW0	INAM1_HUMAN	Putative transmembrane protein INAFM1	PE4	PE1	C9JG80	NPIB4_HUMAN	Nuclear pore complex-interacting protein family member B4	PE3	PE2	O14525	ASTN1_HUMAN	Astrotactin-1	PE2	PE1	O15229	KMO_HUMAN	Kynurenine 3-monooxygenase	PE1	PE1
Q86Y29	BAGE3_HUMAN	B melanoma antigen 3	PE2	PE2	P14207	FOLR2_HUMAN	Folate receptor beta	PE1	PE1	A8MYX2	FM25E_HUMAN	Protein FAM25E	PE2	PE2	C9JXX5	CK094_HUMAN	Uncharacterized protein C11orf94	PE3	PE2	C9JI98	TM238_HUMAN	Transmembrane protein 238	PE1	PE1	O14603	PRY_HUMAN	PTPN13-like protein, Y-linked	PE1	PE1	O15353	FOXN1_HUMAN	Forkhead box protein N1	PE2	PE2
Q4UJ75	A20A4_HUMAN	Putative ankyrin repeat domain-containing protein 20A4	PE5	PE5	E5RQL4	FONG_HUMAN	Formiminotransferase N-terminal subdomain-containing protein	PE2	PE2	A8MZA4	GG6L6_HUMAN	Golgin subfamily A member 6-like protein 6	PE3	PE3	D3DTV9	PRAC2_HUMAN	Putative protein PRAC2	PE5	PE5	C9JJ37	BTBDJ_HUMAN	BTB/POZ domain-containing protein 19	PE2	PE2	O14626	GP171_HUMAN	Probable G-protein coupled receptor 171	PE2	PE1	O15453	NBR2_HUMAN	Next to BRCA1 gene 2 protein	PE2	PE2
Q5SQ80	A20A2_HUMAN	Putative ankyrin repeat domain-containing protein 20A2	PE5	PE5	Q5VYV0	FOXB2_HUMAN	Forkhead box protein B2	PE4	PE2	F5H4A9	CC080_HUMAN	Uncharacterized membrane protein C3orf80	PE2	PE1	D6R901	U17LL_HUMAN	Ubiquitin carboxyl-terminal hydrolase 17-like protein 21	PE3	PE3	C9JJH3	U17LA_HUMAN	Ubiquitin carboxyl-terminal hydrolase 17-like protein 10	PE3	PE3	O14804	TAAR5_HUMAN	Trace amine-associated receptor 5	PE2	PE2	O15480	MAGB3_HUMAN	Melanoma-associated antigen B3	PE2	PE1
Q6ZQY2	LR74B_HUMAN	Leucine-rich repeat-containing protein 74B	PE2	PE1	Q13461	FOXE3_HUMAN	Forkhead box protein E3	PE1	PE1	F8WBI6	GOG8N_HUMAN	Golgin subfamily A member 8N	PE3	PE2	D6R9N7	U17LI_HUMAN	Ubiquitin carboxyl-terminal hydrolase 17-like protein 18	PE3	PE3	C9JL84	HHLA1_HUMAN	HERV-H LTR-associating protein 1	PE2	PE2	O14843	FFAR3_HUMAN	Free fatty acid receptor 3	PE1	PE1	O15528	CP27B_HUMAN	25-hydroxyvitamin D-1 alpha hydroxylase, mitochondrial	PE1	PE1
Q6ZRR5	TLCD5_HUMAN	TLC domain-containing protein 5	PE2	PE2	A8MTJ6	FOXI3_HUMAN	Forkhead box protein I3	PE2	PE1	F8WFD2	NPIA3_HUMAN	Nuclear pore complex-interacting protein family member A3	PE3	PE3	D6RBM5	U17LN_HUMAN	Putative ubiquitin carboxyl-terminal hydrolase 17-like protein 23	PE5	PE5	C9JLJ4	U17LD_HUMAN	Ubiquitin carboxyl-terminal hydrolase 17-like protein 13	PE3	PE3	O14894	T4S5_HUMAN	Transmembrane 4 L6 family member 5	PE2	PE1	O15529	GPR42_HUMAN	G-protein coupled receptor 42	PE1	PE1
Q6ZRV3	CC074_HUMAN	Putative uncharacterized protein encoded by LINC00696	PE5	PE5	A0A1W2PRP0	FOXL3_HUMAN	Forkhead box protein L3	PE3	PE3	H0Y7S4	PRA26_HUMAN	Putative PRAME family member 26	PE5	PE5	D6RBQ6	U17LH_HUMAN	Ubiquitin carboxyl-terminal hydrolase 17-like protein 17	PE3	PE3	C9JLR9	CK095_HUMAN	Uncharacterized protein C11orf95	PE1	PE1	O15016	TRI66_HUMAN	Tripartite motif-containing protein 66	PE2	PE2	O15540	FABP7_HUMAN	Fatty acid-binding protein, brain	PE1	PE1
A0A1B0GUT2	CJ143_HUMAN	Uncharacterized protein C10orf143	PE4	PE2	Q6ZUU3	FOXNB_HUMAN	FOXL2 neighbor protein	PE2	PE2	H0YL09	U2Q2L_HUMAN	Putative ubiquitin-conjugating enzyme E2Q2-like protein	PE5	PE5	D6RCP7	U17LJ_HUMAN	Ubiquitin carboxyl-terminal hydrolase 17-like protein 19	PE3	PE3	C9JN71	ZN878_HUMAN	Zinc finger protein 878	PE3	PE3	O15172	PSPHL_HUMAN	Putative phosphoserine phosphatase-like protein	PE5	PE5	O15544	GR6_HUMAN	Protein GR6	PE2	PE2
A0A1B0GVT2	SIM36_HUMAN	Small integral membrane protein 36	PE3	PE1	P25089	FPR3_HUMAN	N-formyl peptide receptor 3	PE2	PE1	H3BPF8	GOG8S_HUMAN	Golgin subfamily A member 8S	PE3	PE3	D6REC4	CFA99_HUMAN	Cilia- and flagella-associated protein 99	PE3	PE1	C9JPN9	UL17C_HUMAN	Ubiquitin carboxyl-terminal hydrolase 17-like protein 12	PE3	PE3	O15178	BRAC_HUMAN	Brachyury protein	PE1	PE1	O42043	ENK18_HUMAN	Endogenous retrovirus group K member 18 Env polyprotein	PE1	PE1
A0A1B0GW64	SIM33_HUMAN	Small integral membrane protein 33	PE3	PE2	Q96QU4	FRG2B_HUMAN	Protein FRG2-like-1	PE2	PE2	H3BQB6	STMD1_HUMAN	Stathmin domain-containing protein 1	PE2	PE1	D6RF30	GOG8K_HUMAN	Golgin subfamily A member 8K	PE3	PE3	C9JQI7	TM232_HUMAN	Transmembrane protein 232	PE2	PE2	O15204	ADEC1_HUMAN	ADAM DEC1	PE1	PE1	O43174	CP26A_HUMAN	Cytochrome P450 26A1	PE1	PE1
Q5FYA8	ARSH_HUMAN	Arylsulfatase H	PE2	PE2	A6NGY1	FRG2C_HUMAN	Protein FRG2-like-2	PE3	PE2	H3BSY2	GOG8M_HUMAN	Golgin subfamily A member 8M	PE3	PE2	D6RGX4	F90AP_HUMAN	Putative protein FAM90A26	PE5	PE5	C9JQL5	DSA2D_HUMAN	Putative dispanin subfamily A member 2d	PE5	PE5	O15218	GP182_HUMAN	G-protein coupled receptor 182	PE2	PE2	O43246	CTR4_HUMAN	Cationic amino acid transporter 4	PE2	PE1
A0A075B6K6	LV403_HUMAN	Immunoglobulin lambda variable 4-3	PE3	PE1	O95876	FRITZ_HUMAN	WD repeat-containing and planar cell polarity effector protein fritz homolog	PE1	PE1	H7C241	CLD34_HUMAN	Claudin-34	PE3	PE3	D6RJB6	U17LK_HUMAN	Ubiquitin carboxyl-terminal hydrolase 17-like protein 20	PE3	PE3	C9JSJ3	BHMG1_HUMAN	Basic helix-loop-helix and HMG box domain-containing protein 1	PE3	PE3	O15225	INE1_HUMAN	Putative inactivation escape 1 protein	PE5	PE5	O43272	PROD_HUMAN	Proline dehydrogenase 1, mitochondrial	PE1	PE1
A0A075B6Y3	TJA3_HUMAN	T cell receptor alpha joining 3	PE4	PE4	Q6IN97	FRP2L_HUMAN	Putative protein FRMPD2-like	PE5	PE5	I0J062	PANO1_HUMAN	Proapoptotic nucleolar protein 1	PE2	PE2	E2RYF6	MUC22_HUMAN	Mucin-22	PE1	PE1	C9JTQ0	ANR63_HUMAN	Ankyrin repeat domain-containing protein 63	PE3	PE1	O15453	NBR2_HUMAN	Next to BRCA1 gene 2 protein	PE2	PE2	O43280	TREA_HUMAN	Trehalase	PE1	PE1
O60397	COX7S_HUMAN	Putative cytochrome c oxidase subunit 7A3, mitochondrial	PE5	PE5	Q5JV73	FRPD3_HUMAN	FERM and PDZ domain-containing protein 3	PE2	PE1	J3KSC0	CR064_HUMAN	Putative uncharacterized protein encoded by LINC01387	PE5	PE5	E2RYF7	PBMU2_HUMAN	Protein PBMUCL2	PE2	PE2	C9JUS6	ADM5_HUMAN	Putative adrenomedullin-5-like protein	PE2	PE2	O15528	CP27B_HUMAN	25-hydroxyvitamin D-1 alpha hydroxylase, mitochondrial	PE1	PE1	O43300	LRRT2_HUMAN	Leucine-rich repeat transmembrane neuronal protein 2	PE2	PE1
P0C7V6	SP202_HUMAN	Putative transcription factor SPT20 homolog-like 2	PE5	PE5	Q6ZNA5	FRRS1_HUMAN	Ferric-chelate reductase 1	PE2	PE1	A8MWL6	SNG2L_HUMAN	Putative synaptogyrin-2 like protein	PE5	PE5	E5RG02	PRS46_HUMAN	Putative serine protease 46	PE3	PE3	C9JVI0	U17LB_HUMAN	Ubiquitin carboxyl-terminal hydrolase 17-like protein 11	PE3	PE3	O15529	GPR42_HUMAN	G-protein coupled receptor 42	PE1	PE1	O43304	S14L5_HUMAN	SEC14-like protein 5	PE2	PE1
P0C7W9	F90AE_HUMAN	Putative protein FAM90A14P	PE5	PE5	A8MWK0	FS2P1_HUMAN	Putative fatty acid desaturase 2-like protein FADS2B	PE5	PE5	D6RBM5	U17LN_HUMAN	Putative ubiquitin carboxyl-terminal hydrolase 17-like protein 23	PE5	PE5	E5RHQ5	NPB11_HUMAN	Nuclear pore complex-interacting protein family member B11	PE3	PE3	C9JVW0	INAM1_HUMAN	Putative transmembrane protein INAFM1	PE4	PE1	O42043	ENK18_HUMAN	Endogenous retrovirus group K member 18 Env polyprotein	PE1	PE1	O43506	ADA20_HUMAN	Disintegrin and metalloproteinase domain-containing protein 20	PE2	PE2
O00270	GPR31_HUMAN	12-(S)-hydroxy-5,8,10,14-eicosatetraenoic acid receptor	PE1	PE1	Q5H9T9	FSCB_HUMAN	Fibrous sheath CABYR-binding protein	PE2	PE1	D6RBQ6	U17LH_HUMAN	Ubiquitin carboxyl-terminal hydrolase 17-like protein 17	PE3	PE3	E5RJ46	CH087_HUMAN	Uncharacterized protein C8orf87	PE4	PE4	C9JXX5	CK094_HUMAN	Uncharacterized protein C11orf94	PE3	PE2	O43174	CP26A_HUMAN	Cytochrome P450 26A1	PE1	PE1	O43511	S26A4_HUMAN	Pendrin	PE1	PE1
O43692	PI15_HUMAN	Peptidase inhibitor 15	PE1	PE1	Q11128	FUT5_HUMAN	4-galactosyl-N-acetylglucosaminide 3-alpha-L-fucosyltransferase FUT5	PE1	PE1	D6RCP7	U17LJ_HUMAN	Ubiquitin carboxyl-terminal hydrolase 17-like protein 19	PE3	PE3	E5RQL4	FONG_HUMAN	Formiminotransferase N-terminal subdomain-containing protein	PE2	PE2	D3DTV9	PRAC2_HUMAN	Putative protein PRAC2	PE5	PE5	O43246	CTR4_HUMAN	Cationic amino acid transporter 4	PE2	PE1	O43653	PSCA_HUMAN	Prostate stem cell antigen	PE1	PE1
P0DN87	CGB7_HUMAN	Choriogonadotropin subunit beta 7	PE2	PE1	P51993	FUT6_HUMAN	4-galactosyl-N-acetylglucosaminide 3-alpha-L-fucosyltransferase FUT6	PE1	PE1	E5RQL4	FONG_HUMAN	Formiminotransferase N-terminal subdomain-containing protein	PE2	PE2	E7ERA6	RN223_HUMAN	RING finger protein 223	PE2	PE1	D6R901	U17LL_HUMAN	Ubiquitin carboxyl-terminal hydrolase 17-like protein 21	PE3	PE3	O43361	ZN749_HUMAN	Zinc finger protein 749	PE1	PE1	O43677	NDUC1_HUMAN	NADH dehydrogenase [ubiquinone] 1 subunit C1, mitochondrial	PE2	PE1
P0DOX6	IGM_HUMAN	Immunoglobulin mu heavy chain	PE1	ΝΑ	Q5VV16	FX4L5_HUMAN	Forkhead box protein D4-like 5	PE3	PE1	E7ERA6	RN223_HUMAN	RING finger protein 223	PE2	PE1	E7EW31	PROB1_HUMAN	Proline-rich basic protein 1	PE2	PE1	D6R9N7	U17LI_HUMAN	Ubiquitin carboxyl-terminal hydrolase 17-like protein 18	PE3	PE3	O43506	ADA20_HUMAN	Disintegrin and metalloproteinase domain-containing protein 20	PE2	PE1	O43692	PI15_HUMAN	Peptidase inhibitor 15	PE1	PE1
A4D0Y5	CG077_HUMAN	Uncharacterized protein C7orf77	PE4	PE2	A0A2Z4LIS9	FXO3B_HUMAN	Forkhead box protein O3B	PE1	PE1	F2Z398	LMO7D_HUMAN	LMO7 downstream neighbor protein	PE2	PE2	E9PGG2	ANHX_HUMAN	Anomalous homeobox protein	PE2	PE1	D6RA61	U17LM_HUMAN	Ubiquitin carboxyl-terminal hydrolase 17-like protein 22	PE3	PE3	O43511	S26A4_HUMAN	Pendrin	PE1	PE1	O43749	OR1F1_HUMAN	Olfactory receptor 1F1	PE2	PE2
A4D2B8	PM2P1_HUMAN	Putative postmeiotic segregation increased 2-like protein 1	PE5	PE5	P59646	FXYD4_HUMAN	FXYD domain-containing ion transport regulator 4	PE3	PE2	F2Z3F1	CE067_HUMAN	Uncharacterized protein C5orf67	PE4	PE2	E9PI22	P23D1_HUMAN	Proline-rich protein 23D1	PE3	PE2	D6RBM5	U17LN_HUMAN	Putative ubiquitin carboxyl-terminal hydrolase 17-like protein 23	PE5	PE5	O43653	PSCA_HUMAN	Prostate stem cell antigen	PE1	PE1	O43766	LIAS_HUMAN	Lipoyl synthase, mitochondrial	PE1	PE1
P01717	LV325_HUMAN	Immunoglobulin lambda variable 3-25	PE1	PE1	Q96DB9	FXYD5_HUMAN	FXYD domain-containing ion transport regulator 5	PE1	PE1	A6NL46	YF016_HUMAN	Putative UPF0607 protein ENSP00000332738	PE3	PE3	E9PIF3	NPIA2_HUMAN	Nuclear pore complex-interacting protein family member A2	PE3	PE3	D6RBQ6	U17LH_HUMAN	Ubiquitin carboxyl-terminal hydrolase 17-like protein 17	PE3	PE3	O43677	NDUC1_HUMAN	NADH dehydrogenase [ubiquinone] 1 subunit C1, mitochondrial	PE1	PE1	O43812	DUX1_HUMAN	Double homeobox protein 1	PE2	PE2
P0C7I0	U17L8_HUMAN	Inactive ubiquitin carboxyl-terminal hydrolase 17-like protein 8	PE3	PE3	P58550	FXYD8_HUMAN	Putative FXYD domain-containing ion transport regulator 8	PE5	PE5	A6NL82	F183A_HUMAN	Protein FAM183A	PE3	PE1	E9PJ23	NPIB6_HUMAN	Nuclear pore complex-interacting protein family member B6	PE3	PE2	D6RCP7	U17LJ_HUMAN	Ubiquitin carboxyl-terminal hydrolase 17-like protein 19	PE3	PE3	O43692	PI15_HUMAN	Peptidase inhibitor 15	PE1	PE1	O43830	ZNF73_HUMAN	Zinc finger protein 73	PE3	PE3
P0DTE1	HV383_HUMAN	Probable non-functional immunoglobulin heavy variable 3-38-3	PE1	ΝΑ	Q8N3F9	G137C_HUMAN	Integral membrane protein GPR137C	PE2	PE2	A6NLX4	TM210_HUMAN	Transmembrane protein 210	PE3	PE1	E9PKD4	NPIA5_HUMAN	Nuclear pore complex-interacting protein family member A5	PE2	PE2	D6REC4	CFA99_HUMAN	Cilia- and flagella-associated protein 99	PE3	PE1	O43749	OR1F1_HUMAN	Olfactory receptor 1F1	PE2	PE2	O43868	S28A2_HUMAN	Sodium/nucleoside cotransporter 2	PE2	PE2
P0CZ25	D10OS_HUMAN	Uncharacterized protein DNAH10OS	PE2	PE2	Q8NGA4	G32P1_HUMAN	Putative G-protein coupled receptor GPR32P1	PE5	PE5	A6NM03	O2AG2_HUMAN	Olfactory receptor 2AG2	PE2	PE2	E9PQ53	NDUCR_HUMAN	NADH dehydrogenase [ubiquinone] 1 subunit C2, isoform 2	PE1	PE1	D6RF30	GOG8K_HUMAN	Golgin subfamily A member 8K	PE3	PE3	O43766	LIAS_HUMAN	Lipoyl synthase, mitochondrial	PE1	PE1	O43869	OR2T1_HUMAN	Olfactory receptor 2T1	PE2	PE3
P0DJ93	SIM13_HUMAN	Small integral membrane protein 13	PE3	PE1	Q9NQR9	G6PC2_HUMAN	Glucose-6-phosphatase 2	PE1	PE1	A6NM11	L37A2_HUMAN	Leucine-rich repeat-containing protein 37A2	PE2	PE1	E9PQR5	NPIB8_HUMAN	Nuclear pore complex-interacting protein family member B8	PE3	PE2	D6RGX4	F90AP_HUMAN	Putative protein FAM90A26	PE5	PE5	O43830	ZNF73_HUMAN	Zinc finger protein 73	PE3	PE3	O43895	XPP2_HUMAN	Xaa-Pro aminopeptidase 2	PE1	PE1
P59535	T2R40_HUMAN	Taste receptor type 2 member 40	PE2	PE2	Q8TED4	G6PT3_HUMAN	Glucose-6-phosphate exchanger SLC37A2	PE2	PE1	A8MWL7	TM14D_HUMAN	Transmembrane protein 14DP	PE5	PE5	F2Z333	FND10_HUMAN	Fibronectin type III domain-containing protein 10	PE3	PE1	D6RJB6	U17LK_HUMAN	Ubiquitin carboxyl-terminal hydrolase 17-like protein 20	PE3	PE3	O43861	ATP9B_HUMAN	Probable phospholipid-transporting ATPase IIB	PE2	PE1	O43930	PRKY_HUMAN	Putative serine/threonine-protein kinase PRKY	PE5	PE5
P59922	OR2B8_HUMAN	Putative olfactory receptor 2B8	PE5	PE5	P62684	GA113_HUMAN	Endogenous retrovirus group K member 113 Gag polyprotein	PE1	PE1	A8MWP4	YU008_HUMAN	Putative uncharacterized protein ENSP00000401716	PE5	PE5	F2Z398	LMO7D_HUMAN	LMO7 downstream neighbor protein	PE2	PE2	E2RYF6	MUC22_HUMAN	Mucin-22	PE1	PE1	O43869	OR2T1_HUMAN	Olfactory receptor 2T1	PE3	PE3	O43934	MFS11_HUMAN	UNC93-like protein MFSD11	PE2	PE1
A6NND4	O2AT4_HUMAN	Olfactory receptor 2AT4	PE1	PE1	O95177	GAAS1_HUMAN	Uncharacterized protein GAS8-AS1	PE5	PE5	A8MWP6	YQ019_HUMAN	Uncharacterized protein ENSP00000382042	PE2	PE2	F2Z3F1	CE067_HUMAN	Uncharacterized protein C5orf67	PE4	PE2	E2RYF7	PBMU2_HUMAN	Protein PBMUCL2	PE2	PE2	O43895	XPP2_HUMAN	Xaa-Pro aminopeptidase 2	PE1	PE1	O60243	H6ST1_HUMAN	Heparan-sulfate 6-O-sulfotransferase 1	PE1	PE1
A6NNM3	RIM3B_HUMAN	RIMS-binding protein 3B	PE3	PE1	Q2WGN9	GAB4_HUMAN	GRB2-associated-binding protein 4	PE2	PE2	A8MXT2	MAGBH_HUMAN	Melanoma-associated antigen B17	PE4	PE1	F2Z3M2	CQ112_HUMAN	Uncharacterized protein C17orf112	PE4	PE4	E5RG02	PRS46_HUMAN	Putative serine protease 46	PE3	PE3	O43930	PRKY_HUMAN	Putative serine/threonine-protein kinase PRKY	PE5	PE5	O60284	ST18_HUMAN	Suppression of tumorigenicity 18 protein	PE1	PE1
P0CF74	IGLC6_HUMAN	Immunoglobulin lambda constant 6	PE1	PE1	Q6ZQY3	GADL1_HUMAN	Acidic amino acid decarboxylase GADL1	PE1	PE1	A8MXU0	DB108_HUMAN	Putative beta-defensin 108A	PE5	PE5	F5GYI3	UBA1L_HUMAN	Ubiquitin-associated protein 1-like	PE2	PE2	E5RHQ5	NPB11_HUMAN	Nuclear pore complex-interacting protein family member B11	PE3	PE3	O60284	ST18_HUMAN	Suppression of tumorigenicity 18 protein	PE1	PE1	O60304	ZN500_HUMAN	Zinc finger protein 500	PE2	PE2
P52951	GBX2_HUMAN	Homeobox protein GBX-2	PE2	PE1	Q96PS6	GAFA1_HUMAN	Putative uncharacterized protein GAFA-1	PE4	PE4	A8MYZ5	IQCF6_HUMAN	IQ domain-containing protein F6	PE4	PE1	F5H4A9	CC080_HUMAN	Uncharacterized membrane protein C3orf80	PE2	PE1	E5RJ46	CH087_HUMAN	Uncharacterized protein C8orf87	PE4	PE4	O60309	L37A3_HUMAN	Leucine-rich repeat-containing protein 37A3	PE2	PE1	O60309	L37A3_HUMAN	Leucine-rich repeat-containing protein 37A3	PE2	PE2
P59036	CU082_HUMAN	Putative uncharacterized protein encoded by LINC00310	PE5	PE5	Q4V321	GAG13_HUMAN	G antigen 13	PE3	PE1	A8MZ25	YQ037_HUMAN	Putative uncharacterized protein FLJ38767	PE5	PE5	F8VTS6	RFAL1_HUMAN	Ret finger protein-like 4A-like protein 1	PE2	PE2	E5RQL4	FONG_HUMAN	Formiminotransferase N-terminal subdomain-containing protein	PE2	PE2	O60384	ZN861_HUMAN	Putative zinc finger protein 861	PE5	PE5	O60312	AT10A_HUMAN	Probable phospholipid-transporting ATPase VA	PE2	PE1
P59095	STAR6_HUMAN	StAR-related lipid transfer protein 6	PE1	PE1	Q13070	GAGE6_HUMAN	G antigen 6	PE1	PE1	A8MZ26	EFCB9_HUMAN	EF-hand calcium-binding domain-containing protein 9	PE3	PE1	F8W1W9	NPIB9_HUMAN	Nuclear pore complex-interacting protein family member B9	PE3	PE2	E7EML9	PRS44_HUMAN	Serine protease 44	PE3	PE3	O60393	NOBOX_HUMAN	Homeobox protein NOBOX	PE1	PE1	O60320	F1891_HUMAN	Protein FAM189A1	PE2	PE2
P62684	GA113_HUMAN	Endogenous retrovirus group K member 113 Gag polyprotein	PE1	PE1	P01358	GAJU_HUMAN	Gastric juice peptide 1	PE1	ΝΑ	G3V0H7	SO1B7_HUMAN	Putative solute carrier organic anion transporter family member 1B7	PE5	PE5	F8WBI6	GOG8N_HUMAN	Golgin subfamily A member 8N	PE3	PE2	E7ERA6	RN223_HUMAN	RING finger protein 223	PE2	PE1	O60397	COX7S_HUMAN	Putative cytochrome c oxidase subunit 7A3, mitochondrial	PE5	PE5	O60347	TBC12_HUMAN	TBC1 domain family member 12	PE1	PE1
Q3SY05	CA157_HUMAN	Putative uncharacterized protein encoded by LINC00303	PE5	PE5	P87889	GAK10_HUMAN	Endogenous retrovirus group K member 10 Gag polyprotein	PE1	PE1	G3V211	CL079_HUMAN	Uncharacterized protein encoded by LINC01619	PE5	PE5	F8WFD2	NPIA3_HUMAN	Nuclear pore complex-interacting protein family member A3	PE3	PE3	E7EW31	PROB1_HUMAN	Proline-rich basic protein 1	PE2	PE1	O60403	O10H2_HUMAN	Olfactory receptor 10H2	PE2	PE2	O60384	ZN861_HUMAN	Putative zinc finger protein 861	PE5	PE5
Q6BAA4	FCRLB_HUMAN	Fc receptor-like B	PE1	PE1	Q9YNA8	GAK19_HUMAN	Endogenous retrovirus group K member 19 Gag polyprotein	PE1	PE1	H0UI37	TSTD3_HUMAN	Thiosulfate sulfurtransferase/rhodanese-like domain-containing protein 3	PE3	PE3	G3V0H7	SO1B7_HUMAN	Putative solute carrier organic anion transporter family member 1B7	PE5	PE5	E9PGG2	ANHX_HUMAN	Anomalous homeobox protein	PE2	PE1	O60422	ONEC3_HUMAN	One cut domain family member 3	PE3	PE3	O60393	NOBOX_HUMAN	Homeobox protein NOBOX	PE1	PE1
Q6ZSR3	YO027_HUMAN	Putative uncharacterized protein FLJ45275, mitochondrial	PE5	PE5	P62683	GAK21_HUMAN	Endogenous retrovirus group K member 21 Gag polyprotein	PE1	PE1	H3BQJ8	LY6L_HUMAN	Lymphocyte antigen 6L	PE3	PE3	G3V211	CL079_HUMAN	Uncharacterized protein encoded by LINC01619	PE5	PE5	E9PI22	P23D1_HUMAN	Proline-rich protein 23D1	PE3	PE2	O60423	AT8B3_HUMAN	Phospholipid-transporting ATPase IK	PE2	PE1	O60397	COX7S_HUMAN	Putative cytochrome c oxidase subunit 7A3, mitochondrial	PE5	PE5
Q8IZM0	CNG1O_HUMAN	Putative CNGA1-overlapping antisense gene protein	PE5	PE5	P63145	GAK24_HUMAN	Endogenous retrovirus group K member 24 Gag polyprotein	PE1	PE1	H3BQL2	GOG8T_HUMAN	Golgin subfamily A member 8T	PE3	PE3	G9CGD6	CNIPF_HUMAN	CNK3/IPCEF1 fusion protein	PE1	PE1	E9PIF3	NPIA2_HUMAN	Nuclear pore complex-interacting protein family member A2	PE3	PE3	O60431	OR1I1_HUMAN	Olfactory receptor 1I1	PE3	PE3	O60403	O10H2_HUMAN	Olfactory receptor 10H2	PE2	PE2
Q8N7P1	PLD5_HUMAN	Inactive phospholipase D5	PE2	PE1	Q9HDB9	GAK5_HUMAN	Endogenous retrovirus group K member 5 Gag polyprotein	PE1	PE1	H3BQW9	F229A_HUMAN	Protein FAM229A	PE3	PE2	H0UI37	TSTD3_HUMAN	Thiosulfate sulfurtransferase/rhodanese-like domain-containing protein 3	PE3	PE3	E9PJ23	NPIB6_HUMAN	Nuclear pore complex-interacting protein family member B6	PE3	PE2	O60676	CST8_HUMAN	Cystatin-8	PE1	PE1	O60404	O10H3_HUMAN	Olfactory receptor 10H3	PE2	PE2
Q8NFJ8	BHE22_HUMAN	Class E basic helix-loop-helix protein 22	PE2	PE1	P63130	GAK7_HUMAN	Endogenous retrovirus group K member 7 Gag polyprotein	PE3	PE3	I3L0S3	PYAS1_HUMAN	Putative uncharacterized protein PYCARD-AS1	PE5	PE5	H0Y354	FA72C_HUMAN	Protein FAM72C	PE3	PE3	E9PKD4	NPIA5_HUMAN	Nuclear pore complex-interacting protein family member A5	PE2	PE2	O60774	FMO6_HUMAN	Putative dimethylaniline monooxygenase [N-oxide-forming] 6	PE5	PE5	O60412	OR7C2_HUMAN	Olfactory receptor 7C2	PE2	PE3
A8MTW9	YB043_HUMAN	Putative uncharacterized protein ENSP00000380674	PE5	PE5	P62685	GAK8_HUMAN	Endogenous retrovirus group K member 8 Gag polyprotein	PE1	PE1	I3L1E1	CS084_HUMAN	Uncharacterized protein C19orf84	PE4	PE1	H0Y7S4	PRA26_HUMAN	Putative PRAME family member 26	PE5	PE5	E9PQ53	NDUCR_HUMAN	NADH dehydrogenase [ubiquinone] 1 subunit C2, isoform 2	PE1	PE1	O60811	PRAM2_HUMAN	PRAME family member 2	PE2	PE2	O60422	ONEC3_HUMAN	One cut domain family member 3	PE2	PE3
A8MU93	CQ100_HUMAN	Uncharacterized protein C17orf100	PE4	PE1	P63126	GAK9_HUMAN	Endogenous retrovirus group K member 9 Gag polyprotein	PE1	PE1	I3L273	GFY_HUMAN	Golgi-associated olfactory signaling regulator	PE3	PE3	H0YKK7	GG6LS_HUMAN	Putative golgin subfamily A member 6-like protein 19	PE5	PE5	E9PQR5	NPIB8_HUMAN	Nuclear pore complex-interacting protein family member B8	PE3	PE2	O60813	PRA11_HUMAN	PRAME family member 11	PE2	PE2	O60431	OR1I1_HUMAN	Olfactory receptor 1I1	PE2	PE3
Q5QFB9	PAPAS_HUMAN	Protein PAPPAS	PE5	PE5	Q8N292	GAPT_HUMAN	Protein GAPT	PE1	PE1	I3L3R5	CCER2_HUMAN	Coiled-coil domain-containing glutamate-rich protein 2	PE2	PE1	H0YL09	U2Q2L_HUMAN	Putative ubiquitin-conjugating enzyme E2Q2-like protein	PE5	PE5	F2Z333	FND10_HUMAN	Fibronectin type III domain-containing protein 10	PE3	PE1	O60829	PAGE4_HUMAN	P antigen family member 4	PE1	PE1	O60449	LY75_HUMAN	Lymphocyte antigen 75	PE1	PE1
Q8IZ16	CG061_HUMAN	Uncharacterized protein C7orf61	PE2	PE1	A0A1W2PPG7	GBG14_HUMAN	Putative guanine nucleotide-binding protein G(I)/G(S)/G(O) subunit gamma-14	PE5	PE5	O14520	AQP7_HUMAN	Aquaporin-7	PE1	PE1	H0YL14	TM250_HUMAN	Transmembrane protein 250	PE1	PE1	F2Z398	LMO7D_HUMAN	LMO7 downstream neighbor protein	PE2	PE2	O60882	MMP20_HUMAN	Matrix metalloproteinase-20	PE1	PE1	O60478	G137B_HUMAN	Integral membrane protein GPR137B	PE2	PE2
Q8NDQ6	ZN540_HUMAN	Zinc finger protein 540	PE1	PE1	Q8N5D6	GBGT1_HUMAN	Globoside alpha-1,3-N-acetylgalactosaminyltransferase 1	PE2	PE1	A6NNA5	DRGX_HUMAN	Dorsal root ganglia homeobox protein	PE3	PE3	H0YM25	GG6LV_HUMAN	Golgin subfamily A member 6-like protein 22	PE3	PE3	F2Z3F1	CE067_HUMAN	Uncharacterized protein C5orf67	PE4	PE2	O60928	KCJ13_HUMAN	Inward rectifier potassium channel 13	PE1	PE1	O60513	B4GT4_HUMAN	Beta-1,4-galactosyltransferase 4	PE1	PE1
Q969I3	GLYL1_HUMAN	Glycine N-acyltransferase-like protein 1	PE1	PE1	Q9BY60	GBRL3_HUMAN	Gamma-aminobutyric acid receptor-associated protein-like 3	PE2	PE2	A6NNB3	IFM5_HUMAN	Interferon-induced transmembrane protein 5	PE1	PE1	H3BN30	CP097_HUMAN	Uncharacterized protein C16orf97	PE2	PE2	F2Z3M2	CQ112_HUMAN	Uncharacterized protein C17orf112	PE4	PE4	O60931	CTNS_HUMAN	Cystinosin	PE1	PE1	O60519	CRBL2_HUMAN	cAMP-responsive element-binding protein-like 2	PE1	PE1
Q5T292	TM273_HUMAN	Transmembrane protein 273	PE3	PE1	O00591	GBRP_HUMAN	Gamma-aminobutyric acid receptor subunit pi	PE2	PE1	A6NNX1	RIAD1_HUMAN	RIIa domain-containing protein 1	PE4	PE1	H3BNL1	CC084_HUMAN	Uncharacterized protein C3orf84	PE2	PE1	F5GYI3	UBA1L_HUMAN	Ubiquitin-associated protein 1-like	PE2	PE2	O71037	ENK19_HUMAN	Endogenous retrovirus group K member 19 Env polyprotein	PE1	PE1	O60548	FOXD2_HUMAN	Forkhead box protein D2	PE2	PE1
Q8NH51	OR8K3_HUMAN	Olfactory receptor 8K3	PE3	PE3	A8MPY1	GBRR3_HUMAN	Gamma-aminobutyric acid receptor subunit rho-3	PE3	PE2	B1AJZ1	CA196_HUMAN	Putative uncharacterized protein C1orf196	PE5	PE5	H3BNL8	ARMD2_HUMAN	Armadillo-like helical domain-containing protein 2	PE4	PE1	F5H4A9	CC080_HUMAN	Uncharacterized membrane protein C3orf80	PE2	PE1	O75038	PLCH2_HUMAN	1-phosphatidylinositol 4,5-bisphosphate phosphodiesterase eta-2	PE2	PE1	O60575	ISK4_HUMAN	Serine protease inhibitor Kazal-type 4	PE2	PE1
Q8NH60	O52J3_HUMAN	Olfactory receptor 52J3	PE3	PE3	Q14549	GBX1_HUMAN	Homeobox protein GBX-1	PE1	PE1	B2RBV5	MRUPP_HUMAN	Putative MORF4 family-associated protein 1-like protein UPP	PE1	PE1	H3BPF8	GOG8S_HUMAN	Golgin subfamily A member 8S	PE3	PE3	F5H4B4	F227A_HUMAN	Protein FAM227A	PE1	PE1	O75121	MFA3L_HUMAN	Microfibrillar-associated protein 3-like	PE1	PE1	O60656	UD19_HUMAN	UDP-glucuronosyltransferase 1-9	PE1	PE1
Q8IWX5	SGPP2_HUMAN	Sphingosine-1-phosphate phosphatase 2	PE1	PE1	P52951	GBX2_HUMAN	Homeobox protein GBX-2	PE2	PE1	B2RN74	O11HC_HUMAN	Olfactory receptor 11H12	PE2	PE2	H3BPM6	MKROS_HUMAN	MKRN2 opposite strand protein	PE4	PE2	F8VTS6	RFAL1_HUMAN	Ret finger protein-like 4A-like protein 1	PE2	PE2	O75200	NPIB7_HUMAN	Nuclear pore complex-interacting protein family member B7	PE3	PE2	O60676	CST8_HUMAN	Cystatin-8	PE1	PE1
A0A1B0GUW6	SPEM3_HUMAN	Uncharacterized protein SPEM3	PE3	PE1	Q8WZA8	GC224_HUMAN	Putative gastric cancer-related gene 224 protein	PE5	PE5	B3EWG3	FM25A_HUMAN	Protein FAM25A	PE3	PE1	H3BQB6	STMD1_HUMAN	Stathmin domain-containing protein 1	PE2	PE1	F8W1W9	NPIB9_HUMAN	Nuclear pore complex-interacting protein family member B9	PE3	PE2	O75204	TM127_HUMAN	Transmembrane protein 127	PE1	PE1	O60774	FMO6_HUMAN	Putative dimethylaniline monooxygenase [N-oxide-forming] 6	PE5	PE5
A0A1B0GWB2	PRT1B_HUMAN	Proline rich transmembrane protein 1B	PE3	PE1	Q9P109	GCNT4_HUMAN	Beta-1,3-galactosyl-O-glycosyl-glycoprotein beta-1,6-N-acetylglucosaminyltransferase 4	PE2	PE1	B3EWG6	FM25G_HUMAN	Protein FAM25G	PE3	PE1	H3BQJ8	LY6L_HUMAN	Lymphocyte antigen 6L	PE3	PE3	F8WBI6	GOG8N_HUMAN	Golgin subfamily A member 8N	PE3	PE2	O75264	SIM24_HUMAN	Small integral membrane protein 24	PE2	PE1	O60809	PRA10_HUMAN	PRAME family member 10	PE2	PE2
A0A1B0GX56	TRDV1_HUMAN	T cell receptor delta variable 1	PE1	PE1	Q6ZNI0	GCNT7_HUMAN	Beta-1,3-galactosyl-O-glycosyl-glycoprotein beta-1,6-N-acetylglucosaminyltransferase 7	PE2	PE2	B3GLJ2	PATE3_HUMAN	Prostate and testis expressed protein 3	PE2	PE1	H3BQL2	GOG8T_HUMAN	Golgin subfamily A member 8T	PE3	PE3	F8WFD2	NPIA3_HUMAN	Nuclear pore complex-interacting protein family member A3	PE3	PE3	O75343	GCYB2_HUMAN	Guanylate cyclase soluble subunit beta-2	PE5	PE5	O60810	PRAM4_HUMAN	PRAME family member 4	PE2	PE2
Q0Z7S8	FABP9_HUMAN	Fatty acid-binding protein 9	PE1	PE1	Q9BZD3	GCOM2_HUMAN	Putative GRINL1B complex locus protein 2	PE5	PE5	B5MCN3	S14L6_HUMAN	Putative SEC14-like protein 6	PE5	PE5	H3BQW9	F229A_HUMAN	Protein FAM229A	PE3	PE2	G3V0H7	SO1B7_HUMAN	Putative solute carrier organic anion transporter family member 1B7	PE5	PE5	O75373	ZN737_HUMAN	Zinc finger protein 737	PE2	PE2	O60813	PRA11_HUMAN	PRAME family member 11	PE2	PE2
P04437	TVA29_HUMAN	T cell receptor alpha variable 29/delta variable 5	PE1	PE1	Q96MZ0	GD1L1_HUMAN	Ganglioside-induced differentiation-associated protein 1-like 1	PE2	PE1	B5MD39	GGTL3_HUMAN	Putative glutathione hydrolase light chain 3	PE5	PE5	H3BSY2	GOG8M_HUMAN	Golgin subfamily A member 8M	PE3	PE2	G3V211	CL079_HUMAN	Uncharacterized protein encoded by LINC01619	PE4	PE4	O75388	GPR32_HUMAN	Probable G-protein coupled receptor 32	PE2	PE2	O60829	PAGE4_HUMAN	P antigen family member 4	PE2	PE1
A0A075B6J6	LV322_HUMAN	Immunoglobulin lambda variable 3-22	PE3	PE1	I3L273	GFY_HUMAN	Golgi-associated olfactory signaling regulator	PE3	PE1	O15172	PSPHL_HUMAN	Putative phosphoserine phosphatase-like protein	PE5	PE5	H3BTG2	TEX46_HUMAN	Testis-expressed protein 46	PE2	PE1	G9CGD6	CNIPF_HUMAN	CNK3/IPCEF1 fusion protein	PE1	PE1	O75443	TECTA_HUMAN	Alpha-tectorin	PE1	PE1	O60882	MMP20_HUMAN	Matrix metalloproteinase-20	PE1	PE1
A0A075B6K0	LV316_HUMAN	Immunoglobulin lambda variable 3-16	PE3	PE1	A6NDE8	GG12H_HUMAN	G antigen 12H	PE3	PE1	O15178	TBXT_HUMAN	T-box transcription factor T	PE1	PE1	H3BV12	GOG8Q_HUMAN	Golgin subfamily A member 8Q	PE3	PE3	H0UI37	TSTD3_HUMAN	Thiosulfate sulfurtransferase/rhodanese-like domain-containing protein 3	PE3	PE3	O75452	RDH16_HUMAN	Retinol dehydrogenase 16	PE1	PE1	O60928	KCJ13_HUMAN	Inward rectifier potassium channel 13	PE1	PE1
O15204	ADEC1_HUMAN	ADAM DEC1	PE1	PE1	A6NER3	GG12J_HUMAN	G antigen 12J	PE3	PE1	O15225	INE1_HUMAN	Putative inactivation escape 1 protein	PE5	PE5	H3BV60	TGR3L_HUMAN	Transforming growth factor-beta receptor type 3-like protein	PE2	PE1	H0Y354	FA72C_HUMAN	Protein FAM72C	PE3	PE3	O75715	GPX5_HUMAN	Epididymal secretory glutathione peroxidase	PE1	PE1	O60931	CTNS_HUMAN	Cystinosin	PE1	PE1
O95371	OR2C1_HUMAN	Olfactory receptor 2C1	PE2	PE2	Q8N7Z2	GG6L1_HUMAN	Golgin subfamily A member 6-like protein 1	PE2	PE2	K7EJ46	SIM22_HUMAN	Small integral membrane protein 22	PE1	PE1	H7C241	CLD34_HUMAN	Claudin-34	PE3	PE3	H0Y7S4	PRA26_HUMAN	Putative PRAME family member 26	PE5	PE5	O75747	P3C2G_HUMAN	Phosphatidylinositol 4-phosphate 3-kinase C2 domain-containing subunit gamma	PE1	PE1	O60939	SCN2B_HUMAN	Sodium channel subunit beta-2	PE1	PE1
A0A075B767	PAL4H_HUMAN	Peptidyl-prolyl cis-trans isomerase A-like 4H	PE3	PE1	A6NEY3	GG6L3_HUMAN	Putative golgin subfamily A member 6-like protein 3	PE5	PE5	O00591	GBRP_HUMAN	Gamma-aminobutyric acid receptor subunit pi	PE2	PE1	H7C350	CC188_HUMAN	Coiled-coil domain-containing protein 188	PE3	PE1	H0YKK7	GG6LS_HUMAN	Putative golgin subfamily A member 6-like protein 19	PE5	PE5	O75795	UDB17_HUMAN	UDP-glucuronosyltransferase 2B17	PE1	PE1	O71037	ENK19_HUMAN	Endogenous retrovirus group K member 19 Env polyprotein	PE1	PE1
A0A0A0MRZ8	KVD11_HUMAN	Immunoglobulin kappa variable 3D-11	PE3	PE3	A6NEF3	GG6L4_HUMAN	Golgin subfamily A member 6-like protein 4	PE3	PE2	O15016	TRI66_HUMAN	Tripartite motif-containing protein 66	PE2	PE1	I0J062	PANO1_HUMAN	Proapoptotic nucleolar protein 1	PE2	PE2	H0YL09	U2Q2L_HUMAN	Putative ubiquitin-conjugating enzyme E2Q2-like protein	PE5	PE5	O75871	CEAM4_HUMAN	Carcinoembryonic antigen-related cell adhesion molecule 4	PE1	PE1	O75019	LIRA1_HUMAN	Leukocyte immunoglobulin-like receptor subfamily A member 1	PE2	PE2
A0A0A0MT87	TJB24_HUMAN	T cell receptor beta joining 2-4	PE4	PE4	A8MZA4	GG6L6_HUMAN	Golgin subfamily A member 6-like protein 6	PE3	PE2	O42043	ENK18_HUMAN	Endogenous retrovirus group K member 18 Env polyprotein	PE1	PE1	I3L0S3	PYAS1_HUMAN	Putative uncharacterized protein PYCARD-AS1	PE5	PE5	H0YL14	TM250_HUMAN	Transmembrane protein 250	PE1	PE1	O75949	F155B_HUMAN	Transmembrane protein FAM155B	PE2	PE2	O75022	LIRB3_HUMAN	Leukocyte immunoglobulin-like receptor subfamily B member 3	PE2	PE1
A0A0A0MT94	TJB22_HUMAN	T cell receptor beta joining 2-2	PE4	PE4	A0A1B0GV03	GG6L7_HUMAN	Golgin subfamily A member 6-like protein 7	PE3	PE1	O43246	CTR4_HUMAN	Cationic amino acid transporter 4	PE2	PE1	I3L1E1	CS084_HUMAN	Uncharacterized protein C19orf84	PE4	PE1	H0YM25	GG6LV_HUMAN	Golgin subfamily A member 6-like protein 22	PE3	PE3	O75951	LYZL6_HUMAN	Lysozyme-like protein 6	PE1	PE1	O75064	DEN4B_HUMAN	DENN domain-containing protein 4B	PE1	PE1
P60368	KR102_HUMAN	Keratin-associated protein 10-2	PE2	PE2	H0YKK7	GG6LS_HUMAN	Putative golgin subfamily A member 6-like protein 19	PE5	PE5	O43749	OR1F1_HUMAN	Olfactory receptor 1F1	PE2	PE2	I3L273	GFY_HUMAN	Golgi-associated olfactory signaling regulator	PE3	PE3	H3BMG3	SMKR1_HUMAN	Small lysine-rich protein 1	PE4	PE2	O76000	OR2B3_HUMAN	Putative olfactory receptor 2B3	PE3	PE3	O75072	FKTN_HUMAN	Fukutin	PE1	PE1
Q2M218	ZN630_HUMAN	Zinc finger protein 630	PE2	PE1	H0YM25	GG6LV_HUMAN	Golgin subfamily A member 6-like protein 22	PE3	PE1	O60403	O10H2_HUMAN	Olfactory receptor 10H2	PE2	PE2	I3L3R5	CCER2_HUMAN	Coiled-coil domain-containing glutamate-rich protein 2	PE2	PE1	H3BN30	CP097_HUMAN	Uncharacterized protein C16orf97	PE2	PE2	O76001	OR2J3_HUMAN	Olfactory receptor 2J3	PE1	PE1	O75106	AOC2_HUMAN	Retina-specific copper amine oxidase	PE1	PE1
P0CG36	CFC1B_HUMAN	Cryptic family protein 1B	PE3	PE2	Q5JRK9	GGEE3_HUMAN	Putative G antigen family E member 3	PE3	PE1	O60928	KCJ13_HUMAN	Inward rectifier potassium channel 13	PE1	PE1	J3KSC0	CR064_HUMAN	Putative uncharacterized protein encoded by LINC01387	PE5	PE5	H3BNL1	CC084_HUMAN	Uncharacterized protein C3orf84	PE2	PE1	O76002	OR2J2_HUMAN	Olfactory receptor 2J2	PE2	PE2	O75123	ZN623_HUMAN	Zinc finger protein 623	PE2	PE1
P59020	DSCR9_HUMAN	Down syndrome critical region protein 9	PE2	PE2	P36268	GGT2_HUMAN	Inactive glutathione hydrolase 2	PE1	PE1	O71037	ENK19_HUMAN	Endogenous retrovirus group K member 19 Env polyprotein	PE1	PE1	K7EIQ3	CS082_HUMAN	Uncharacterized protein ZNF561-AS1	PE4	PE4	H3BNL8	ARMD2_HUMAN	Armadillo-like helical domain-containing protein 2	PE4	PE1	O76100	OR7AA_HUMAN	Olfactory receptor 7A10	PE3	PE3	O75129	ASTN2_HUMAN	Astrotactin-2	PE2	PE1
P59282	TPPP2_HUMAN	Tubulin polymerization-promoting protein family member 2	PE1	PE1	B5MD39	GGTL3_HUMAN	Putative glutathione hydrolase light chain 3	PE5	PE5	O75200	NPIB7_HUMAN	Nuclear pore complex-interacting protein family member B7	PE3	PE2	K7EJ46	SIM22_HUMAN	Small integral membrane protein 22	PE2	PE1	H3BPF8	GOG8S_HUMAN	Golgin subfamily A member 8S	PE3	PE3	O94778	AQP8_HUMAN	Aquaporin-8	PE2	PE2	O75200	NPIB7_HUMAN	Nuclear pore complex-interacting protein family member B7	PE3	PE3
Q5JXM2	MET24_HUMAN	Methyltransferase-like protein 24	PE2	PE2	P0DJR0	GIMD1_HUMAN	GTPase IMAP family member GIMD1	PE2	PE1	O95069	KCNK2_HUMAN	Potassium channel subfamily K member 2	PE1	PE1	K9M1U5	IFNL4_HUMAN	Interferon lambda-4	PE2	PE1	H3BPM6	MKROS_HUMAN	MKRN2 opposite strand protein	PE4	PE2	O94819	KBTBB_HUMAN	Kelch repeat and BTB domain-containing protein 11	PE1	PE1	O75290	Z780A_HUMAN	Zinc finger protein 780A	PE2	PE2
O95626	AN32D_HUMAN	Acidic leucine-rich nuclear phosphoprotein 32 family member D	PE2	PE1	P0CG01	GKN3_HUMAN	Gastrokine-3	PE3	PE3	O95177	GAAS1_HUMAN	Uncharacterized protein GAS8-AS1	PE5	PE5	L0R819	ASURF_HUMAN	ASNSD1 upstream open reading frame protein	PE1	PE1	H3BQB6	STMD1_HUMAN	Stathmin domain-containing protein 1	PE2	PE1	O94911	ABCA8_HUMAN	ATP-binding cassette sub-family A member 8	PE1	PE1	O75310	UDB11_HUMAN	UDP-glucuronosyltransferase 2B11	PE2	PE1
P01824	HV439_HUMAN	Immunoglobulin heavy variable 4-39	PE1	PE1	Q7Z4J2	GL6D1_HUMAN	Putative glycosyltransferase 6 domain-containing protein 1	PE5	PE5	O95222	OR6A2_HUMAN	Olfactory receptor 6A2	PE2	PE2	M0QZC1	RN225_HUMAN	RING finger protein 225	PE3	PE3	H3BQJ8	LY6L_HUMAN	Lymphocyte antigen 6L	PE3	PE3	O95013	O4F21_HUMAN	Olfactory receptor 4F21	PE3	PE3	O75311	GLRA3_HUMAN	Glycine receptor subunit alpha-3	PE2	PE2
P0DSN7	KVD37_HUMAN	Probable non-functional immunoglobulinn kappa variable 1D-37	PE1	PE5	Q8IVK1	GLCM1_HUMAN	Putative glycosylation-dependent cell adhesion molecule 1	PE5	PE5	O95521	PRAM1_HUMAN	PRAME family member 1	PE2	PE2	M5A8F1	SUPYN_HUMAN	Suppressyn	PE1	PE1	H3BQL2	GOG8T_HUMAN	Golgin subfamily A member 8T	PE3	PE3	O95025	SEM3D_HUMAN	Semaphorin-3D	PE2	PE1	O75333	TBX10_HUMAN	T-box transcription factor TBX10	PE2	PE2
P87889	GAK10_HUMAN	Endogenous retrovirus group K member 10 Gag polyprotein	PE1	PE1	P02728	GLEM_HUMAN	Erythrocyte membrane glycopeptide	PE1	ΝΑ	O95800	GPR75_HUMAN	Probable G-protein coupled receptor 75	PE1	PE1	O00110	OVOL3_HUMAN	Putative transcription factor ovo-like protein 3	PE3	PE3	H3BQW9	F229A_HUMAN	Protein FAM229A	PE3	PE2	O95047	OR2A4_HUMAN	Olfactory receptor 2A4	PE2	PE2	O75343	GCYB2_HUMAN	Guanylate cyclase soluble subunit beta-2	PE2	PE2
Q14246	AGRE1_HUMAN	Adhesion G protein-coupled receptor E1	PE2	PE1	P15421	GLPE_HUMAN	Glycophorin-E	PE2	PE2	P01593	KVD33_HUMAN	Immunoglobulin kappa variable 1D-33	PE1	PE1	O00270	GPR31_HUMAN	12-(S)-hydroxy-5,8,10,14-eicosatetraenoic acid receptor	PE2	PE2	H3BS89	T178B_HUMAN	Transmembrane protein 178B	PE2	PE1	O95069	KCNK2_HUMAN	Potassium channel subfamily K member 2	PE1	PE1	O75388	GPR32_HUMAN	Probable G-protein coupled receptor 32	PE2	PE2
Q5T7P6	TMM78_HUMAN	Transmembrane protein 78	PE2	PE2	Q6ZS86	GLPK5_HUMAN	Putative glycerol kinase 5	PE2	PE1	P01703	LV140_HUMAN	Immunoglobulin lambda variable 1-40	PE1	PE1	O00337	S28A1_HUMAN	Sodium/nucleoside cotransporter 1	PE1	PE1	H3BSY2	GOG8M_HUMAN	Golgin subfamily A member 8M	PE3	PE2	O95170	CDRT1_HUMAN	CMT1A duplicated region transcript 1 protein	PE2	PE2	O75425	MSPD3_HUMAN	Motile sperm domain-containing protein 3	PE2	PE1
Q5T8R8	DOAS1_HUMAN	Uncharacterized protein DOCK8-AS1	PE5	PE5	Q6IS24	GLT17_HUMAN	Polypeptide N-acetylgalactosaminyltransferase 17	PE2	PE1	P01705	LV223_HUMAN	Immunoglobulin lambda variable 2-23	PE1	PE1	O00398	P2Y10_HUMAN	Putative P2Y purinoceptor 10	PE2	PE1	H3BTG2	TEX46_HUMAN	Testis-expressed protein 46	PE2	PE1	O95177	GAAS1_HUMAN	Uncharacterized protein GAS8-AS1	PE2	PE2	O75443	TECTA_HUMAN	Alpha-tectorin	PE1	PE1
Q6EIG7	CLC6A_HUMAN	C-type lectin domain family 6 member A	PE1	PE1	A6NH11	GLTD2_HUMAN	Glycolipid transfer protein domain-containing protein 2	PE1	PE1	P01721	LV657_HUMAN	Immunoglobulin lambda variable 6-57	PE1	PE1	O00476	NPT4_HUMAN	Sodium-dependent phosphate transport protein 4	PE1	PE1	H3BV12	GOG8Q_HUMAN	Golgin subfamily A member 8Q	PE3	PE3	O95222	OR6A2_HUMAN	Olfactory receptor 6A2	PE2	PE2	O75452	RDH16_HUMAN	Retinol dehydrogenase 16	PE1	PE1
Q6ZRZ4	CI047_HUMAN	Uncharacterized protein C9orf47	PE2	PE2	P02729	GLUR_HUMAN	Urine glycopeptide	PE1	ΝΑ	P01762	HV311_HUMAN	Immunoglobulin heavy variable 3-11	PE1	PE1	O00591	GBRP_HUMAN	Gamma-aminobutyric acid receptor subunit pi	PE2	PE1	H3BV60	TGR3L_HUMAN	Transforming growth factor-beta receptor type 3-like protein	PE2	PE1	O95371	OR2C1_HUMAN	Olfactory receptor 2C1	PE2	PE2	O75473	LGR5_HUMAN	Leucine-rich repeat-containing G-protein coupled receptor 5	PE1	PE1
Q5VUY0	ADCL3_HUMAN	Arylacetamide deacetylase-like 3	PE2	PE2	Q969I3	GLYL1_HUMAN	Glycine N-acyltransferase-like protein 1	PE1	PE1	P01814	HV270_HUMAN	Immunoglobulin heavy variable 2-70	PE1	PE1	O14520	AQP7_HUMAN	Aquaporin-7	PE1	PE1	H7BZ55	CRCC2_HUMAN	Putative ciliary rootlet coiled-coil protein 2	PE5	PE5	O95397	PKHA9_HUMAN	Putative protein PLEKHA9	PE5	PE5	O75493	CAH11_HUMAN	Carbonic anhydrase-related protein 11	PE1	PE1
Q5VV11	U633B_HUMAN	Putative UPF0633 protein ENSP00000303136	PE5	PE5	Q8WU03	GLYL2_HUMAN	Glycine N-acyltransferase-like protein 2	PE1	PE1	P01824	HV439_HUMAN	Immunoglobulin heavy variable 4-39	PE1	PE1	O14603	PRY_HUMAN	PTPN13-like protein, Y-linked	PE1	PE1	H7C241	CLD34_HUMAN	Claudin-34	PE3	PE3	O95484	CLD9_HUMAN	Claudin-9	PE1	PE1	O75505	DUX2_HUMAN	Putative double homeobox protein 2	PE3	PE3
Q5VWM6	PRA13_HUMAN	Putative PRAME family member 13	PE5	PE5	A0A0U1RQE8	GLYLB_HUMAN	Putative glycine N-acyltransferase-like protein 1B	PE3	PE1	P03986	TRGC2_HUMAN	T cell receptor gamma constant 2	PE1	PE1	O14804	TAAR5_HUMAN	Trace amine-associated receptor 5	PE2	PE2	H7C350	CC188_HUMAN	Coiled-coil domain-containing protein 188	PE3	PE1	O95497	VNN1_HUMAN	Pantetheinase	PE1	PE1	O75596	CLC3A_HUMAN	C-type lectin domain family 3 member A	PE1	PE1
Q8NH92	OR1S1_HUMAN	Olfactory receptor 1S1	PE3	PE3	Q96P88	GNRR2_HUMAN	Putative gonadotropin-releasing hormone II receptor	PE5	PE5	P04211	LV743_HUMAN	Immunoglobulin lambda variable 7-43	PE3	PE1	O15016	TRI66_HUMAN	Tripartite motif-containing protein 66	PE2	PE1	I0J062	PANO1_HUMAN	Proapoptotic nucleolar protein 1	PE2	PE2	O95521	PRAM1_HUMAN	PRAME family member 1	PE2	PE2	O75610	LFTY1_HUMAN	Left-right determination factor 1	PE2	PE1
Q30KQ7	DB113_HUMAN	Beta-defensin 113	PE3	PE2	Q5T6J7	GNTK_HUMAN	Probable gluconokinase	PE1	PE1	P04430	KV116_HUMAN	Immunoglobulin kappa variable 1-16	PE1	PE1	O15172	PSPHL_HUMAN	Putative phosphoserine phosphatase-like protein	PE5	PE5	I1YAP6	TRI77_HUMAN	Tripartite motif-containing protein 77	PE2	PE2	O95522	PRA12_HUMAN	PRAME family member 12	PE3	PE3	O75635	SPB7_HUMAN	Serpin B7	PE1	PE1
Q30KQ9	DB110_HUMAN	Beta-defensin 110	PE3	PE2	A6NDN3	GOG6B_HUMAN	Golgin subfamily A member 6B	PE3	PE1	P04433	KV311_HUMAN	Immunoglobulin kappa variable 3-11	PE1	PE1	O15178	TBXT_HUMAN	T-box transcription factor T	PE1	PE1	I3L0S3	PYAS1_HUMAN	Putative uncharacterized protein PYCARD-AS1	PE5	PE5	O95528	GTR10_HUMAN	Solute carrier family 2, facilitated glucose transporter member 10	PE1	PE1	O75677	RFPL1_HUMAN	Ret finger protein-like 1	PE2	PE2
Q53S08	RAB6D_HUMAN	Ras-related protein Rab-6D	PE2	PE2	A6NDK9	GOG6C_HUMAN	Golgin subfamily A member 6C	PE3	PE1	P08519	APOA_HUMAN	Apolipoprotein(a)	PE1	PE1	O15204	ADEC1_HUMAN	ADAM DEC1	PE1	PE1	I3L1E1	CS084_HUMAN	Uncharacterized protein C19orf84	PE4	PE1	O95626	AN32D_HUMAN	Acidic leucine-rich nuclear phosphoprotein 32 family member D	PE2	PE1	O75678	RFPL2_HUMAN	Ret finger protein-like 2	PE2	PE2
Q8NH67	O52I2_HUMAN	Olfactory receptor 52I2	PE2	PE2	P0CG33	GOG6D_HUMAN	Golgin subfamily A member 6D	PE3	PE1	P0C025	NUD17_HUMAN	Nucleoside diphosphate-linked moiety X motif 17	PE1	PE1	O15225	INE1_HUMAN	Putative inactivation escape 1 protein	PE5	PE5	I3L1I5	YS060_HUMAN	Putative uncharacterized protein LOC100996504	PE5	PE5	O95744	PM2P2_HUMAN	Putative postmeiotic segregation increased 2-like protein 2	PE5	PE5	O75690	KRA58_HUMAN	Keratin-associated protein 5-8	PE2	PE2
A8MU10	YQ047_HUMAN	Putative uncharacterized protein ENSP00000381562	PE4	PE4	P0CJ92	GOG8H_HUMAN	Golgin subfamily A member 8H	PE3	PE1	P0C1S8	WEE2_HUMAN	Wee1-like protein kinase 2	PE1	PE1	O15528	CP27B_HUMAN	25-hydroxyvitamin D-1 alpha hydroxylase, mitochondrial	PE1	PE1	I3L273	GFY_HUMAN	Golgi-associated olfactory signaling regulator	PE3	PE3	O95780	ZN682_HUMAN	Zinc finger protein 682	PE2	PE2	O75698	HUG1_HUMAN	Putative uncharacterized protein HUG-1	PE5	PE5
Q6ZPA2	YS039_HUMAN	Putative uncharacterized protein FLJ26174	PE2	PE2	A6NC78	GOG8I_HUMAN	Putative golgin subfamily A member 8I	PE5	PE5	P0C221	CC175_HUMAN	Coiled-coil domain-containing protein 175	PE4	PE1	O42043	ENK18_HUMAN	Endogenous retrovirus group K member 18 Env polyprotein	PE1	PE1	I3L3R5	CCER2_HUMAN	Coiled-coil domain-containing glutamate-rich protein 2	PE2	PE1	O95800	GPR75_HUMAN	Probable G-protein coupled receptor 75	PE1	PE1	O75715	GPX5_HUMAN	Epididymal secretory glutathione peroxidase	PE1	PE1
Q6ZR03	YU004_HUMAN	Uncharacterized protein FLJ46757	PE2	PE2	D6RF30	GOG8K_HUMAN	Golgin subfamily A member 8K	PE3	PE2	P0C2Y1	NBPF7_HUMAN	Putative neuroblastoma breakpoint family member 7	PE5	PE5	O43246	CTR4_HUMAN	Cationic amino acid transporter 4	PE2	PE1	J3KSC0	CR064_HUMAN	Putative uncharacterized protein encoded by LINC01387	PE5	PE5	O95803	NDST3_HUMAN	Bifunctional heparan sulfate N-deacetylase/N-sulfotransferase 3	PE2	PE2	O75747	P3C2G_HUMAN	Phosphatidylinositol 4-phosphate 3-kinase C2 domain-containing subunit gamma	PE1	PE1
Q6ZRP5	YD019_HUMAN	Putative uncharacterized protein FLJ46204	PE5	PE5	F8WBI6	GOG8N_HUMAN	Golgin subfamily A member 8N	PE3	PE2	P0C604	OR4A8_HUMAN	Olfactory receptor 4A8	PE3	PE3	O43506	ADA20_HUMAN	Disintegrin and metalloproteinase domain-containing protein 20	PE2	PE2	K7EIQ3	CS082_HUMAN	Uncharacterized protein ZNF561-AS1	PE4	PE4	O95843	GUC1C_HUMAN	Guanylyl cyclase-activating protein 3	PE1	PE1	O75783	RHBL1_HUMAN	Rhomboid-related protein 1	PE2	PE1
Q969H9	DIRC1_HUMAN	Disrupted in renal carcinoma protein 1	PE2	PE2	A6NCC3	GOG8O_HUMAN	Golgin subfamily A member 8O	PE1	PE1	P0C623	OR4Q2_HUMAN	Olfactory receptor 4Q2	PE3	PE3	O43511	S26A4_HUMAN	Pendrin	PE1	PE1	K7EJ46	SIM22_HUMAN	Small integral membrane protein 22	PE2	PE1	O95876	FRITZ_HUMAN	WD repeat-containing and planar cell polarity effector protein fritz homolog	PE1	PE1	O75795	UDB17_HUMAN	UDP-glucuronosyltransferase 2B17	PE2	PE1
A0A1B0GWH4	HSFX3_HUMAN	Heat shock transcription factor, X-linked member 3	PE3	PE2	H3BV12	GOG8Q_HUMAN	Golgin subfamily A member 8Q	PE3	PE2	P0C672	TSN19_HUMAN	Putative tetraspanin-19	PE5	PE5	O43677	NDUC1_HUMAN	NADH dehydrogenase [ubiquinone] 1 subunit C1, mitochondrial	PE1	PE1	K9M1U5	IFNL4_HUMAN	Interferon lambda-4	PE2	PE1	O95918	OR2H2_HUMAN	Olfactory receptor 2H2	PE2	PE2	O75871	CEAM4_HUMAN	Carcinoembryonic antigen-related cell adhesion molecule 4	PE1	PE1
Q3LI54	KR198_HUMAN	Keratin-associated protein 19-8	PE3	PE2	H3BPF8	GOG8S_HUMAN	Golgin subfamily A member 8S	PE3	PE2	P0C7I0	U17L8_HUMAN	Inactive ubiquitin carboxyl-terminal hydrolase 17-like protein 8	PE3	PE3	O43692	PI15_HUMAN	Peptidase inhibitor 15	PE1	PE1	M0QZC1	RN225_HUMAN	RING finger protein 225	PE3	PE3	O95932	TGM3L_HUMAN	Protein-glutamine gamma-glutamyltransferase 6	PE1	PE1	O75891	AL1L1_HUMAN	Cytosolic 10-formyltetrahydrofolate dehydrogenase	PE1	PE1
Q6UXP3	TM14E_HUMAN	Transmembrane protein 14EP	PE5	PE5	H3BQL2	GOG8T_HUMAN	Golgin subfamily A member 8T	PE3	PE1	P0C7L1	ISK8_HUMAN	Serine protease inhibitor Kazal-type 8	PE3	PE2	O43749	OR1F1_HUMAN	Olfactory receptor 1F1	PE2	PE2	M5A8F1	SUPYN_HUMAN	Suppressyn	PE1	PE1	O95965	ITGBL_HUMAN	Integrin beta-like protein 1	PE2	PE1	O75897	ST1C4_HUMAN	Sulfotransferase 1C4	PE1	PE1
Q8TAT2	FGFP3_HUMAN	Fibroblast growth factor-binding protein 3	PE1	PE1	Q9UNW8	GP132_HUMAN	Probable G-protein coupled receptor 132	PE1	PE1	P0C7N4	T191B_HUMAN	Transmembrane protein 191B	PE3	PE2	O43830	ZNF73_HUMAN	Zinc finger protein 73	PE3	PE3	O00110	OVOL3_HUMAN	Putative transcription factor ovo-like protein 3	PE3	PE3	O96002	CX001_HUMAN	Putative transmembrane protein CXorf1	PE5	PE5	O75949	F155B_HUMAN	Transmembrane protein FAM155B	PE2	PE2
Q5VXI9	LIPN_HUMAN	Lipase member N	PE2	PE2	Q6DWJ6	GP139_HUMAN	Probable G-protein coupled receptor 139	PE2	PE2	P0C7Q5	S35G4_HUMAN	Putative solute carrier family 35 member G4	PE5	PE5	O43861	ATP9B_HUMAN	Probable phospholipid-transporting ATPase IIB	PE2	PE1	O00270	GPR31_HUMAN	12-(S)-hydroxy-5,8,10,14-eicosatetraenoic acid receptor	PE2	PE2	O97980	HMHB1_HUMAN	Minor histocompatibility protein HB-1	PE1	PE1	O75951	LYZL6_HUMAN	Lysozyme-like protein 6	PE2	PE1
Q6ZMT9	DTHD1_HUMAN	Death domain-containing protein 1	PE2	PE1	Q8NGU9	GP150_HUMAN	Probable G-protein coupled receptor 150	PE2	PE1	P0C7U1	ASA2B_HUMAN	Putative inactive neutral ceramidase B	PE2	PE2	O43868	S28A2_HUMAN	Sodium/nucleoside cotransporter 2	PE2	PE2	O00337	S28A1_HUMAN	Sodium/nucleoside cotransporter 1	PE1	PE1	P01593	KVD33_HUMAN	Immunoglobulin kappa variable 1D-33	PE1	PE1	O76000	OR2B3_HUMAN	Putative olfactory receptor 2B3	PE3	PE3
Q8NGR8	OR1L8_HUMAN	Olfactory receptor 1L8	PE2	PE2	Q6NV75	GP153_HUMAN	Probable G-protein coupled receptor 153	PE2	PE2	P0C7V6	SP202_HUMAN	Putative transcription factor SPT20 homolog-like 2	PE5	PE5	O43930	PRKY_HUMAN	Putative serine/threonine-protein kinase PRKY	PE5	PE5	O00370	LORF2_HUMAN	LINE-1 retrotransposable element ORF2 protein	PE1	PE1	P01597	KV139_HUMAN	Immunoglobulin kappa variable 1-39	PE1	PE1	O76001	OR2J3_HUMAN	Olfactory receptor 2J3	PE2	PE2
Q8NGS0	OR1N1_HUMAN	Olfactory receptor 1N1	PE3	PE2	Q5UAW9	GP157_HUMAN	G-protein coupled receptor 157	PE2	PE1	P0C7X3	CCYL3_HUMAN	Putative cyclin-Y-like protein 3	PE3	PE3	O60309	L37A3_HUMAN	Leucine-rich repeat-containing protein 37A3	PE2	PE1	O00398	P2Y10_HUMAN	Putative P2Y purinoceptor 10	PE2	PE1	P01599	KV117_HUMAN	Immunoglobulin kappa variable 1-17	PE1	PE1	O76002	OR2J2_HUMAN	Olfactory receptor 2J2	PE2	PE2
A0A075B6I0	LV861_HUMAN	Immunoglobulin lambda variable 8-61	PE3	PE1	Q6UWK7	GP15L_HUMAN	Protein GPR15L	PE1	PE1	P0C875	F228B_HUMAN	Protein FAM228B	PE2	PE1	O60384	ZN861_HUMAN	Putative zinc finger protein 861	PE5	PE5	O00476	NPT4_HUMAN	Sodium-dependent phosphate transport protein 4	PE1	PE1	P01601	KVD16_HUMAN	Immunoglobulin kappa variable 1D-16	PE3	PE1	O76042	ERIT1_HUMAN	Putative uncharacterized protein encoded by ERC2-IT1	PE5	PE5
A0A075B6N1	TVB19_HUMAN	T cell receptor beta variable 19	PE1	PE1	Q9UJ42	GP160_HUMAN	Probable G-protein coupled receptor 160	PE2	PE2	P0CAT3	TLXNB_HUMAN	Putative TLX1 neighbor protein	PE5	PE5	O60393	NOBOX_HUMAN	Homeobox protein NOBOX	PE1	PE1	O00591	GBRP_HUMAN	Gamma-aminobutyric acid receptor subunit pi	PE2	PE2	P01611	KVD12_HUMAN	Immunoglobulin kappa variable 1D-12	PE1	PE1	O76099	OR7C1_HUMAN	Olfactory receptor 7C1	PE2	PE2
A6NKX1	F223B_HUMAN	Protein FAM223B	PE3	PE3	Q9BXC1	GP174_HUMAN	Probable G-protein coupled receptor 174	PE2	PE1	P0CF74	IGLC6_HUMAN	Immunoglobulin lambda constant 6	PE1	PE1	O60397	COX7S_HUMAN	Putative cytochrome c oxidase subunit 7A3, mitochondrial	PE5	PE5	O14520	AQP7_HUMAN	Aquaporin-7	PE1	PE1	P01624	KV315_HUMAN	Immunoglobulin kappa variable 3-15	PE1	PE1	O76100	OR7AA_HUMAN	Olfactory receptor 7A10	PE2	PE3
A6NKX4	S22AV_HUMAN	Putative solute carrier family 22 member 31	PE3	PE1	Q14439	GP176_HUMAN	G-protein coupled receptor 176	PE2	PE1	P0CF97	F200B_HUMAN	Protein FAM200B	PE3	PE2	O60403	O10H2_HUMAN	Olfactory receptor 10H2	PE2	PE2	O14603	PRY_HUMAN	PTPN13-like protein, Y-linked	PE1	PE1	P01699	LV144_HUMAN	Immunoglobulin lambda variable 1-44	PE1	PE1	O94769	ECM2_HUMAN	Extracellular matrix protein 2	PE2	PE1
P36268	GGT2_HUMAN	Inactive glutathione hydrolase 2	PE1	PE1	Q6NUI2	GPAT2_HUMAN	Glycerol-3-phosphate acyltransferase 2, mitochondrial	PE2	PE1	O43677	NDUC1_HUMAN	NADH dehydrogenase [ubiquinone] 1 subunit C1, mitochondrial	PE1	PE1	O60431	OR1I1_HUMAN	Olfactory receptor 1I1	PE2	PE2	O14626	GP171_HUMAN	Probable G-protein coupled receptor 171	PE2	PE1	P01701	LV151_HUMAN	Immunoglobulin lambda variable 1-51	PE1	PE1	O94778	AQP8_HUMAN	Aquaporin-8	PE2	PE1
A4QN01	CJ040_HUMAN	Putative uncharacterized protein encoded by LINC01553	PE2	PE2	Q8TDU6	GPBAR_HUMAN	G-protein coupled bile acid receptor 1	PE2	PE1	O43868	S28A2_HUMAN	Sodium/nucleoside cotransporter 2	PE2	PE2	O60676	CST8_HUMAN	Cystatin-8	PE1	PE1	O14804	TAAR5_HUMAN	Trace amine-associated receptor 5	PE2	PE2	P01703	LV140_HUMAN	Immunoglobulin lambda variable 1-40	PE1	PE1	O94823	AT10B_HUMAN	Probable phospholipid-transporting ATPase VB	PE2	PE1
P12838	DEF4_HUMAN	Neutrophil defensin 4	PE1	PE1	Q5T6X5	GPC6A_HUMAN	G-protein coupled receptor family C group 6 member A	PE1	PE1	O60431	OR1I1_HUMAN	Olfactory receptor 1I1	PE2	PE2	O60774	FMO6_HUMAN	Putative dimethylaniline monooxygenase [N-oxide-forming] 6	PE5	PE5	O15016	TRI66_HUMAN	Tripartite motif-containing protein 66	PE2	PE2	P01704	LV214_HUMAN	Immunoglobulin lambda variable 2-14	PE1	PE1	O94892	ZN432_HUMAN	Zinc finger protein 432	PE1	PE1
A0A087X1C5	CP2D7_HUMAN	Putative cytochrome P450 2D7	PE5	PE5	Q99527	GPER1_HUMAN	G-protein coupled estrogen receptor 1	PE1	PE1	O60676	CST8_HUMAN	Cystatin-8	PE1	PE1	O60811	PRAM2_HUMAN	PRAME family member 2	PE2	PE2	O15172	PSPHL_HUMAN	Putative phosphoserine phosphatase-like protein	PE5	PE5	P01705	LV223_HUMAN	Immunoglobulin lambda variable 2-23	PE1	PE1	O94911	ABCA8_HUMAN	ATP-binding cassette sub-family A member 8	PE1	PE1
O95780	ZN682_HUMAN	Zinc finger protein 682	PE2	PE1	Q15760	GPR19_HUMAN	Probable G-protein coupled receptor 19	PE2	PE1	O60811	PRAM2_HUMAN	PRAME family member 2	PE2	PE2	O60813	PRA11_HUMAN	PRAME family member 11	PE2	PE2	O15178	TBXT_HUMAN	T-box transcription factor T	PE1	PE1	P01706	LV211_HUMAN	Immunoglobulin lambda variable 2-11	PE1	PE1	O94991	SLIK5_HUMAN	SLIT and NTRK-like protein 5	PE2	PE1
P0CL83	ST3L1_HUMAN	Putative STAG3-like protein 1	PE5	PE5	Q9NS67	GPR27_HUMAN	Probable G-protein coupled receptor 27	PE2	PE2	O75121	MFA3L_HUMAN	Microfibrillar-associated protein 3-like	PE1	PE1	O60829	PAGE4_HUMAN	P antigen family member 4	PE1	PE1	O15204	ADEC1_HUMAN	ADAM DEC1	PE1	PE1	P01714	LV319_HUMAN	Immunoglobulin lambda variable 3-19	PE1	PE1	O95006	OR2F2_HUMAN	Olfactory receptor 2F2	PE2	PE2
P43359	MAGA5_HUMAN	Melanoma-associated antigen 5	PE2	PE2	O00270	GPR31_HUMAN	12-(S)-hydroxy-5,8,10,14-eicosatetraenoic acid receptor	PE1	PE1	O75373	ZN737_HUMAN	Zinc finger protein 737	PE2	PE1	O60928	KCJ13_HUMAN	Inward rectifier potassium channel 13	PE1	PE1	O15218	GP182_HUMAN	G-protein coupled receptor 182	PE2	PE2	P01715	LV301_HUMAN	Immunoglobulin lambda variable 3-1	PE1	PE1	O95007	OR6B1_HUMAN	Olfactory receptor 6B1	PE2	PE2
A6NNP5	CC169_HUMAN	Coiled-coil domain-containing protein 169	PE2	PE2	O75388	GPR32_HUMAN	Probable G-protein coupled receptor 32	PE2	PE2	O75715	GPX5_HUMAN	Epididymal secretory glutathione peroxidase	PE1	PE1	O71037	ENK19_HUMAN	Endogenous retrovirus group K member 19 Env polyprotein	PE1	PE1	O15225	INE1_HUMAN	Putative inactivation escape 1 protein	PE5	PE5	P01717	LV325_HUMAN	Immunoglobulin lambda variable 3-25	PE1	PE1	O95013	O4F21_HUMAN	Olfactory receptor 4F21	PE2	PE3
P0CE67	CC079_HUMAN	Putative uncharacterized protein encoded by LINC02877	PE5	PE5	Q49SQ1	GPR33_HUMAN	Probable G-protein coupled receptor 33	PE2	PE2	O75795	UDB17_HUMAN	UDP-glucuronosyltransferase 2B17	PE1	PE1	O75121	MFA3L_HUMAN	Microfibrillar-associated protein 3-like	PE1	PE1	O15453	NBR2_HUMAN	Next to BRCA1 gene 2 protein	PE2	PE2	P01718	LV327_HUMAN	Immunoglobulin lambda variable 3-27	PE1	PE1	O95025	SEM3D_HUMAN	Semaphorin-3D	PE2	PE1
P0CG43	F157C_HUMAN	Putative protein FAM157C	PE3	PE3	Q9UPC5	GPR34_HUMAN	Probable G-protein coupled receptor 34	PE2	PE1	O95497	VNN1_HUMAN	Pantetheinase	PE1	PE1	O75200	NPIB7_HUMAN	Nuclear pore complex-interacting protein family member B7	PE3	PE2	O15528	CP27B_HUMAN	25-hydroxyvitamin D-1 alpha hydroxylase, mitochondrial	PE1	PE1	P01721	LV657_HUMAN	Immunoglobulin lambda variable 6-57	PE1	PE1	O95047	OR2A4_HUMAN	Olfactory receptor 2A4	PE2	PE2
Q499Y3	YJ016_HUMAN	Putative uncharacterized protein C10orf88-like	PE2	PE1	P46093	GPR4_HUMAN	G-protein coupled receptor 4	PE1	PE1	O95744	PM2P2_HUMAN	Putative postmeiotic segregation increased 2-like protein 2	PE5	PE5	O75204	TM127_HUMAN	Transmembrane protein 127	PE1	PE1	O42043	ENK18_HUMAN	Endogenous retrovirus group K member 18 Env polyprotein	PE1	PE1	P01733	TVB1_HUMAN	T-cell receptor beta chain V region YT35	PE1	PE1	O95069	KCNK2_HUMAN	Potassium channel subfamily K member 2	PE1	PE1
Q5JVX7	CA141_HUMAN	Uncharacterized protein C1orf141	PE2	PE2	Q9BZJ7	GPR62_HUMAN	G-protein coupled receptor 62	PE1	PE1	O95868	LY66D_HUMAN	Lymphocyte antigen 6 complex locus protein G6d	PE1	PE1	O75264	SIM24_HUMAN	Small integral membrane protein 24	PE2	PE1	O43246	CTR4_HUMAN	Cationic amino acid transporter 4	PE2	PE1	P01742	HV169_HUMAN	Immunoglobulin heavy variable 1-69	PE1	PE1	O95076	ALX3_HUMAN	Homeobox protein aristaless-like 3	PE1	PE1
Q5TZJ5	S31A1_HUMAN	Spermatogenesis-associated protein 31A1	PE3	PE1	O95800	GPR75_HUMAN	Probable G-protein coupled receptor 75	PE1	PE1	O96002	CX001_HUMAN	Putative transmembrane protein CXorf1	PE5	PE5	O75373	ZN737_HUMAN	Zinc finger protein 737	PE2	PE1	O43361	ZN749_HUMAN	Zinc finger protein 749	PE1	PE1	P01743	HV146_HUMAN	Immunoglobulin heavy variable 1-46	PE1	PE1	O95158	NXPH4_HUMAN	Neurexophilin-4	PE2	PE1
A6NFC9	OR2W5_HUMAN	Putative olfactory receptor 2W5 pseudogene	PE5	PE5	Q96P67	GPR82_HUMAN	Probable G-protein coupled receptor 82	PE2	PE2	O97980	HMHB1_HUMAN	Minor histocompatibility protein HB-1	PE1	PE1	O75388	GPR32_HUMAN	Probable G-protein coupled receptor 32	PE2	PE2	O43506	ADA20_HUMAN	Disintegrin and metalloproteinase domain-containing protein 20	PE2	PE1	P01762	HV311_HUMAN	Immunoglobulin heavy variable 3-11	PE1	PE1	O95170	CDRT1_HUMAN	CMT1A duplicated region transcript 1 protein	PE2	PE2
O75373	ZN737_HUMAN	Zinc finger protein 737	PE2	PE1	Q9NYM4	GPR83_HUMAN	Probable G-protein coupled receptor 83	PE2	PE2	P01597	KV139_HUMAN	Immunoglobulin kappa variable 1-39	PE1	PE1	O75715	GPX5_HUMAN	Epididymal secretory glutathione peroxidase	PE1	PE1	O43511	S26A4_HUMAN	Pendrin	PE1	PE1	P01763	HV348_HUMAN	Immunoglobulin heavy variable 3-48	PE1	PE1	O95177	GAAS1_HUMAN	Uncharacterized protein GAS8-AS1	PE2	PE2
P0DPQ3	PR20G_HUMAN	Proline-rich protein 20G	PE3	PE3	Q9GZN0	GPR88_HUMAN	Probable G-protein coupled receptor 88	PE2	PE1	P01599	KV117_HUMAN	Immunoglobulin kappa variable 1-17	PE1	PE1	O75747	P3C2G_HUMAN	Phosphatidylinositol 4-phosphate 3-kinase C2 domain-containing subunit gamma	PE1	PE1	O43677	NDUC1_HUMAN	NADH dehydrogenase [ubiquinone] 1 subunit C1, mitochondrial	PE1	PE1	P01766	HV313_HUMAN	Immunoglobulin heavy variable 3-13	PE1	PE1	O95221	OR5F1_HUMAN	Olfactory receptor 5F1	PE2	PE2
Q1A5X6	IQCJ_HUMAN	IQ domain-containing protein J	PE2	PE2	Q6UWM5	GPRL1_HUMAN	GLIPR1-like protein 1	PE1	PE1	P01601	KVD16_HUMAN	Immunoglobulin kappa variable 1D-16	PE3	PE1	O75795	UDB17_HUMAN	UDP-glucuronosyltransferase 2B17	PE1	PE1	O43692	PI15_HUMAN	Peptidase inhibitor 15	PE1	PE1	P01767	HV353_HUMAN	Immunoglobulin heavy variable 3-53	PE1	PE1	O95222	OR6A2_HUMAN	Olfactory receptor 6A2	PE2	PE2
P0C7T3	O56A5_HUMAN	Olfactory receptor 56A5	PE3	PE3	O75715	GPX5_HUMAN	Epididymal secretory glutathione peroxidase	PE1	PE1	P01714	LV319_HUMAN	Immunoglobulin lambda variable 3-19	PE1	PE1	O75871	CEAM4_HUMAN	Carcinoembryonic antigen-related cell adhesion molecule 4	PE1	PE1	O43749	OR1F1_HUMAN	Olfactory receptor 1F1	PE2	PE2	P01768	HV330_HUMAN	Immunoglobulin heavy variable 3-30	PE1	PE1	O95236	APOL3_HUMAN	Apolipoprotein L3	PE2	PE1
P0C7V9	ME15P_HUMAN	Putative methyltransferase-like protein 15P1	PE5	PE5	P59796	GPX6_HUMAN	Glutathione peroxidase 6	PE2	PE2	P01715	LV301_HUMAN	Immunoglobulin lambda variable 3-1	PE1	PE1	O75949	F155B_HUMAN	Transmembrane protein FAM155B	PE2	PE2	O43766	LIAS_HUMAN	Lipoyl synthase, mitochondrial	PE1	PE1	P01782	HV309_HUMAN	Immunoglobulin heavy variable 3-9	PE1	PE1	O95258	UCP5_HUMAN	Brain mitochondrial carrier protein 1	PE2	PE1
P0C864	DANCR_HUMAN	Putative uncharacterized protein DANCR	PE5	PE5	O15544	GR6_HUMAN	Protein GR6	PE2	PE2	P01717	LV325_HUMAN	Immunoglobulin lambda variable 3-25	PE1	PE1	O75951	LYZL6_HUMAN	Lysozyme-like protein 6	PE1	PE1	O43830	ZNF73_HUMAN	Zinc finger protein 73	PE3	PE3	P01814	HV270_HUMAN	Immunoglobulin heavy variable 2-70	PE1	PE1	O95264	5HT3B_HUMAN	5-hydroxytryptamine receptor 3B	PE1	PE1
Q5JPF3	AN36C_HUMAN	Ankyrin repeat domain-containing protein 36C	PE1	PE1	A6NFK2	GRCR2_HUMAN	Glutaredoxin domain-containing cysteine-rich protein 2	PE3	PE2	P01767	HV353_HUMAN	Immunoglobulin heavy variable 3-53	PE1	PE1	O76000	OR2B3_HUMAN	Putative olfactory receptor 2B3	PE3	PE3	O43861	ATP9B_HUMAN	Probable phospholipid-transporting ATPase IIB	PE2	PE1	P01817	HV205_HUMAN	Immunoglobulin heavy variable 2-5	PE1	PE1	O95371	OR2C1_HUMAN	Olfactory receptor 2C1	PE2	PE2
Q5T870	PRR9_HUMAN	Proline-rich protein 9	PE4	PE1	A4D1Z8	GRIFN_HUMAN	Grifin	PE2	PE2	P01768	HV330_HUMAN	Immunoglobulin heavy variable 3-30	PE1	PE1	O76001	OR2J3_HUMAN	Olfactory receptor 2J3	PE1	PE1	O43868	S28A2_HUMAN	Sodium/nucleoside cotransporter 2	PE2	PE2	P01824	HV439_HUMAN	Immunoglobulin heavy variable 4-39	PE1	PE1	O95389	WISP3_HUMAN	WNT1-inducible-signaling pathway protein 3	PE1	PE1
Q6DRA6	H2B2D_HUMAN	Putative histone H2B type 2-D	PE5	PE5	A8MUP6	GS1L2_HUMAN	Germ cell-specific gene 1-like protein 2	PE3	PE2	P01782	HV309_HUMAN	Immunoglobulin heavy variable 3-9	PE1	PE1	O76002	OR2J2_HUMAN	Olfactory receptor 2J2	PE2	PE2	O43869	OR2T1_HUMAN	Olfactory receptor 2T1	PE3	PE3	P01825	HV459_HUMAN	Immunoglobulin heavy variable 4-59	PE1	PE1	O95397	PKHA9_HUMAN	Putative protein PLEKHA9	PE5	PE5
Q6T311	ARL9_HUMAN	ADP-ribosylation factor-like protein 9	PE2	PE1	Q9NRJ2	GSAS1_HUMAN	Putative uncharacterized protein GSN-AS1	PE5	PE5	P08217	CEL2A_HUMAN	Chymotrypsin-like elastase family member 2A	PE1	PE1	O94819	KBTBB_HUMAN	Kelch repeat and BTB domain-containing protein 11	PE1	PE1	O43895	XPP2_HUMAN	Xaa-Pro aminopeptidase 2	PE1	PE1	P02812	PRB2_HUMAN	Basic salivary proline-rich protein 2	PE1	PE1	O95406	CNIH1_HUMAN	Protein cornichon homolog 1	PE1	PE1
Q6ZS49	YQ050_HUMAN	Putative uncharacterized protein FLJ45831	PE5	PE5	A0A1W2PR19	GSTT4_HUMAN	Glutathione S-transferase theta-4	PE3	PE2	P0DJ07	PT100_HUMAN	Protein PET100 homolog, mitochondrial	PE1	PE1	O95047	OR2A4_HUMAN	Olfactory receptor 2A4	PE2	PE2	O43930	PRKY_HUMAN	Putative serine/threonine-protein kinase PRKY	PE5	PE5	P03979	TRGV3_HUMAN	T cell receptor gamma variable 3	PE2	PE2	O95473	SNG4_HUMAN	Synaptogyrin-4	PE2	PE1
Q6ZS52	YF013_HUMAN	Putative uncharacterized protein FLJ45825	PE5	PE5	Q9BYW1	GTR11_HUMAN	Solute carrier family 2, facilitated glucose transporter member 11	PE1	PE1	P0DJR0	GIMD1_HUMAN	GTPase IMAP family member GIMD1	PE2	PE2	O95069	KCNK2_HUMAN	Potassium channel subfamily K member 2	PE1	PE1	O60284	ST18_HUMAN	Suppression of tumorigenicity 18 protein	PE1	PE1	P03986	TRGC2_HUMAN	T-cell receptor gamma-2 chain C region	PE1	PE1	O95484	CLD9_HUMAN	Claudin-9	PE1	PE1
A0A1B0GVG6	TEX54_HUMAN	Testis-expressed protein 54	PE2	PE1	Q6PXP3	GTR7_HUMAN	Solute carrier family 2, facilitated glucose transporter member 7	PE1	PE1	P0DKB6	MPC1L_HUMAN	Mitochondrial pyruvate carrier 1-like protein	PE2	PE1	O95170	CDRT1_HUMAN	CMT1A duplicated region transcript 1 protein	PE2	PE2	O60309	L37A3_HUMAN	Leucine-rich repeat-containing protein 37A3	PE2	PE1	P04211	LV743_HUMAN	Immunoglobulin lambda variable 7-43	PE3	PE1	O95497	VNN1_HUMAN	Pantetheinase	PE1	PE1
A0A1B0GW35	EXC1L_HUMAN	Exocyst complex component 1-like	PE2	PE2	Q86UQ5	GTSC1_HUMAN	Gilles de la Tourette syndrome chromosomal region candidate gene 1 protein	PE5	PE5	P0DKL9	A14EL_HUMAN	ARL14 effector protein-like	PE4	PE4	O95177	GAAS1_HUMAN	Uncharacterized protein GAS8-AS1	PE5	PE5	O60384	ZN861_HUMAN	Putative zinc finger protein 861	PE5	PE5	P04430	KV116_HUMAN	Immunoglobulin kappa variable 1-16	PE1	PE1	O95500	CLD14_HUMAN	Claudin-14	PE1	PE1
Q8N0V4	LGI2_HUMAN	Leucine-rich repeat LGI family member 2	PE2	PE1	Q8N7I0	GVQW1_HUMAN	Protein GVQW1	PE2	PE2	P0DMP1	HMN12_HUMAN	Humanin-like 12	PE3	PE2	O95222	OR6A2_HUMAN	Olfactory receptor 6A2	PE2	PE2	O60393	NOBOX_HUMAN	Homeobox protein NOBOX	PE1	PE1	P04432	KVD39_HUMAN	Immunoglobulin kappa variable 1D-39	PE3	PE1	O95522	PRA12_HUMAN	PRAME family member 12	PE2	PE3
Q8N5U1	M4A15_HUMAN	Membrane-spanning 4-domains subfamily A member 15	PE2	PE2	A0A096LPI5	GVQW2_HUMAN	Putative uncharacterized protein CCDC28A-AS1	PE4	PE2	P0DMP2	SRG2B_HUMAN	SLIT-ROBO Rho GTPase-activating protein 2B	PE3	PE2	O95371	OR2C1_HUMAN	Olfactory receptor 2C1	PE2	PE2	O60397	COX7S_HUMAN	Putative cytochrome c oxidase subunit 7A3, mitochondrial	PE5	PE5	P04433	KV311_HUMAN	Immunoglobulin kappa variable 3-11	PE1	PE1	O95567	CV031_HUMAN	Uncharacterized protein C22orf31	PE2	PE1
Q8NH08	O10AC_HUMAN	Olfactory receptor 10AC1	PE3	PE3	Q3ZCU0	GVQW3_HUMAN	Protein GVQW3	PE2	PE2	P0DMQ5	INAM2_HUMAN	Putative transmembrane protein INAFM2	PE2	PE1	O95397	PKHA9_HUMAN	Putative protein PLEKHA9	PE5	PE5	O60403	O10H2_HUMAN	Olfactory receptor 10H2	PE2	PE2	P04436	TVA1_HUMAN	T-cell receptor alpha chain V region HPB-MLT	PE2	PE1	O95661	DIRA3_HUMAN	GTP-binding protein Di-Ras3	PE1	PE1
P61575	RECK8_HUMAN	Endogenous retrovirus group K member 8 Rec protein	PE1	PE1	Q6DRA6	H2B2D_HUMAN	Putative histone H2B type 2-D	PE5	PE5	P0DN81	O13C7_HUMAN	Olfactory receptor 13C7	PE3	PE3	O95497	VNN1_HUMAN	Pantetheinase	PE1	PE1	O60423	AT8B3_HUMAN	Phospholipid-transporting ATPase IK	PE2	PE1	P04437	TVA2_HUMAN	T-cell receptor alpha chain V region CTL-L17	PE2	PE1	O95744	PM2P2_HUMAN	Putative postmeiotic segregation increased 2-like protein 2	PE5	PE5
Q8N4C9	CQ078_HUMAN	Uncharacterized protein C17orf78	PE2	PE2	A0A2R8Y619	H2BE1_HUMAN	Histone H2B type 2-E1	PE3	PE1	P0DN82	O12D1_HUMAN	Olfactory receptor 12D1	PE3	PE3	O95521	PRAM1_HUMAN	PRAME family member 1	PE2	PE2	O60431	OR1I1_HUMAN	Olfactory receptor 1I1	PE2	PE2	P06310	KV230_HUMAN	Immunoglobulin kappa variable 2-30	PE3	PE1	O95800	GPR75_HUMAN	Probable G-protein coupled receptor 75	PE1	PE1
Q8NC38	CA213_HUMAN	Putative uncharacterized protein ZNF436-AS1	PE2	PE2	P0DPK2	H3Y1_HUMAN	Histone H3.Y	PE1	PE1	P0DP08	HVD82_HUMAN	Immunoglobulin heavy variable 4-38-2	PE3	PE1	O95522	PRA12_HUMAN	PRAME family member 12	PE3	PE3	O60676	CST8_HUMAN	Cystatin-8	PE1	PE1	P06315	KV502_HUMAN	Immunoglobulin kappa variable 5-2	PE1	PE1	O95803	NDST3_HUMAN	Bifunctional heparan sulfate N-deacetylase/N-sulfotransferase 3	PE2	PE2
Q8NHC4	O10J5_HUMAN	Olfactory receptor 10J5	PE2	PE2	P0DPK5	H3Y2_HUMAN	Histone H3.X	PE5	PE5	P0DP09	KV113_HUMAN	Immunoglobulin kappa variable 1-13	PE3	PE1	O95626	AN32D_HUMAN	Acidic leucine-rich nuclear phosphoprotein 32 family member D	PE2	PE2	O60774	FMO6_HUMAN	Putative dimethylaniline monooxygenase [N-oxide-forming] 6	PE5	PE5	P06331	HV434_HUMAN	Immunoglobulin heavy variable 4-34	PE1	PE1	O95843	GUC1C_HUMAN	Guanylyl cyclase-activating protein 3	PE1	PE1
Q66K66	TM198_HUMAN	Transmembrane protein 198	PE1	PE1	Q8IZP7	H6ST3_HUMAN	Heparan-sulfate 6-O-sulfotransferase 3	PE2	PE1	P0DPD5	ZN723_HUMAN	Zinc finger protein 723	PE3	PE3	O95744	PM2P2_HUMAN	Putative postmeiotic segregation increased 2-like protein 2	PE5	PE5	O60811	PRAM2_HUMAN	PRAME family member 2	PE2	PE2	P08217	CEL2A_HUMAN	Chymotrypsin-like elastase family member 2A	PE1	PE1	O95868	LY66D_HUMAN	Lymphocyte antigen 6 complex locus protein G6d	PE1	PE1
Q6PEW0	PRS54_HUMAN	Inactive serine protease 54	PE2	PE1	Q8TDS4	HCAR2_HUMAN	Hydroxycarboxylic acid receptor 2	PE1	PE1	P0DPH9	CX05B_HUMAN	Uncharacterized protein CXorf51B	PE4	PE1	O95780	ZN682_HUMAN	Zinc finger protein 682	PE2	PE1	O60813	PRA11_HUMAN	PRAME family member 11	PE2	PE2	P08519	APOA_HUMAN	Apolipoprotein(a)	PE1	PE1	O95876	FRITZ_HUMAN	WD repeat-containing and planar cell polarity effector protein fritz homolog	PE1	PE1
Q6ZRU5	YQ032_HUMAN	Putative uncharacterized protein FLJ46089	PE5	PE5	P49019	HCAR3_HUMAN	Hydroxycarboxylic acid receptor 3	PE1	PE1	P0DPI3	CENL2_HUMAN	Centromere protein V-like protein 2	PE3	PE3	O95800	GPR75_HUMAN	Probable G-protein coupled receptor 75	PE1	PE1	O60829	PAGE4_HUMAN	P antigen family member 4	PE1	PE1	P08686	CP21A_HUMAN	Steroid 21-hydroxylase	PE1	PE1	O95918	OR2H2_HUMAN	Olfactory receptor 2H2	PE2	PE2
Q8N616	TM148_HUMAN	Putative uncharacterized protein encoded by LINC00311	PE5	PE5	Q6MZN7	HCP5_HUMAN	HLA class I histocompatibility antigen protein P5	PE2	PE2	P0DPI4	TDB01_HUMAN	T cell receptor beta diversity 1	PE4	PE4	O95843	GUC1C_HUMAN	Guanylyl cyclase-activating protein 3	PE1	PE1	O60928	KCJ13_HUMAN	Inward rectifier potassium channel 13	PE1	PE1	P08910	ABHD2_HUMAN	Monoacylglycerol lipase ABHD2	PE1	PE1	O95922	TTLL1_HUMAN	Probable tubulin polyglutamylase TTLL1	PE2	PE1
Q8N628	OR2C3_HUMAN	Olfactory receptor 2C3	PE2	PE2	P0DOY5	HD101_HUMAN	Immunoglobulin heavy diversity 1-1	PE4	PE4	P0C263	SBK2_HUMAN	Serine/threonine-protein kinase SBK2	PE3	PE1	O95868	LY66D_HUMAN	Lymphocyte antigen 6 complex locus protein G6d	PE1	PE1	O71037	ENK19_HUMAN	Endogenous retrovirus group K member 19 Env polyprotein	PE1	PE1	P0C025	NUD17_HUMAN	Nucleoside diphosphate-linked moiety X motif 17	PE1	PE1	O95925	EPPI_HUMAN	Eppin	PE1	PE1
Q8TAF5	LQK1_HUMAN	Putative uncharacterized protein LQK1	PE5	PE5	Q5TGJ6	HDGL1_HUMAN	Hepatoma-derived growth factor-like protein 1	PE2	PE1	P0C2S0	CTXN2_HUMAN	Cortexin-2	PE3	PE3	O95876	FRITZ_HUMAN	WD repeat-containing and planar cell polarity effector protein fritz homolog	PE1	PE1	O75038	PLCH2_HUMAN	1-phosphatidylinositol 4,5-bisphosphate phosphodiesterase eta-2	PE2	PE1	P0C091	FREM3_HUMAN	FRAS1-related extracellular matrix protein 3	PE3	PE3	O95932	TGM3L_HUMAN	Protein-glutamine gamma-glutamyltransferase 6	PE1	PE1
Q6UXC1	AEGP_HUMAN	Apical endosomal glycoprotein	PE2	PE1	Q9H8Q6	HEAS1_HUMAN	Putative uncharacterized protein encoded by HEXA-AS1	PE5	PE5	P0C628	O5AC1_HUMAN	Olfactory receptor 5AC1	PE3	PE3	O95918	OR2H2_HUMAN	Olfactory receptor 2H2	PE2	PE2	O75121	MFA3L_HUMAN	Microfibrillar-associated protein 3-like	PE1	PE1	P0C0P6	NPS_HUMAN	Neuropeptide S	PE3	PE3	O95935	TBX18_HUMAN	T-box transcription factor TBX18	PE2	PE1
A0A075B6K4	LV310_HUMAN	Immunoglobulin lambda variable 3-10	PE3	PE1	Q9Y543	HES2_HUMAN	Transcription factor HES-2	PE2	PE2	P0C629	O10J4_HUMAN	Olfactory receptor 10J4	PE3	PE3	O95965	ITGBL_HUMAN	Integrin beta-like protein 1	PE2	PE1	O75200	NPIB7_HUMAN	Nuclear pore complex-interacting protein family member B7	PE3	PE2	P0C1S8	WEE2_HUMAN	Wee1-like protein kinase 2	PE1	PE1	O95965	ITGBL_HUMAN	Integrin beta-like protein 1	PE2	PE1
P0C866	F91A2_HUMAN	Putative uncharacterized protein encoded by LINC00869	PE5	PE5	Q5TGS1	HES3_HUMAN	Transcription factor HES-3	PE3	PE2	P0C645	OR4E1_HUMAN	Olfactory receptor 4E1	PE3	PE3	O96002	CX001_HUMAN	Putative transmembrane protein CXorf1	PE5	PE5	O75204	TM127_HUMAN	Transmembrane protein 127	PE1	PE1	P0C221	CC175_HUMAN	Coiled-coil domain-containing protein 175	PE4	PE1	O95992	CH25H_HUMAN	Cholesterol 25-hydroxylase	PE1	PE1
A6NM28	ZFP92_HUMAN	Zinc finger protein 92 homolog	PE2	PE1	Q68CP4	HGNAT_HUMAN	Heparan-alpha-glucosaminide N-acetyltransferase	PE1	PE1	P0C646	O52Z1_HUMAN	Olfactory receptor 52Z1	PE3	PE3	O97980	HMHB1_HUMAN	Minor histocompatibility protein HB-1	PE1	PE1	O75264	SIM24_HUMAN	Small integral membrane protein 24	PE2	PE1	P0C263	SBK2_HUMAN	Serine/threonine-protein kinase SBK2	PE3	PE1	O96002	TM257_HUMAN	Transmembrane protein 257	PE2	PE2
A6NML5	TM212_HUMAN	Transmembrane protein 212	PE2	PE2	C9JL84	HHLA1_HUMAN	HERV-H LTR-associating protein 1	PE2	PE2	P0C7M3	SFTA3_HUMAN	Surfactant-associated protein 3	PE1	PE1	P01593	KVD33_HUMAN	Immunoglobulin kappa variable 1D-33	PE1	PE1	O75343	GCYB2_HUMAN	Guanylate cyclase soluble subunit beta-2	PE5	PE5	P0C264	SBK3_HUMAN	Uncharacterized serine/threonine-protein kinase SBK3	PE3	PE2	O97980	HMHB1_HUMAN	Minor histocompatibility protein HB-1	PE1	PE1
P59544	T2R50_HUMAN	Taste receptor type 2 member 50	PE2	PE2	A0A0C4DH62	HJ01_HUMAN	Immunoglobulin heavy joining 1	PE4	PE4	A6NNS2	DRS7C_HUMAN	Dehydrogenase/reductase SDR family member 7C	PE2	PE1	P01597	KV139_HUMAN	Immunoglobulin kappa variable 1-39	PE1	PE1	O75373	ZN737_HUMAN	Zinc finger protein 737	PE2	PE2	P0C2S0	CTXN2_HUMAN	Cortexin-2	PE3	PE3	P01566	IFN10_HUMAN	Interferon alpha-10	PE1	PE1
P63136	POK25_HUMAN	Endogenous retrovirus group K member 25 Pol protein	PE3	PE3	Q8NDA2	HMCN2_HUMAN	Hemicentin-2	PE2	PE1	B1AKI9	ISM1_HUMAN	Isthmin-1	PE2	PE1	P01599	KV117_HUMAN	Immunoglobulin kappa variable 1-17	PE1	PE1	O75388	GPR32_HUMAN	Probable G-protein coupled receptor 32	PE2	PE2	P0C2W7	CT47B_HUMAN	Cancer/testis antigen 47B	PE4	PE1	P01567	IFNA7_HUMAN	Interferon alpha-7	PE1	PE1
Q5TG30	RHG40_HUMAN	Rho GTPase-activating protein 40	PE3	PE2	O97980	HMHB1_HUMAN	Minor histocompatibility protein HB-1	PE1	PE1	B2CW77	KILIN_HUMAN	Killin	PE1	PE1	P01601	KVD16_HUMAN	Immunoglobulin kappa variable 1D-16	PE3	PE1	O75443	TECTA_HUMAN	Alpha-tectorin	PE1	PE1	P0C5K6	CT18_HUMAN	Putative tumor antigen NA88-A	PE5	PE5	P01568	IFN21_HUMAN	Interferon alpha-21	PE1	PE1
A6NFC5	TM235_HUMAN	Transmembrane protein 235	PE2	PE2	P0CJ77	HMN10_HUMAN	Humanin-like 10	PE2	PE2	B2RXH2	KDM4E_HUMAN	Lysine-specific demethylase 4E	PE1	PE1	P01611	KVD12_HUMAN	Immunoglobulin kappa variable 1D-12	PE1	PE1	O75452	RDH16_HUMAN	Retinol dehydrogenase 16	PE1	PE1	P0C5K7	CT62_HUMAN	Cancer/testis antigen 62	PE2	PE2	P01570	IFN14_HUMAN	Interferon alpha-14	PE1	PE1
P01762	HV311_HUMAN	Immunoglobulin heavy variable 3-11	PE1	PE1	S4R3Y5	HMN11_HUMAN	Humanin-like 11	PE3	PE2	B4DZS4	T11X1_HUMAN	T-complex protein 11 X-linked protein 1	PE2	PE2	P01624	KV315_HUMAN	Immunoglobulin kappa variable 3-15	PE1	PE1	O75715	GPX5_HUMAN	Epididymal secretory glutathione peroxidase	PE1	PE1	P0C5Y4	KRA14_HUMAN	Keratin-associated protein 1-4	PE2	PE2	P01571	IFN17_HUMAN	Interferon alpha-17	PE1	PE1
P0DTA3	SPD11_HUMAN	Putative speedy protein E11	PE5	PE5	P0DMP1	HMN12_HUMAN	Humanin-like 12	PE3	PE2	O00110	OVOL3_HUMAN	Putative transcription factor ovo-like protein 3	PE3	PE3	P01699	LV144_HUMAN	Immunoglobulin lambda variable 1-44	PE1	PE1	O75747	P3C2G_HUMAN	Phosphatidylinositol 4-phosphate 3-kinase C2 domain-containing subunit gamma	PE1	PE1	P0C604	OR4A8_HUMAN	Olfactory receptor 4A8	PE3	PE3	P01593	KV101_HUMAN	Ig kappa chain V-I region AG	PE1	NA
Q17RH7	TPRXL_HUMAN	Putative protein TPRXL	PE5	PE5	S4R3P1	HMN13_HUMAN	Humanin-like 13	PE3	PE2	O14603	PRY_HUMAN	PTPN13-like protein, Y-linked	PE1	PE1	P01701	LV151_HUMAN	Immunoglobulin lambda variable 1-51	PE1	PE1	O75795	UDB17_HUMAN	UDP-glucuronosyltransferase 2B17	PE1	PE1	P0C617	O5AL1_HUMAN	Olfactory receptor 5AL1	PE3	PE3	P01595	KV103_HUMAN	Ig kappa chain V-I region Bi	PE1	NA
Q5TAH2	SL9C2_HUMAN	Sodium/hydrogen exchanger 11	PE2	PE1	P0CJ69	HMN2_HUMAN	Humanin-like 2	PE2	PE2	O14804	TAAR5_HUMAN	Trace amine-associated receptor 5	PE2	PE2	P01703	LV140_HUMAN	Immunoglobulin lambda variable 1-40	PE1	PE1	O75871	CEAM4_HUMAN	Carcinoembryonic antigen-related cell adhesion molecule 4	PE1	PE1	P0C623	OR4Q2_HUMAN	Olfactory receptor 4Q2	PE3	PE3	P01596	KV104_HUMAN	Ig kappa chain V-I region CAR	PE1	NA
Q5TD94	RSH4A_HUMAN	Radial spoke head protein 4 homolog A	PE1	PE1	P0CJ70	HMN3_HUMAN	Humanin-like 3	PE2	PE2	O60813	PRA11_HUMAN	PRAME family member 11	PE2	PE2	P01704	LV214_HUMAN	Immunoglobulin lambda variable 2-14	PE1	PE1	O75949	F155B_HUMAN	Transmembrane protein FAM155B	PE2	PE2	P0C626	OR5G3_HUMAN	Olfactory receptor 5G3	PE3	PE3	P01597	KV105_HUMAN	Ig kappa chain V-I region DEE	PE1	NA
A3QJZ7	PRA27_HUMAN	PRAME family member 27	PE3	PE3	P0CJ71	HMN4_HUMAN	Humanin-like 4	PE2	PE2	O43692	PI15_HUMAN	Peptidase inhibitor 15	PE1	PE1	P01705	LV223_HUMAN	Immunoglobulin lambda variable 2-23	PE1	PE1	O75951	LYZL6_HUMAN	Lysozyme-like protein 6	PE1	PE1	P0C628	O5AC1_HUMAN	Olfactory receptor 5AC1	PE3	PE3	P01598	KV106_HUMAN	Ig kappa chain V-I region EU	PE1	NA
P0DMQ9	CH089_HUMAN	Putative uncharacterized protein C8orf89	PE2	PE2	P0CJ72	HMN5_HUMAN	Humanin-like 5	PE2	PE2	O75204	TM127_HUMAN	Transmembrane protein 127	PE1	PE1	P01706	LV211_HUMAN	Immunoglobulin lambda variable 2-11	PE1	PE1	O76000	OR2B3_HUMAN	Putative olfactory receptor 2B3	PE3	PE3	P0C629	O10J4_HUMAN	Olfactory receptor 10J4	PE3	PE3	P01599	KV107_HUMAN	Ig kappa chain V-I region Gal	PE1	NA
P0DMW3	SIML1_HUMAN	Small integral membrane protein 10-like protein 1	PE4	PE1	P0CJ73	HMN6_HUMAN	Humanin-like 6	PE2	PE2	O43861	ATP9B_HUMAN	Probable phospholipid-transporting ATPase IIB	PE2	PE1	P01714	LV319_HUMAN	Immunoglobulin lambda variable 3-19	PE1	PE1	O76001	OR2J3_HUMAN	Olfactory receptor 2J3	PE1	PE1	P0C645	OR4E1_HUMAN	Olfactory receptor 4E1	PE3	PE3	P01600	KV108_HUMAN	Ig kappa chain V-I region Hau	PE1	NA
Q2M2W7	CQ058_HUMAN	UPF0450 protein C17orf58	PE3	PE1	P0CJ74	HMN7_HUMAN	Humanin-like 7	PE2	PE2	O95522	PRA12_HUMAN	PRAME family member 12	PE3	PE3	P01715	LV301_HUMAN	Immunoglobulin lambda variable 3-1	PE1	PE1	O76002	OR2J2_HUMAN	Olfactory receptor 2J2	PE2	PE2	P0C646	O52Z1_HUMAN	Olfactory receptor 52Z1	PE3	PE3	P01601	KV109_HUMAN	Ig kappa chain V-I region HK101	PE4	NA
Q69384	ENK6_HUMAN	Endogenous retrovirus group K member 6 Env polyprotein	PE1	PE1	P0CJ75	HMN8_HUMAN	Humanin-like 8	PE2	PE2	O95780	ZN682_HUMAN	Zinc finger protein 682	PE2	PE1	P01717	LV325_HUMAN	Immunoglobulin lambda variable 3-25	PE1	PE1	O76100	OR7AA_HUMAN	Olfactory receptor 7A10	PE3	PE3	P0C672	TSN19_HUMAN	Putative tetraspanin-19	PE5	PE5	P01603	KV111_HUMAN	Ig kappa chain V-I region Ka	PE1	NA
Q6AWC8	YK026_HUMAN	Putative uncharacterized protein LOC100129027	PE5	PE5	P0CJ76	HMN9_HUMAN	Humanin-like 9	PE2	PE2	O95843	GUC1C_HUMAN	Guanylyl cyclase-activating protein 3	PE1	PE1	P01718	LV327_HUMAN	Immunoglobulin lambda variable 3-27	PE1	PE1	O94819	KBTBB_HUMAN	Kelch repeat and BTB domain-containing protein 11	PE1	PE1	P0C6A0	ZGLP1_HUMAN	GATA-type zinc finger protein 1	PE2	PE1	P01605	KV113_HUMAN	Ig kappa chain V-I region Lay	PE1	NA
P61570	ENK25_HUMAN	Endogenous retrovirus group K member 25 Env polyprotein	PE3	PE3	A8MTL9	HMSD_HUMAN	Serpin-like protein HMSD	PE2	PE2	O95876	FRITZ_HUMAN	WD repeat-containing and planar cell polarity effector protein fritz homolog	PE1	PE1	P01721	LV657_HUMAN	Immunoglobulin lambda variable 6-57	PE1	PE1	O94911	ABCA8_HUMAN	ATP-binding cassette sub-family A member 8	PE1	PE1	P0C6C1	AN34C_HUMAN	Ankyrin repeat domain-containing protein 34C	PE3	PE3	P01606	KV114_HUMAN	Ig kappa chain V-I region OU	PE1	NA
Q6XLA1	CSC2A_HUMAN	Protein CASC2, isoform 3	PE2	PE2	P0C7T4	HMSDV_HUMAN	Minor histocompatibility protein HMSD variant form	PE1	PE1	O95918	OR2H2_HUMAN	Olfactory receptor 2H2	PE2	PE2	P01733	TVBL3_HUMAN	T cell receptor beta variable 12-3	PE1	PE1	O95013	O4F21_HUMAN	Olfactory receptor 4F21	PE3	PE3	P0C6P0	BCL8_HUMAN	Putative protein BCL8	PE5	PE5	P01607	KV115_HUMAN	Ig kappa chain V-I region Rei	PE1	NA
Q8NHB7	OR5K1_HUMAN	Olfactory receptor 5K1	PE2	PE2	Q9NP08	HMX1_HUMAN	Homeobox protein HMX1	PE2	PE1	P01611	KVD12_HUMAN	Immunoglobulin kappa variable 1D-12	PE1	PE1	P01737	TVA84_HUMAN	T cell receptor alpha variable 8-4	PE2	PE2	O95025	SEM3D_HUMAN	Semaphorin-3D	PE2	PE1	P0C6S8	LIGO3_HUMAN	Leucine-rich repeat and immunoglobulin-like domain-containing nogo receptor-interacting protein 3	PE3	PE1	P01608	KV116_HUMAN	Ig kappa chain V-I region Roy	PE1	NA
Q8NHR9	PROF4_HUMAN	Profilin-4	PE1	PE1	Q6PI97	HOATZ_HUMAN	Protein Hoatz	PE2	PE1	P01701	LV151_HUMAN	Immunoglobulin lambda variable 1-51	PE1	PE1	P01742	HV169_HUMAN	Immunoglobulin heavy variable 1-69	PE1	PE1	O95047	OR2A4_HUMAN	Olfactory receptor 2A4	PE2	PE2	P0C7I0	U17L8_HUMAN	Inactive ubiquitin carboxyl-terminal hydrolase 17-like protein 8	PE3	PE3	P01609	KV117_HUMAN	Ig kappa chain V-I region Scw	PE1	NA
Q5T9Z0	TEDM1_HUMAN	Transmembrane epididymal protein 1	PE2	PE2	Q86UW8	HPLN4_HUMAN	Hyaluronan and proteoglycan link protein 4	PE2	PE1	P01704	LV214_HUMAN	Immunoglobulin lambda variable 2-14	PE1	PE1	P01743	HV146_HUMAN	Immunoglobulin heavy variable 1-46	PE1	PE1	O95069	KCNK2_HUMAN	Potassium channel subfamily K member 2	PE1	PE1	P0C7L1	ISK8_HUMAN	Serine protease inhibitor Kazal-type 8	PE3	PE2	P01610	KV118_HUMAN	Ig kappa chain V-I region WEA	PE1	NA
Q6ZS46	YF009_HUMAN	Putative uncharacterized protein FLJ45840	PE5	PE5	Q9BVR0	HRC23_HUMAN	Putative HERC2-like protein 3	PE5	PE5	P01706	LV211_HUMAN	Immunoglobulin lambda variable 2-11	PE1	PE1	P01762	HV311_HUMAN	Immunoglobulin heavy variable 3-11	PE1	PE1	O95170	CDRT1_HUMAN	CMT1A duplicated region transcript 1 protein	PE2	PE2	P0C7M3	SFTA3_HUMAN	Surfactant-associated protein 3	PE1	PE1	P01611	KV119_HUMAN	Ig kappa chain V-I region Wes	PE1	NA
Q6ZS86	GLPK5_HUMAN	Putative glycerol kinase 5	PE2	PE1	Q6UXD1	HRCT1_HUMAN	Histidine-rich carboxyl terminus protein 1	PE4	PE2	P01718	LV327_HUMAN	Immunoglobulin lambda variable 3-27	PE1	PE1	P01763	HV348_HUMAN	Immunoglobulin heavy variable 3-48	PE1	PE1	O95177	GAAS1_HUMAN	Uncharacterized protein GAS8-AS1	PE2	PE2	P0C7M4	RHF2B_HUMAN	Rhox homeobox family member 2B	PE1	PE1	P01612	KV120_HUMAN	Ig kappa chain V-I region Mev	PE1	NA
A0A1B0GV22	F236B_HUMAN	Protein FAM236B	PE3	PE2	P13985	HRES1_HUMAN	Putative HTLV-1-related endogenous sequence	PE5	PE5	P01763	HV348_HUMAN	Immunoglobulin heavy variable 3-48	PE1	PE1	P01766	HV313_HUMAN	Immunoglobulin heavy variable 3-13	PE1	PE1	O95222	OR6A2_HUMAN	Olfactory receptor 6A2	PE2	PE2	P0C7M7	ACSM4_HUMAN	Acyl-coenzyme A synthetase ACSM4, mitochondrial	PE2	PE2	P01613	KV121_HUMAN	Ig kappa chain V-I region Ni	PE1	NA
Q5VT99	LRC38_HUMAN	Leucine-rich repeat-containing protein 38	PE1	PE1	Q9Y661	HS3S4_HUMAN	Heparan sulfate glucosamine 3-O-sulfotransferase 4	PE2	PE1	P01766	HV313_HUMAN	Immunoglobulin heavy variable 3-13	PE1	PE1	P01767	HV353_HUMAN	Immunoglobulin heavy variable 3-53	PE1	PE1	O95371	OR2C1_HUMAN	Olfactory receptor 2C1	PE2	PE2	P0C7N1	OR8U8_HUMAN	Olfactory receptor 8U8	PE3	PE3	P01615	KV202_HUMAN	Ig kappa chain V-II region FR	PE1	NA
Q5VTT2	CI135_HUMAN	Protein C9orf135	PE1	PE1	Q8IZT8	HS3S5_HUMAN	Heparan sulfate glucosamine 3-O-sulfotransferase 5	PE1	PE1	P01817	HV205_HUMAN	Immunoglobulin heavy variable 2-5	PE1	PE1	P01768	HV330_HUMAN	Immunoglobulin heavy variable 3-30	PE1	PE1	O95397	PKHA9_HUMAN	Putative protein PLEKHA9	PE5	PE5	P0C7N4	T191B_HUMAN	Transmembrane protein 191B	PE3	PE2	P01617	KV204_HUMAN	Ig kappa chain V-II region TEW	PE1	NA
Q6NUI1	C144L_HUMAN	Putative coiled-coil domain-containing protein 144 N-terminal-like	PE5	PE5	Q96QI5	HS3S6_HUMAN	Heparan sulfate glucosamine 3-O-sulfotransferase 6	PE1	PE1	P01825	HV459_HUMAN	Immunoglobulin heavy variable 4-59	PE1	PE1	P01782	HV309_HUMAN	Immunoglobulin heavy variable 3-9	PE1	PE1	O95497	VNN1_HUMAN	Pantetheinase	PE1	PE1	P0C7N5	OR8U9_HUMAN	Olfactory receptor 8U9	PE3	PE3	P01619	KV301_HUMAN	Ig kappa chain V-III region B6	PE1	NA
Q701N2	KRA55_HUMAN	Keratin-associated protein 5-5	PE2	PE2	A0A1B0GWH4	HSFX3_HUMAN	Heat shock transcription factor, X-linked member 3	PE3	PE2	P03979	TRGV3_HUMAN	T cell receptor gamma variable 3	PE1	PE1	P01814	HV270_HUMAN	Immunoglobulin heavy variable 2-70	PE1	PE1	O95521	PRAM1_HUMAN	PRAME family member 1	PE2	PE2	P0C7N8	OR9G9_HUMAN	Olfactory receptor 9G9	PE3	PE3	P01621	KV303_HUMAN	Ig kappa chain V-III region NG9	PE1	NA
Q8TAY7	F110D_HUMAN	Protein FAM110D	PE2	PE2	A0A1B0GTS1	HSFX4_HUMAN	Heat shock transcription factor, X-linked member 4	PE3	PE2	P04432	KVD39_HUMAN	Immunoglobulin kappa variable 1D-39	PE3	PE1	P01817	HV205_HUMAN	Immunoglobulin heavy variable 2-5	PE1	PE1	O95522	PRA12_HUMAN	PRAME family member 12	PE3	PE3	P0C7P1	RBY1D_HUMAN	RNA-binding motif protein, Y chromosome, family 1 member D	PE2	PE2	P01622	KV304_HUMAN	Ig kappa chain V-III region Ti	PE1	NA
Q32ZL2	PLPR5_HUMAN	Phospholipid phosphatase-related protein type 5	PE2	PE2	P23083	HV102_HUMAN	Immunoglobulin heavy variable 1-2	PE1	PE1	P0C2W7	CT47B_HUMAN	Cancer/testis antigen 47B	PE4	PE1	P01824	HV439_HUMAN	Immunoglobulin heavy variable 4-39	PE1	PE1	O95528	GTR10_HUMAN	Solute carrier family 2, facilitated glucose transporter member 10	PE1	PE1	P0C7P2	RFL3S_HUMAN	Putative protein RFPL3S	PE2	PE2	P01623	KV305_HUMAN	Ig kappa chain V-III region WOL	PE1	NA
Q63ZE4	S22AA_HUMAN	Solute carrier family 22 member 10	PE2	PE2	A0A0C4DH29	HV103_HUMAN	Immunoglobulin heavy variable 1-3	PE3	PE1	P0C617	O5AL1_HUMAN	Olfactory receptor 5AL1	PE3	PE3	P01825	HV459_HUMAN	Immunoglobulin heavy variable 4-59	PE1	PE1	O95626	AN32D_HUMAN	Acidic leucine-rich nuclear phosphoprotein 32 family member D	PE2	PE1	P0C7P3	SLN14_HUMAN	Protein SLFN14	PE1	PE1	P01624	KV306_HUMAN	Ig kappa chain V-III region POM	PE1	NA
Q8N5H3	LRA25_HUMAN	Leucine repeat adapter protein 25	PE1	PE1	P0DP01	HV108_HUMAN	Immunoglobulin heavy variable 1-8	PE3	PE1	P0C626	OR5G3_HUMAN	Olfactory receptor 5G3	PE3	PE3	P03979	TRGV3_HUMAN	T cell receptor gamma variable 3	PE1	PE1	O95744	PM2P2_HUMAN	Putative postmeiotic segregation increased 2-like protein 2	PE5	PE5	P0C7Q2	ARMS2_HUMAN	Age-related maculopathy susceptibility protein 2	PE2	PE1	P01625	KV402_HUMAN	Ig kappa chain V-IV region Len	PE1	NA
Q8NGZ4	OR2G3_HUMAN	Olfactory receptor 2G3	PE2	PE2	A0A0C4DH31	HV118_HUMAN	Immunoglobulin heavy variable 1-18	PE3	PE1	P0C7N5	OR8U9_HUMAN	Olfactory receptor 8U9	PE3	PE3	P03986	TRGC2_HUMAN	T cell receptor gamma constant 2	PE1	PE1	O95780	ZN682_HUMAN	Zinc finger protein 682	PE2	PE2	P0C7Q3	FA58B_HUMAN	Putative cyclin-related protein FAM58B	PE5	PE5	P01699	LV101_HUMAN	Ig lambda chain V-I region VOR	PE1	NA
Q8NH03	OR2T3_HUMAN	Olfactory receptor 2T3	PE2	PE2	A0A0C4DH33	HV124_HUMAN	Immunoglobulin heavy variable 1-24	PE3	PE1	P0C7T7	FMAS1_HUMAN	Putative uncharacterized protein FRMD6-AS1	PE5	PE5	P04211	LV743_HUMAN	Immunoglobulin lambda variable 7-43	PE3	PE1	O95800	GPR75_HUMAN	Probable G-protein coupled receptor 75	PE1	PE1	P0C7Q5	S35G4_HUMAN	Putative solute carrier family 35 member G4	PE5	PE5	P01701	LV103_HUMAN	Ig lambda chain V-I region NEW	PE1	NA
Q8NH07	O11H2_HUMAN	Olfactory receptor 11H2	PE3	PE3	A0A0A0MS14	HV145_HUMAN	Immunoglobulin heavy variable 1-45	PE3	PE1	P0C7V7	SC11B_HUMAN	Putative signal peptidase complex catalytic subunit SEC11B	PE5	PE5	P04430	KV116_HUMAN	Immunoglobulin kappa variable 1-16	PE1	PE1	O95803	NDST3_HUMAN	Bifunctional heparan sulfate N-deacetylase/N-sulfotransferase 3	PE2	PE2	P0C7Q6	S35G6_HUMAN	Solute carrier family 35 member G6	PE2	PE2	P01702	LV104_HUMAN	Ig lambda chain V-I region NIG-64	PE1	NA
A8MT19	RHN2P_HUMAN	Putative rhophilin-2-like protein RHPN2P1	PE5	PE5	A0A0C4DH39	HV158_HUMAN	Immunoglobulin heavy variable 1-58	PE3	PE1	P0C7V9	ME15P_HUMAN	Putative methyltransferase-like protein 15P1	PE5	PE5	P04432	KVD39_HUMAN	Immunoglobulin kappa variable 1D-39	PE3	PE1	O95843	GUC1C_HUMAN	Guanylyl cyclase-activating protein 3	PE1	PE1	P0C7T2	OR2T7_HUMAN	Olfactory receptor 2T7	PE3	PE3	P01703	LV105_HUMAN	Ig lambda chain V-I region NEWM	PE1	NA
Q8N614	TM156_HUMAN	Transmembrane protein 156	PE2	PE1	P01742	HV169_HUMAN	Immunoglobulin heavy variable 1-69	PE1	PE1	P0C7X0	F90AO_HUMAN	Putative protein FAM90A24P	PE5	PE5	P04433	KV311_HUMAN	Immunoglobulin kappa variable 3-11	PE1	PE1	O95868	LY66D_HUMAN	Lymphocyte antigen 6 complex locus protein G6d	PE1	PE1	P0C7T3	O56A5_HUMAN	Olfactory receptor 56A5	PE3	PE3	P01704	LV201_HUMAN	Ig lambda chain V-II region TOG	PE1	NA
Q86SM8	MRGRE_HUMAN	Mas-related G-protein coupled receptor member E	PE2	PE2	P01817	HV205_HUMAN	Immunoglobulin heavy variable 2-5	PE1	PE1	P0C851	PIRT_HUMAN	Phosphoinositide-interacting protein	PE2	PE2	P04437	TVA29_HUMAN	T cell receptor alpha variable 29/delta variable 5	PE1	PE1	O95876	FRITZ_HUMAN	WD repeat-containing and planar cell polarity effector protein fritz homolog	PE1	PE1	P0C7T4	HMSDV_HUMAN	Minor histocompatibility protein HMSD variant form	PE1	PE1	P01705	LV202_HUMAN	Ig lambda chain V-II region NEI	PE1	NA
Q8NG04	S2610_HUMAN	Solute carrier family 26 member 10	PE2	PE2	A0A0B4J1V2	HV226_HUMAN	Immunoglobulin heavy variable 2-26	PE3	PE1	P0C854	CECR9_HUMAN	Putative cat eye syndrome critical region protein 9	PE5	PE5	P06310	KV230_HUMAN	Immunoglobulin kappa variable 2-30	PE3	PE1	O95918	OR2H2_HUMAN	Olfactory receptor 2H2	PE2	PE2	P0C7T7	FMAS1_HUMAN	Putative uncharacterized protein FRMD6-AS1	PE5	PE5	P01706	LV203_HUMAN	Ig lambda chain V-II region BOH	PE1	NA
Q8NG81	OR2M7_HUMAN	Olfactory receptor 2M7	PE2	PE2	P01814	HV270_HUMAN	Immunoglobulin heavy variable 2-70	PE1	PE1	P0C874	S31D3_HUMAN	Spermatogenesis-associated protein 31D3	PE2	PE2	P06315	KV502_HUMAN	Immunoglobulin kappa variable 5-2	PE1	PE1	O95932	TGM3L_HUMAN	Protein-glutamine gamma-glutamyltransferase 6	PE1	PE1	P0C7U1	ASA2B_HUMAN	Putative inactive neutral ceramidase B	PE2	PE2	P01707	LV204_HUMAN	Ig lambda chain V-II region TRO	PE1	NA
Q8NG97	OR2Z1_HUMAN	Olfactory receptor 2Z1	PE2	PE2	P01782	HV309_HUMAN	Immunoglobulin heavy variable 3-9	PE1	PE1	P0C879	YJ018_HUMAN	Putative uncharacterized protein FLJ43185	PE5	PE5	P06331	HV434_HUMAN	Immunoglobulin heavy variable 4-34	PE1	PE1	O95965	ITGBL_HUMAN	Integrin beta-like protein 1	PE2	PE1	P0C7U3	ZH11B_HUMAN	Probable palmitoyltransferase ZDHHC11B	PE3	PE3	P01708	LV205_HUMAN	Ig lambda chain V-II region BUR	PE1	NA
Q8TCG5	CPT1C_HUMAN	Carnitine O-palmitoyltransferase 1, brain isoform	PE1	PE1	P01762	HV311_HUMAN	Immunoglobulin heavy variable 3-11	PE1	PE1	P0CF51	TRGC1_HUMAN	T cell receptor gamma constant 1	PE1	PE1	P08217	CEL2A_HUMAN	Chymotrypsin-like elastase family member 2A	PE1	PE1	O96002	CX001_HUMAN	Putative transmembrane protein CXorf1	PE5	PE5	P0C7U9	FA87A_HUMAN	Protein FAM87A	PE2	PE2	P01710	LV207_HUMAN	Ig lambda chain V-II region BO	PE1	NA
O14804	TAAR5_HUMAN	Trace amine-associated receptor 5	PE2	PE2	P01766	HV313_HUMAN	Immunoglobulin heavy variable 3-13	PE1	PE1	P0CJ71	HMN4_HUMAN	Humanin-like 4	PE2	PE2	P08519	APOA_HUMAN	Apolipoprotein(a)	PE1	PE1	O97980	HMHB1_HUMAN	Minor histocompatibility protein HB-1	PE1	PE1	P0C7V0	CF217_HUMAN	Putative uncharacterized protein encoded by LINC00271	PE5	PE5	P01711	LV208_HUMAN	Ig lambda chain V-II region VIL	PE1	NA
O15528	CP27B_HUMAN	25-hydroxyvitamin D-1 alpha hydroxylase, mitochondrial	PE1	PE1	A0A0B4J1V0	HV315_HUMAN	Immunoglobulin heavy variable 3-15	PE3	PE1	P0CJ73	HMN6_HUMAN	Humanin-like 6	PE2	PE2	P08910	ABHD2_HUMAN	Monoacylglycerol lipase ABHD2	PE1	PE1	P01593	KVD33_HUMAN	Immunoglobulin kappa variable 1D-33	PE1	PE1	P0C7V4	F90AJ_HUMAN	Putative protein FAM90A15P	PE5	PE5	P01712	LV209_HUMAN	Ig lambda chain V-II region WIN	PE1	NA
A0A075B6H9	LV469_HUMAN	Immunoglobulin lambda variable 4-69	PE1	PE1	A0A0C4DH30	HV316_HUMAN	Probable non-functional immunoglobulin heavy variable 3-16	PE5	PE5	O76000	OR2B3_HUMAN	Putative olfactory receptor 2B3	PE3	PE3	P0C025	NUD17_HUMAN	Nucleoside diphosphate-linked moiety X motif 17	PE1	PE1	P01597	KV139_HUMAN	Immunoglobulin kappa variable 1-39	PE1	PE1	P0C7V6	SP202_HUMAN	Putative transcription factor SPT20 homolog-like 2	PE5	PE5	P01713	LV210_HUMAN	Ig lambda chain V-II region NIG-58	PE1	NA
A0A075B6I9	LV746_HUMAN	Immunoglobulin lambda variable 7-46	PE3	PE1	A0A0C4DH32	HV320_HUMAN	Immunoglobulin heavy variable 3-20	PE3	PE1	P14207	FOLR2_HUMAN	Folate receptor beta	PE1	PE1	P0C091	FREM3_HUMAN	FRAS1-related extracellular matrix protein 3	PE3	PE3	P01599	KV117_HUMAN	Immunoglobulin kappa variable 1-17	PE1	PE1	P0C7V7	SC11B_HUMAN	Putative signal peptidase complex catalytic subunit SEC11B	PE5	PE5	P01714	LV301_HUMAN	Ig lambda chain V-III region SH	PE1	NA
O60813	PRA11_HUMAN	PRAME family member 11	PE2	PE2	A0A0B4J1V1	HV321_HUMAN	Immunoglobulin heavy variable 3-21	PE1	PE1	P20848	A1ATR_HUMAN	Putative alpha-1-antitrypsin-related protein	PE1	PE1	P0C0P6	NPS_HUMAN	Neuropeptide S	PE3	PE3	P01601	KVD16_HUMAN	Immunoglobulin kappa variable 1D-16	PE3	PE1	P0C7V8	DC8L2_HUMAN	DDB1- and CUL4-associated factor 8-like protein 2	PE2	PE1	P01715	LV401_HUMAN	Ig lambda chain V-IV region Bau	PE1	NA
A3KFT3	OR2M5_HUMAN	Olfactory receptor 2M5	PE3	PE3	P01768	HV330_HUMAN	Immunoglobulin heavy variable 3-30	PE1	PE1	C9JVI0	U17LB_HUMAN	Ubiquitin carboxyl-terminal hydrolase 17-like protein 11	PE3	PE3	P0C1S8	WEE2_HUMAN	Wee1-like protein kinase 2	PE1	PE1	P01611	KVD12_HUMAN	Immunoglobulin kappa variable 1D-12	PE1	PE1	P0C7V9	ME15P_HUMAN	Putative methyltransferase-like protein 15P1	PE5	PE5	P01716	LV402_HUMAN	Ig lambda chain V-IV region X	PE1	NA
A4IF30	S35F4_HUMAN	Solute carrier family 35 member F4	PE2	PE2	A0A0C4DH35	HV335_HUMAN	Probable non-functional immunoglobulin heavy variable 3-35	PE5	PE5	C9JVW0	INAM1_HUMAN	Putative transmembrane protein INAFM1	PE4	PE1	P0C221	CC175_HUMAN	Coiled-coil domain-containing protein 175	PE4	PE1	P01624	KV315_HUMAN	Immunoglobulin kappa variable 3-15	PE1	PE1	P0C7W0	PRR29_HUMAN	Proline-rich protein 29	PE2	PE2	P01717	LV403_HUMAN	Ig lambda chain V-IV region Hil	PE1	NA
O95918	OR2H2_HUMAN	Olfactory receptor 2H2	PE2	PE2	A0A0C4DH36	HV338_HUMAN	Probable non-functional immunoglobulin heavy variable 3-38	PE5	PE5	C9JXX5	CK094_HUMAN	Uncharacterized protein C11orf94	PE3	PE2	P0C263	SBK2_HUMAN	Serine/threonine-protein kinase SBK2	PE3	PE1	P01699	LV144_HUMAN	Immunoglobulin lambda variable 1-44	PE1	PE1	P0C7W8	F90AD_HUMAN	Putative protein FAM90A13P	PE5	PE5	P01718	LV404_HUMAN	Ig lambda chain V-IV region Kern	PE1	NA
P0DKL9	A14EL_HUMAN	ARL14 effector protein-like	PE4	PE1	A0A0B4J1X8	HV343_HUMAN	Immunoglobulin heavy variable 3-43	PE3	PE1	D6RJB6	U17LK_HUMAN	Ubiquitin carboxyl-terminal hydrolase 17-like protein 20	PE3	PE3	P0C2S0	CTXN2_HUMAN	Cortexin-2	PE3	PE3	P01701	LV151_HUMAN	Immunoglobulin lambda variable 1-51	PE1	PE1	P0C7W9	F90AE_HUMAN	Putative protein FAM90A14P	PE5	PE5	P01719	LV501_HUMAN	Ig lambda chain V-V region DEL	PE1	NA
P0DMU2	OR83P_HUMAN	Putative olfactory receptor 8G3 pseudogene	PE5	PE5	A0A0A0MS15	HV349_HUMAN	Immunoglobulin heavy variable 3-49	PE3	PE1	E2RYF6	MUC22_HUMAN	Mucin-22	PE1	PE1	P0C2W7	CT47B_HUMAN	Cancer/testis antigen 47B	PE4	PE1	P01703	LV140_HUMAN	Immunoglobulin lambda variable 1-40	PE1	PE1	P0C7X0	F90AO_HUMAN	Putative protein FAM90A24P	PE5	PE5	P01720	LV701_HUMAN	Ig lambda chain V-VII region MOT	PE1	NA
A6NEV1	PR23A_HUMAN	Proline-rich protein 23A	PE3	PE2	P01767	HV353_HUMAN	Immunoglobulin heavy variable 3-53	PE1	PE1	E2RYF7	PBMU2_HUMAN	Protein PBMUCL2	PE2	PE2	P0C2Y1	NBPF7_HUMAN	Putative neuroblastoma breakpoint family member 7	PE5	PE5	P01704	LV214_HUMAN	Immunoglobulin lambda variable 2-14	PE1	PE1	P0C7X3	CCYL3_HUMAN	Putative cyclin-Y-like protein 3	PE3	PE3	P01721	LV601_HUMAN	Ig lambda chain V-VI region AR	PE1	NA
O95522	PRA12_HUMAN	PRAME family member 12	PE3	PE1	A0A075B6Q5	HV364_HUMAN	Immunoglobulin heavy variable 3-64	PE3	PE1	E9PGG2	ANHX_HUMAN	Anomalous homeobox protein	PE2	PE1	P0C5K6	CT18_HUMAN	Putative tumor antigen NA88-A	PE5	PE5	P01705	LV223_HUMAN	Immunoglobulin lambda variable 2-23	PE1	PE1	P0C7X4	FHL19_HUMAN	Putative ferritin heavy polypeptide-like 19	PE5	PE5	P01722	LV602_HUMAN	Ig lambda chain V-VI region NIG-48	PE1	NA
P01721	LV657_HUMAN	Immunoglobulin lambda variable 6-57	PE1	PE1	A0A0C4DH42	HV366_HUMAN	Immunoglobulin heavy variable 3-66	PE3	PE1	E9PI22	P23D1_HUMAN	Proline-rich protein 23D1	PE3	PE2	P0C5K7	CT62_HUMAN	Cancer/testis antigen 62	PE2	PE2	P01706	LV211_HUMAN	Immunoglobulin lambda variable 2-11	PE1	PE1	P0C7X5	ZN806_HUMAN	Zinc finger protein 806	PE3	PE3	P01733	TVB1_HUMAN	T-cell receptor beta chain V region YT35	PE1	NA
A0A087WSZ0	KVD08_HUMAN	Immunoglobulin kappa variable 1D-8	PE3	PE1	A0A0B4J1Y9	HV372_HUMAN	Immunoglobulin heavy variable 3-72	PE3	PE1	E9PIF3	NPIA2_HUMAN	Nuclear pore complex-interacting protein family member A2	PE3	PE3	P0C5Y4	KRA14_HUMAN	Keratin-associated protein 1-4	PE2	PE2	P01714	LV319_HUMAN	Immunoglobulin lambda variable 3-19	PE1	PE1	P0C841	FA66E_HUMAN	Putative protein FAM66E	PE5	PE5	P01742	HV101_HUMAN	Ig heavy chain V-I region EU	PE1	NA
A0A096LPI5	GVQW2_HUMAN	Putative uncharacterized protein CCDC28A-AS1	PE4	PE2	A0A0B4J1V6	HV373_HUMAN	Immunoglobulin heavy variable 3-73	PE3	PE1	E9PJ23	NPIB6_HUMAN	Nuclear pore complex-interacting protein family member B6	PE3	PE2	P0C604	OR4A8_HUMAN	Olfactory receptor 4A8	PE3	PE3	P01715	LV301_HUMAN	Immunoglobulin lambda variable 3-1	PE1	PE1	P0C842	CJ052_HUMAN	Putative uncharacterized protein encoded by LINC00614	PE5	PE5	P01743	HV102_HUMAN	Ig heavy chain V-I region HG3	PE4	NA
A0A0A0MT36	KVD21_HUMAN	Immunoglobulin kappa variable 6D-21	PE3	PE3	A0A0B4J1X5	HV374_HUMAN	Immunoglobulin heavy variable 3-74	PE3	PE1	O00476	NPT4_HUMAN	Sodium-dependent phosphate transport protein 4	PE1	PE1	P0C617	O5AL1_HUMAN	Olfactory receptor 5AL1	PE3	PE3	P01717	LV325_HUMAN	Immunoglobulin lambda variable 3-25	PE1	PE1	P0C843	CI014_HUMAN	Putative uncharacterized protein encoded by LINC00032	PE5	PE5	P01744	HV104_HUMAN	Ig heavy chain V-I region ND	PE1	NA
P0CW00	TSPY8_HUMAN	Testis-specific Y-encoded protein 8	PE3	PE1	P0DTE1	HV383_HUMAN	Probable non-functional immunoglobulin heavy variable 3-38-3	PE5	ΝΑ	O60384	ZN861_HUMAN	Putative zinc finger protein 861	PE5	PE5	P0C623	OR4Q2_HUMAN	Olfactory receptor 4Q2	PE3	PE3	P01718	LV327_HUMAN	Immunoglobulin lambda variable 3-27	PE1	PE1	P0C851	PIRT_HUMAN	Phosphoinositide-interacting protein	PE2	PE2	P01760	HV105_HUMAN	Ig heavy chain V-I region WOL	PE1	NA
Q14602	ID2B_HUMAN	Putative DNA-binding protein inhibitor ID-2B	PE5	PE5	P0DTW3	HV384_HUMAN	Probable non-functional immunoglobulin heavy variable 1-38-4	PE5	ΝΑ	O60393	NOBOX_HUMAN	Homeobox protein NOBOX	PE1	PE1	P0C626	OR5G3_HUMAN	Olfactory receptor 5G3	PE3	PE3	P01721	LV657_HUMAN	Immunoglobulin lambda variable 6-57	PE1	PE1	P0C854	CECR9_HUMAN	Putative cat eye syndrome critical region protein 9	PE5	PE5	P01761	HV106_HUMAN	Ig heavy chain V-I region SIE	PE1	NA
Q5SWL8	PRA19_HUMAN	PRAME family member 19	PE3	PE3	A0A075B6R2	HV404_HUMAN	Immunoglobulin heavy variable 4-4	PE3	PE1	O60397	COX7S_HUMAN	Putative cytochrome c oxidase subunit 7A3, mitochondrial	PE5	PE5	P0C628	O5AC1_HUMAN	Olfactory receptor 5AC1	PE3	PE3	P01733	TVBL3_HUMAN	T cell receptor beta variable 12-3	PE1	NA	P0C860	MS3L2_HUMAN	Putative male-specific lethal-3 protein-like 2	PE5	PE5	P01762	HV301_HUMAN	Ig heavy chain V-III region TRO	PE1	NA
Q5SY13	COAS1_HUMAN	Putative uncharacterized protein encoded by COL5A1-AS1	PE5	PE5	A0A0C4DH34	HV428_HUMAN	Immunoglobulin heavy variable 4-28	PE3	PE1	O60774	FMO6_HUMAN	Putative dimethylaniline monooxygenase [N-oxide-forming] 6	PE5	PE5	P0C629	O10J4_HUMAN	Olfactory receptor 10J4	PE3	PE3	P01737	TVA84_HUMAN	T cell receptor alpha variable 8-4	PE2	NA	P0C864	DANCR_HUMAN	Putative uncharacterized protein DANCR	PE5	PE5	P01763	HV302_HUMAN	Ig heavy chain V-III region WEA	PE1	NA
A7E2S9	A30BL_HUMAN	Putative ankyrin repeat domain-containing protein 30B-like	PE2	PE1	P0DP07	HV431_HUMAN	Immunoglobulin heavy variable 4-31	PE3	PE1	O60829	PAGE4_HUMAN	P antigen family member 4	PE1	PE1	P0C645	OR4E1_HUMAN	Olfactory receptor 4E1	PE3	PE3	P01742	HV169_HUMAN	Immunoglobulin heavy variable 1-69	PE1	PE1	P0C866	F91A2_HUMAN	Putative uncharacterized protein encoded by LINC00869	PE5	PE5	P01765	HV304_HUMAN	Ig heavy chain V-III region TIL	PE1	NA
P0CJ72	HMN5_HUMAN	Humanin-like 5	PE2	PE2	A0A087WSY4	HV432_HUMAN	Immunoglobulin heavy variable 4-30-2	PE3	PE1	O75264	SIM24_HUMAN	Small integral membrane protein 24	PE2	PE1	P0C646	O52Z1_HUMAN	Olfactory receptor 52Z1	PE3	PE3	P01743	HV146_HUMAN	Immunoglobulin heavy variable 1-46	PE1	PE1	P0C874	S31D3_HUMAN	Putative spermatogenesis-associated protein 31D3	PE5	PE5	P01766	HV305_HUMAN	Ig heavy chain V-III region BRO	PE1	NA
P59090	TSAS2_HUMAN	Putative uncharacterized protein TSPEAR-AS2	PE5	PE5	P06331	HV434_HUMAN	Immunoglobulin heavy variable 4-34	PE1	PE1	O75388	GPR32_HUMAN	Probable G-protein coupled receptor 32	PE2	PE2	P0C672	TSN19_HUMAN	Putative tetraspanin-19	PE5	PE5	P01762	HV311_HUMAN	Immunoglobulin heavy variable 3-11	PE1	PE1	P0C875	F228B_HUMAN	Protein FAM228B	PE2	PE1	P01767	HV306_HUMAN	Ig heavy chain V-III region BUT	PE1	NA
Q5JUK3	KCNT1_HUMAN	Potassium channel subfamily T member 1	PE1	PE1	P01824	HV439_HUMAN	Immunoglobulin heavy variable 4-39	PE1	PE1	O95047	OR2A4_HUMAN	Olfactory receptor 2A4	PE2	PE2	P0C6P0	BCL8_HUMAN	Putative protein BCL8	PE5	PE5	P01763	HV348_HUMAN	Immunoglobulin heavy variable 3-48	PE1	PE1	P0C879	YJ018_HUMAN	Putative uncharacterized protein FLJ43185	PE5	PE5	P01768	HV307_HUMAN	Ig heavy chain V-III region CAM	PE1	NA
P0DPA3	SNH28_HUMAN	Putative uncharacterized protein SNHG28	PE5	PE5	P0DP04	HV43D_HUMAN	Immunoglobulin heavy variable 3-43D	PE3	PE3	O95170	CDRT1_HUMAN	CMT1A duplicated region transcript 1 protein	PE2	PE2	P0C6S8	LIGO3_HUMAN	Leucine-rich repeat and immunoglobulin-like domain-containing nogo receptor-interacting protein 3	PE3	PE1	P01766	HV313_HUMAN	Immunoglobulin heavy variable 3-13	PE1	PE1	P0C880	YT014_HUMAN	Putative uncharacterized protein FLJ40606	PE5	PE5	P01769	HV308_HUMAN	Ig heavy chain V-III region GA	PE1	NA
P13985	HRES1_HUMAN	Putative HTLV-1-related endogenous sequence	PE5	PE5	P01825	HV459_HUMAN	Immunoglobulin heavy variable 4-59	PE1	PE1	O95371	OR2C1_HUMAN	Olfactory receptor 2C1	PE2	PE2	P0C7I0	U17L8_HUMAN	Inactive ubiquitin carboxyl-terminal hydrolase 17-like protein 8	PE3	PE3	P01767	HV353_HUMAN	Immunoglobulin heavy variable 3-53	PE1	PE1	P0C8F1	PATE4_HUMAN	Prostate and testis expressed protein 4	PE2	PE1	P01770	HV309_HUMAN	Ig heavy chain V-III region NIE	PE1	NA
P51161	FABP6_HUMAN	Gastrotropin	PE1	PE1	A0A0C4DH41	HV461_HUMAN	Immunoglobulin heavy variable 4-61	PE3	PE3	O95626	AN32D_HUMAN	Acidic leucine-rich nuclear phosphoprotein 32 family member D	PE2	PE2	P0C7L1	ISK8_HUMAN	Serine protease inhibitor Kazal-type 8	PE3	PE2	P01768	HV330_HUMAN	Immunoglobulin heavy variable 3-30	PE1	PE1	P0CAT3	TLXNB_HUMAN	Putative TLX1 neighbor protein	PE5	PE5	P01771	HV310_HUMAN	Ig heavy chain V-III region HIL	PE1	NA
Q2QD12	RPEL1_HUMAN	Ribulose-phosphate 3-epimerase-like protein 1	PE2	PE1	P0DTE2	HV511_HUMAN	Probable non-functional immunoglobulin heavy variable 8-51-1	PE5	ΝΑ	O95965	ITGBL_HUMAN	Integrin beta-like protein 1	PE2	PE1	P0C7M3	SFTA3_HUMAN	Surfactant-associated protein 3	PE1	PE1	P01782	HV309_HUMAN	Immunoglobulin heavy variable 3-9	PE1	PE1	P0CB33	ZN735_HUMAN	Putative zinc finger protein 735	PE5	PE5	P01773	HV312_HUMAN	Ig heavy chain V-III region BUR	PE1	NA
Q2TBF2	WSCD2_HUMAN	WSC domain-containing protein 2	PE2	PE1	A0A0C4DH38	HV551_HUMAN	Immunoglobulin heavy variable 5-51	PE3	PE1	P01624	KV315_HUMAN	Immunoglobulin kappa variable 3-15	PE1	PE1	P0C7M4	RHF2B_HUMAN	Rhox homeobox family member 2B	PE1	PE1	P01814	HV270_HUMAN	Immunoglobulin heavy variable 2-70	PE1	PE1	P0CB47	UBFL1_HUMAN	Upstream-binding factor 1-like protein 1	PE3	PE3	P01774	HV313_HUMAN	Ig heavy chain V-III region POM	PE1	NA
[truncated: 3,582 more rows]

## Sheet: Protein Evidence Dstribution
Table S4B. Distribution of UniProt IDs without PPIs according to their UniProt and NeXtProt experimental evidence in all PICKLE releases
	PICKLE 3.2		PICKLE 2.6		PICKLE 2.5		PICKLE 2.4		PICKLE 2.3		PICKLE 2.2		PICKLE 2.1
Protein Evidence	UniProt	NeXtProt	UniProt	NeXtProt	UniProt	NeXtProt	UniProt	NeXtProt	UniProt	NeXtProt	UniProt	NeXtProt	UniProt	NeXtProt
[truncated: 7 more rows]
