# Supplementary material for: How Far Are We from the Completion of the Human Protein Interactome Reconstruction?
Source: Biomolecules. 2022 Jan 15;12(1):140. doi: 10.3390/biom12010140 (PMC8774112; doi:10.3390/biom12010140)
Supplement: Supplementary file 1 [file biomolecules-12-00140-s001.zip › biomolecules-1523777 proof supplementary/Table S6 - Degrees.xlsx]

## Sheet: UniProt ID degree in releases
Table S6A. The degree of each UniProt ID in the human protein interactome in all PICKLE releases
Notes: The table also shows whether a particular UniProt ID was included the RHCP of the respective PICKLE release (in RHCP yes/no) , its primary name in that UniProtKB release and their UniProt experimental evidence in the respective PICKLE release
		Degree								In RCHP								Primary Name								Evidence
UniProt ID	UniProt Entry	PICKLE 3.2	PICKLE 2.6	PICKLE 2.5	PICKLE 2.4	PICKLE 2.3	PICKLE 2.2	PICKLE 2.1	PICKLE 1.0	PICKLE 3.2	PICKLE 2.6	PICKLE 2.5	PICKLE 2.4	PICKLE 2.3	PICKLE 2.2	PICKLE 2.1	PICKLE 1.0	PICKLE 3.2	PICKLE 2.6	PICKLE 2.5	PICKLE 2.4	PICKLE 2.3	PICKLE 2.2	PICKLE 2.1	PICKLE 1.0	PICKLE 3.2	PICKLE 2.6	PICKLE 2.5	PICKLE 2.4	PICKLE 2.3	PICKLE 2.2	PICKLE 2.1
P05067	A4_HUMAN	2374	2156	2136	2121	2082	2080	2010	124	Yes	Yes	Yes	Yes	Yes	Yes	Yes	Yes	Amyloid-beta precursor protein	Amyloid-beta precursor protein	Amyloid-beta precursor protein	Amyloid-beta precursor protein	Amyloid-beta A4 protein	Amyloid-beta A4 protein	Amyloid beta A4 protein	Amyloid beta A4 protein	PE1	PE1	PE1	PE1	PE1	PE1	PE1
P42858	HD_HUMAN	903	256	248	247	246	245	237	109	Yes	Yes	Yes	Yes	Yes	Yes	Yes	Yes	Huntingtin	Huntingtin	Huntingtin	Huntingtin	Huntingtin	Huntingtin	Huntingtin	Huntingtin	PE1	PE1	PE1	PE1	PE1	PE1	PE1
P04637	P53_HUMAN	832	819	787	773	716	681	611	476	Yes	Yes	Yes	Yes	Yes	Yes	Yes	Yes	Cellular tumor antigen p53	Cellular tumor antigen p53	Cellular tumor antigen p53	Cellular tumor antigen p53	Cellular tumor antigen p53	Cellular tumor antigen p53	Cellular tumor antigen p53	Cellular tumor antigen p53	PE1	PE1	PE1	PE1	PE1	PE1	PE1
P0CG48	UBC_HUMAN	827	822	916	911	900	872	2184	1112	Yes	Yes	Yes	Yes	Yes	Yes	Yes	Yes	Polyubiquitin-C	Polyubiquitin-C	Polyubiquitin-C	Polyubiquitin-C	Polyubiquitin-C	Polyubiquitin-C	Polyubiquitin-C	Polyubiquitin-C	PE1	PE1	PE1	PE1	PE1	PE1	PE1
P00533	EGFR_HUMAN	710	691	679	668	642	634	474	313	Yes	Yes	Yes	Yes	Yes	Yes	Yes	Yes	Epidermal growth factor receptor	Epidermal growth factor receptor	Epidermal growth factor receptor	Epidermal growth factor receptor	Epidermal growth factor receptor	Epidermal growth factor receptor	Epidermal growth factor receptor	Epidermal growth factor receptor	PE1	PE1	PE1	PE1	PE1	PE1	PE1
P50222	MEOX2_HUMAN	685	686	250	254	225	657	208	9	Yes	Yes	Yes	Yes	Yes	Yes	Yes	Yes	Homeobox protein MOX-2	Homeobox protein MOX-2	Homeobox protein MOX-2	Homeobox protein MOX-2	Homeobox protein MOX-2	Homeobox protein MOX-2	Homeobox protein MOX-2	Homeobox protein MOX-2	PE1	PE1	PE1	PE1	PE1	PE1	PE1
Q9NRI5	DISC1_HUMAN	653	653	650	648	203	201	123	117	Yes	Yes	Yes	Yes	Yes	Yes	Yes	Yes	Disrupted in schizophrenia 1 protein	Disrupted in schizophrenia 1 protein	Disrupted in schizophrenia 1 protein	Disrupted in schizophrenia 1 protein	Disrupted in schizophrenia 1 protein	Disrupted in schizophrenia 1 protein	Disrupted in schizophrenia 1 protein	Disrupted in schizophrenia 1 protein	PE1	PE1	PE1	PE1	PE1	PE1	PE1
P62993	GRB2_HUMAN	645	626	615	614	611	607	557	341	Yes	Yes	Yes	Yes	Yes	Yes	Yes	Yes	Growth factor receptor-bound protein 2	Growth factor receptor-bound protein 2	Growth factor receptor-bound protein 2	Growth factor receptor-bound protein 2	Growth factor receptor-bound protein 2	Growth factor receptor-bound protein 2	Growth factor receptor-bound protein 2	Growth factor receptor-bound protein 2	PE1	PE1	PE1	PE1	PE1	PE1	PE1
P07900	HS90A_HUMAN	640	627	614	610	602	593	581	196	Yes	Yes	Yes	Yes	Yes	Yes	Yes	Yes	Heat shock protein HSP 90-alpha	Heat shock protein HSP 90-alpha	Heat shock protein HSP 90-alpha	Heat shock protein HSP 90-alpha	Heat shock protein HSP 90-alpha	Heat shock protein HSP 90-alpha	Heat shock protein HSP 90-alpha	Heat shock protein HSP 90-alpha	PE1	PE1	PE1	PE1	PE1	PE1	PE1
Q9Y4K3	TRAF6_HUMAN	594	589	571	569	551	545	488	424	Yes	Yes	Yes	Yes	Yes	Yes	Yes	Yes	TNF receptor-associated factor 6	TNF receptor-associated factor 6	TNF receptor-associated factor 6	TNF receptor-associated factor 6	TNF receptor-associated factor 6	TNF receptor-associated factor 6	TNF receptor-associated factor 6	TNF receptor-associated factor 6	PE1	PE1	PE1	PE1	PE1	PE1	PE1
P03372	ESR1_HUMAN	545	542	526	521	516	502	388	312	Yes	Yes	Yes	Yes	Yes	Yes	Yes	Yes	Estrogen receptor	Estrogen receptor	Estrogen receptor	Estrogen receptor	Estrogen receptor	Estrogen receptor	Estrogen receptor	Estrogen receptor	PE1	PE1	PE1	PE1	PE1	PE1	PE1
P63279	UBC9_HUMAN	544	541	446	440	431	425	325	208	Yes	Yes	Yes	Yes	Yes	Yes	Yes	Yes	SUMO-conjugating enzyme UBC9	SUMO-conjugating enzyme UBC9	SUMO-conjugating enzyme UBC9	SUMO-conjugating enzyme UBC9	SUMO-conjugating enzyme UBC9	SUMO-conjugating enzyme UBC9	SUMO-conjugating enzyme UBC9	SUMO-conjugating enzyme UBC9	PE1	PE1	PE1	PE1	PE1	PE1	PE1
Q09472	EP300_HUMAN	542	542	541	539	525	513	477	331	Yes	Yes	Yes	Yes	Yes	Yes	Yes	Yes	Histone acetyltransferase p300	Histone acetyltransferase p300	Histone acetyltransferase p300	Histone acetyltransferase p300	Histone acetyltransferase p300	Histone acetyltransferase p300	Histone acetyltransferase p300	Histone acetyltransferase p300	PE1	PE1	PE1	PE1	PE1	PE1	PE1
P63104	1433Z_HUMAN	515	517	517	516	507	501	503	471	Yes	Yes	Yes	Yes	Yes	Yes	Yes	Yes	14-3-3 protein zeta/delta	14-3-3 protein zeta/delta	14-3-3 protein zeta/delta	14-3-3 protein zeta/delta	14-3-3 protein zeta/delta	14-3-3 protein zeta/delta	14-3-3 protein zeta/delta	14-3-3 protein zeta/delta	PE1	PE1	PE1	PE1	PE1	PE1	PE1
A8MQ03	CRTP1_HUMAN	515	515	513	513	515	511	1	1	Yes	Yes	Yes	Yes	Yes	Yes	Yes	Yes	Cysteine-rich tail protein 1	Cysteine-rich tail protein 1	Cysteine-rich tail protein 1	Cysteine-rich tail protein 1	Cysteine-rich tail protein 1	Cysteine-rich tail protein 1	Cysteine-rich tail protein 1	UPF0574 protein C9orf169	PE1	PE1	PE1	PE1	PE1	PE1	PE1
Q8TBB1	LNX1_HUMAN	515	501	509	508	500	487	240	55	Yes	Yes	Yes	Yes	Yes	Yes	Yes	Yes	E3 ubiquitin-protein ligase LNX	E3 ubiquitin-protein ligase LNX	E3 ubiquitin-protein ligase LNX	E3 ubiquitin-protein ligase LNX	E3 ubiquitin-protein ligase LNX	E3 ubiquitin-protein ligase LNX	E3 ubiquitin-protein ligase LNX	E3 ubiquitin-protein ligase LNX	PE1	PE1	PE1	PE1	PE1	PE1	PE1
P54253	ATX1_HUMAN	506	306	306	296	296	295	269	172	Yes	Yes	Yes	Yes	Yes	Yes	Yes	Yes	Ataxin-1	Ataxin-1	Ataxin-1	Ataxin-1	Ataxin-1	Ataxin-1	Ataxin-1	Ataxin-1	PE1	PE1	PE1	PE1	PE1	PE1	PE1
P12004	PCNA_HUMAN	499	495	242	234	229	225	211	162	Yes	Yes	Yes	Yes	Yes	Yes	Yes	Yes	Proliferating cell nuclear antigen	Proliferating cell nuclear antigen	Proliferating cell nuclear antigen	Proliferating cell nuclear antigen	Proliferating cell nuclear antigen	Proliferating cell nuclear antigen	Proliferating cell nuclear antigen	Proliferating cell nuclear antigen	PE1	PE1	PE1	PE1	PE1	PE1	PE1
Q00987	MDM2_HUMAN	496	490	475	462	449	433	734	251	Yes	Yes	Yes	Yes	Yes	Yes	Yes	Yes	E3 ubiquitin-protein ligase Mdm2	E3 ubiquitin-protein ligase Mdm2	E3 ubiquitin-protein ligase Mdm2	E3 ubiquitin-protein ligase Mdm2	E3 ubiquitin-protein ligase Mdm2	E3 ubiquitin-protein ligase Mdm2	E3 ubiquitin-protein ligase Mdm2	E3 ubiquitin-protein ligase Mdm2	PE1	PE1	PE1	PE1	PE1	PE1	PE1
Q12933	TRAF2_HUMAN	495	492	476	474	461	451	331	205	Yes	Yes	Yes	Yes	Yes	Yes	Yes	Yes	TNF receptor-associated factor 2	TNF receptor-associated factor 2	TNF receptor-associated factor 2	TNF receptor-associated factor 2	TNF receptor-associated factor 2	TNF receptor-associated factor 2	TNF receptor-associated factor 2	TNF receptor-associated factor 2	PE1	PE1	PE1	PE1	PE1	PE1	PE1
P61956	SUMO2_HUMAN	495	223	223	221	217	216	1040	180	Yes	Yes	Yes	Yes	Yes	Yes	Yes	Yes	Small ubiquitin-related modifier 2	Small ubiquitin-related modifier 2	Small ubiquitin-related modifier 2	Small ubiquitin-related modifier 2	Small ubiquitin-related modifier 2	Small ubiquitin-related modifier 2	Small ubiquitin-related modifier 2	Small ubiquitin-related modifier 2	PE1	PE1	PE1	PE1	PE1	PE1	PE1
P68400	CSK21_HUMAN	492	490	482	469	464	446	399	198	Yes	Yes	Yes	Yes	Yes	Yes	Yes	Yes	Casein kinase II subunit alpha	Casein kinase II subunit alpha	Casein kinase II subunit alpha	Casein kinase II subunit alpha	Casein kinase II subunit alpha	Casein kinase II subunit alpha	Casein kinase II subunit alpha	Casein kinase II subunit alpha	PE1	PE1	PE1	PE1	PE1	PE1	PE1
P08238	HS90B_HUMAN	491	489	139	138	134	126	119	105	Yes	Yes	Yes	Yes	Yes	Yes	Yes	Yes	Heat shock protein HSP 90-beta	Heat shock protein HSP 90-beta	Heat shock protein HSP 90-beta	Heat shock protein HSP 90-beta	Heat shock protein HSP 90-beta	Heat shock protein HSP 90-beta	Heat shock protein HSP 90-beta	Heat shock protein HSP 90-beta	PE1	PE1	PE1	PE1	PE1	PE1	PE1
P02545	LMNA_HUMAN	491	444	438	437	411	80	75	56	Yes	Yes	Yes	Yes	Yes	Yes	Yes	Yes	Prelamin-A/C	Prelamin-A/C	Prelamin-A/C	Prelamin-A/C	Prelamin-A/C	Prelamin-A/C	Prelamin-A/C	Prelamin-A/C [Cleaved into: Lamin-A/C	PE1	PE1	PE1	PE1	PE1	PE1	PE1
Q08379	GOGA2_HUMAN	489	491	478	478	465	453	297	51	Yes	Yes	Yes	Yes	Yes	Yes	Yes	Yes	Golgin subfamily A member 2	Golgin subfamily A member 2	Golgin subfamily A member 2	Golgin subfamily A member 2	Golgin subfamily A member 2	Golgin subfamily A member 2	Golgin subfamily A member 2	Golgin subfamily A member 2	PE1	PE1	PE1	PE1	PE1	PE1	PE1
P12931	SRC_HUMAN	484	472	463	451	447	438	432	351	Yes	Yes	Yes	Yes	Yes	Yes	Yes	Yes	Proto-oncogene tyrosine-protein kinase Src	Proto-oncogene tyrosine-protein kinase Src	Proto-oncogene tyrosine-protein kinase Src	Proto-oncogene tyrosine-protein kinase Src	Proto-oncogene tyrosine-protein kinase Src	Proto-oncogene tyrosine-protein kinase Src	Proto-oncogene tyrosine-protein kinase Src	Proto-oncogene tyrosine-protein kinase Src	PE1	PE1	PE1	PE1	PE1	PE1	PE1
P04792	HSPB1_HUMAN	475	316	309	308	303	302	306	50	Yes	Yes	Yes	Yes	Yes	Yes	Yes	Yes	Heat shock protein beta-1	Heat shock protein beta-1	Heat shock protein beta-1	Heat shock protein beta-1	Heat shock protein beta-1	Heat shock protein beta-1	Heat shock protein beta-1	Heat shock protein beta-1	PE1	PE1	PE1	PE1	PE1	PE1	PE1
P38398	BRCA1_HUMAN	459	457	456	443	439	431	416	201	Yes	Yes	Yes	Yes	Yes	Yes	Yes	Yes	Breast cancer type 1 susceptibility protein	Breast cancer type 1 susceptibility protein	Breast cancer type 1 susceptibility protein	Breast cancer type 1 susceptibility protein	Breast cancer type 1 susceptibility protein	Breast cancer type 1 susceptibility protein	Breast cancer type 1 susceptibility protein	Breast cancer type 1 susceptibility protein	PE1	PE1	PE1	PE1	PE1	PE1	PE1
P60484	PTEN_HUMAN	450	450	251	249	229	222	101	79	Yes	Yes	Yes	Yes	Yes	Yes	Yes	Yes	Phosphatidylinositol 3,4,5-trisphosphate 3-phosphatase and dual-specificity protein phosphatase PTEN	Phosphatidylinositol 3,4,5-trisphosphate 3-phosphatase and dual-specificity protein phosphatase PTEN	Phosphatidylinositol 3,4,5-trisphosphate 3-phosphatase and dual-specificity protein phosphatase PTEN	Phosphatidylinositol 3,4,5-trisphosphate 3-phosphatase and dual-specificity protein phosphatase PTEN	Phosphatidylinositol 3,4,5-trisphosphate 3-phosphatase and dual-specificity protein phosphatase PTEN	Phosphatidylinositol 3,4,5-trisphosphate 3-phosphatase and dual-specificity protein phosphatase PTEN	Phosphatidylinositol 3,4,5-trisphosphate 3-phosphatase and dual-specificity protein phosphatase PTEN	Phosphatidylinositol-3,4,5-trisphosphate 3-phosphatase and dual-specificity protein phosphatase PTEN	PE1	PE1	PE1	PE1	PE1	PE1	PE1
P78362	SRPK2_HUMAN	446	446	441	441	441	443	197	12	Yes	Yes	Yes	Yes	Yes	Yes	Yes	Yes	SRSF protein kinase 2	SRSF protein kinase 2	SRSF protein kinase 2	SRSF protein kinase 2	SRSF protein kinase 2	SRSF protein kinase 2	SRSF protein kinase 2	Serine/threonine-protein kinase SRPK2	PE1	PE1	PE1	PE1	PE1	PE1	PE1
P35222	CTNB1_HUMAN	445	423	414	384	378	373	347	240	Yes	Yes	Yes	Yes	Yes	Yes	Yes	Yes	Catenin beta-1	Catenin beta-1	Catenin beta-1	Catenin beta-1	Catenin beta-1	Catenin beta-1	Catenin beta-1	Catenin beta-1	PE1	PE1	PE1	PE1	PE1	PE1	PE1
P31749	AKT1_HUMAN	444	435	444	433	401	353	286	194	Yes	Yes	Yes	Yes	Yes	Yes	Yes	Yes	RAC-alpha serine/threonine-protein kinase	RAC-alpha serine/threonine-protein kinase	RAC-alpha serine/threonine-protein kinase	RAC-alpha serine/threonine-protein kinase	RAC-alpha serine/threonine-protein kinase	RAC-alpha serine/threonine-protein kinase	RAC-alpha serine/threonine-protein kinase	RAC-alpha serine/threonine-protein kinase	PE1	PE1	PE1	PE1	PE1	PE1	PE1
Q7Z699	SPRE1_HUMAN	441	42	40	40	37	38	15	12	Yes	Yes	Yes	Yes	Yes	Yes	Yes	Yes	Sprouty-related, EVH1 domain-containing protein 1	Sprouty-related, EVH1 domain-containing protein 1	Sprouty-related, EVH1 domain-containing protein 1	Sprouty-related, EVH1 domain-containing protein 1	Sprouty-related, EVH1 domain-containing protein 1	Sprouty-related, EVH1 domain-containing protein 1	Sprouty-related, EVH1 domain-containing protein 1	Sprouty-related, EVH1 domain-containing protein 1	PE1	PE1	PE1	PE1	PE1	PE1	PE1
P06241	FYN_HUMAN	437	404	400	395	355	354	344	237	Yes	Yes	Yes	Yes	Yes	Yes	Yes	Yes	Tyrosine-protein kinase Fyn	Tyrosine-protein kinase Fyn	Tyrosine-protein kinase Fyn	Tyrosine-protein kinase Fyn	Tyrosine-protein kinase Fyn	Tyrosine-protein kinase Fyn	Tyrosine-protein kinase Fyn	Tyrosine-protein kinase Fyn	PE1	PE1	PE1	PE1	PE1	PE1	PE1
O76024	WFS1_HUMAN	436	16	15	15	11	8	9	8	Yes	Yes	Yes	Yes	Yes	Yes	Yes	Yes	Wolframin	Wolframin	Wolframin	Wolframin	Wolframin	Wolframin	Wolframin	Wolframin	PE1	PE1	PE1	PE1	PE1	PE1	PE1
Q9Y6K9	NEMO_HUMAN	431	429	426	421	414	405	390	304	Yes	Yes	Yes	Yes	Yes	Yes	Yes	Yes	NF-kappa-B essential modulator	NF-kappa-B essential modulator	NF-kappa-B essential modulator	NF-kappa-B essential modulator	NF-kappa-B essential modulator	NF-kappa-B essential modulator	NF-kappa-B essential modulator	NF-kappa-B essential modulator	PE1	PE1	PE1	PE1	PE1	PE1	PE1
P60953	CDC42_HUMAN	423	194	198	202	197	171	170	150	Yes	Yes	Yes	Yes	Yes	Yes	Yes	Yes	Cell division control protein 42 homolog	Cell division control protein 42 homolog	Cell division control protein 42 homolog	Cell division control protein 42 homolog	Cell division control protein 42 homolog	Cell division control protein 42 homolog	Cell division control protein 42 homolog	Cell division control protein 42 homolog	PE1	PE1	PE1	PE1	PE1	PE1	PE1
P61981	1433G_HUMAN	422	314	314	314	311	306	356	335	Yes	Yes	Yes	Yes	Yes	Yes	Yes	Yes	14-3-3 protein gamma	14-3-3 protein gamma	14-3-3 protein gamma	14-3-3 protein gamma	14-3-3 protein gamma	14-3-3 protein gamma	14-3-3 protein gamma	14-3-3 protein gamma	PE1	PE1	PE1	PE1	PE1	PE1	PE1
P04626	ERBB2_HUMAN	421	396	295	266	255	222	163	126	Yes	Yes	Yes	Yes	Yes	Yes	Yes	Yes	Receptor tyrosine-protein kinase erbB-2	Receptor tyrosine-protein kinase erbB-2	Receptor tyrosine-protein kinase erbB-2	Receptor tyrosine-protein kinase erbB-2	Receptor tyrosine-protein kinase erbB-2	Receptor tyrosine-protein kinase erbB-2	Receptor tyrosine-protein kinase erbB-2	Receptor tyrosine-protein kinase erbB-2	PE1	PE1	PE1	PE1	PE1	PE1	PE1
Q13547	HDAC1_HUMAN	420	423	422	419	413	414	410	353	Yes	Yes	Yes	Yes	Yes	Yes	Yes	Yes	Histone deacetylase 1	Histone deacetylase 1	Histone deacetylase 1	Histone deacetylase 1	Histone deacetylase 1	Histone deacetylase 1	Histone deacetylase 1	Histone deacetylase 1	PE1	PE1	PE1	PE1	PE1	PE1	PE1
P40337	VHL_HUMAN	414	355	352	353	341	332	309	244	Yes	Yes	Yes	Yes	Yes	Yes	Yes	Yes	von Hippel-Lindau disease tumor suppressor	von Hippel-Lindau disease tumor suppressor	von Hippel-Lindau disease tumor suppressor	von Hippel-Lindau disease tumor suppressor	von Hippel-Lindau disease tumor suppressor	von Hippel-Lindau disease tumor suppressor	Von Hippel-Lindau disease tumor suppressor	Von Hippel-Lindau disease tumor suppressor	PE1	PE1	PE1	PE1	PE1	PE1	PE1
Q92793	CBP_HUMAN	407	406	401	367	357	354	342	300	Yes	Yes	Yes	Yes	Yes	Yes	Yes	Yes	CREB-binding protein	CREB-binding protein	CREB-binding protein	CREB-binding protein	CREB-binding protein	CREB-binding protein	CREB-binding protein	CREB-binding protein	PE1	PE1	PE1	PE1	PE1	PE1	PE1
Q99750	MDFI_HUMAN	405	405	399	399	394	394	225	138	Yes	Yes	Yes	Yes	Yes	Yes	Yes	Yes	MyoD family inhibitor	MyoD family inhibitor	MyoD family inhibitor	MyoD family inhibitor	MyoD family inhibitor	MyoD family inhibitor	MyoD family inhibitor	MyoD family inhibitor	PE1	PE1	PE1	PE1	PE1	PE1	PE1
Q04206	TF65_HUMAN	397	385	376	374	367	356	337	243	Yes	Yes	Yes	Yes	Yes	Yes	Yes	Yes	Transcription factor p65	Transcription factor p65	Transcription factor p65	Transcription factor p65	Transcription factor p65	Transcription factor p65	Transcription factor p65	Transcription factor p65	PE1	PE1	PE1	PE1	PE1	PE1	PE1
Q92993	KAT5_HUMAN	393	280	276	274	269	252	211	135	Yes	Yes	Yes	Yes	Yes	Yes	Yes	Yes	Histone acetyltransferase KAT5	Histone acetyltransferase KAT5	Histone acetyltransferase KAT5	Histone acetyltransferase KAT5	Histone acetyltransferase KAT5	Histone acetyltransferase KAT5	Histone acetyltransferase KAT5	Histone acetyltransferase KAT5	PE1	PE1	PE1	PE1	PE1	PE1	PE1
P0DP25	CALM3_HUMAN	392	382	372	372	367	374	0	0	Yes	Yes	Yes	Yes	Yes	Yes	No	No	Calmodulin-3	Calmodulin-3	Calmodulin-3	Calmodulin-3	Calmodulin-3	Calmodulin-3			PE1	PE1	PE1	PE1	PE1	PE1
P0DP23	CALM1_HUMAN	392	318	372	372	367	374	0	0	Yes	Yes	Yes	Yes	Yes	Yes	No	No	Calmodulin-1	Calmodulin-1	Calmodulin-1	Calmodulin-1	Calmodulin-1	Calmodulin-1			PE1	PE1	PE1	PE1	PE1	PE1
P0DP24	CALM2_HUMAN	392	318	372	372	367	374	0	0	Yes	Yes	Yes	Yes	Yes	Yes	No	No	Calmodulin-2	Calmodulin-2	Calmodulin-2	Calmodulin-2	Calmodulin-2	Calmodulin-2			PE1	PE1	PE1	PE1	PE1	PE1
P60410	KR108_HUMAN	387	387	375	375	374	372	153	0	Yes	Yes	Yes	Yes	Yes	Yes	Yes	Yes	Keratin-associated protein 10-8	Keratin-associated protein 10-8	Keratin-associated protein 10-8	Keratin-associated protein 10-8	Keratin-associated protein 10-8	Keratin-associated protein 10-8	Keratin-associated protein 10-8	Keratin-associated protein 10-8	PE1	PE1	PE1	PE1	PE1	PE1	PE2
Q96HA8	NTAQ1_HUMAN	387	387	369	369	362	308	87	20	Yes	Yes	Yes	Yes	Yes	Yes	Yes	Yes	Protein N-terminal glutamine amidohydrolase	Protein N-terminal glutamine amidohydrolase	Protein N-terminal glutamine amidohydrolase	Protein N-terminal glutamine amidohydrolase	Protein N-terminal glutamine amidohydrolase	Protein N-terminal glutamine amidohydrolase	Protein N-terminal glutamine amidohydrolase	Protein N-terminal glutamine amidohydrolase	PE1	PE1	PE1	PE1	PE1	PE1	PE1
P14373	TRI27_HUMAN	384	381	374	374	367	366	270	64	Yes	Yes	Yes	Yes	Yes	Yes	Yes	Yes	Zinc finger protein RFP	Zinc finger protein RFP	Zinc finger protein RFP	Zinc finger protein RFP	Zinc finger protein RFP	Zinc finger protein RFP	Zinc finger protein RFP	Zinc finger protein RFP	PE1	PE1	PE1	PE1	PE1	PE1	PE1
Q9NRD5	PICK1_HUMAN	382	381	372	372	362	362	50	46	Yes	Yes	Yes	Yes	Yes	Yes	Yes	Yes	PRKCA-binding protein	PRKCA-binding protein	PRKCA-binding protein	PRKCA-binding protein	PRKCA-binding protein	PRKCA-binding protein	PRKCA-binding protein	PRKCA-binding protein	PE1	PE1	PE1	PE1	PE1	PE1	PE1
P01106	MYC_HUMAN	382	363	361	357	347	301	295	453	Yes	Yes	Yes	Yes	Yes	Yes	Yes	Yes	Myc proto-oncogene protein	Myc proto-oncogene protein	Myc proto-oncogene protein	Myc proto-oncogene protein	Myc proto-oncogene protein	Myc proto-oncogene protein	Myc proto-oncogene protein	Myc proto-oncogene protein	PE1	PE1	PE1	PE1	PE1	PE1	PE1
P10275	ANDR_HUMAN	381	381	376	372	364	359	324	222	Yes	Yes	Yes	Yes	Yes	Yes	Yes	Yes	Androgen receptor	Androgen receptor	Androgen receptor	Androgen receptor	Androgen receptor	Androgen receptor	Androgen receptor	Androgen receptor	PE1	PE1	PE1	PE1	PE1	PE1	PE1
O14964	HGS_HUMAN	381	379	365	367	355	330	184	113	Yes	Yes	Yes	Yes	Yes	Yes	Yes	Yes	Hepatocyte growth factor-regulated tyrosine kinase substrate	Hepatocyte growth factor-regulated tyrosine kinase substrate	Hepatocyte growth factor-regulated tyrosine kinase substrate	Hepatocyte growth factor-regulated tyrosine kinase substrate	Hepatocyte growth factor-regulated tyrosine kinase substrate	Hepatocyte growth factor-regulated tyrosine kinase substrate	Hepatocyte growth factor-regulated tyrosine kinase substrate	Hepatocyte growth factor-regulated tyrosine kinase substrate	PE1	PE1	PE1	PE1	PE1	PE1	PE1
Q08117	TLE5_HUMAN	375	372	360	360	354	296	140	23	Yes	Yes	Yes	Yes	Yes	Yes	Yes	Yes	TLE family member 5	TLE family member 5	TLE family member 5	TLE family member 5	Amino-terminal enhancer of split	Amino-terminal enhancer of split	Amino-terminal enhancer of split	Amino-terminal enhancer of split	PE1	PE1	PE1	PE1	PE1	PE1	PE1
Q6A162	K1C40_HUMAN	374	374	376	376	371	371	298	0	Yes	Yes	Yes	Yes	Yes	Yes	Yes	Yes	Keratin, type I cytoskeletal 40	Keratin, type I cytoskeletal 40	Keratin, type I cytoskeletal 40	Keratin, type I cytoskeletal 40	Keratin, type I cytoskeletal 40	Keratin, type I cytoskeletal 40	Keratin, type I cytoskeletal 40	Keratin, type I cytoskeletal 40	PE1	PE1	PE1	PE1	PE1	PE1	PE1
P27986	P85A_HUMAN	370	336	329	322	306	302	276	217	Yes	Yes	Yes	Yes	Yes	Yes	Yes	Yes	Phosphatidylinositol 3-kinase regulatory subunit alpha	Phosphatidylinositol 3-kinase regulatory subunit alpha	Phosphatidylinositol 3-kinase regulatory subunit alpha	Phosphatidylinositol 3-kinase regulatory subunit alpha	Phosphatidylinositol 3-kinase regulatory subunit alpha	Phosphatidylinositol 3-kinase regulatory subunit alpha	Phosphatidylinositol 3-kinase regulatory subunit alpha	Phosphatidylinositol 3-kinase regulatory subunit alpha	PE1	PE1	PE1	PE1	PE1	PE1	PE1
Q9UMX0	UBQL1_HUMAN	366	255	242	238	232	218	165	51	Yes	Yes	Yes	Yes	Yes	Yes	Yes	Yes	Ubiquilin-1	Ubiquilin-1	Ubiquilin-1	Ubiquilin-1	Ubiquilin-1	Ubiquilin-1	Ubiquilin-1	Ubiquilin-1	PE1	PE1	PE1	PE1	PE1	PE1	PE1
P27348	1433T_HUMAN	360	357	353	353	345	342	350	311	Yes	Yes	Yes	Yes	Yes	Yes	Yes	Yes	14-3-3 protein theta	14-3-3 protein theta	14-3-3 protein theta	14-3-3 protein theta	14-3-3 protein theta	14-3-3 protein theta	14-3-3 protein theta	14-3-3 protein theta	PE1	PE1	PE1	PE1	PE1	PE1	PE1
Q15323	K1H1_HUMAN	356	356	347	347	344	343	178	15	Yes	Yes	Yes	Yes	Yes	Yes	Yes	Yes	Keratin, type I cuticular Ha1	Keratin, type I cuticular Ha1	Keratin, type I cuticular Ha1	Keratin, type I cuticular Ha1	Keratin, type I cuticular Ha1	Keratin, type I cuticular Ha1	Keratin, type I cuticular Ha1	Keratin, type I cuticular Ha1	PE1	PE1	PE1	PE1	PE1	PE1	PE2
Q9Y3I1	FBX7_HUMAN	355	354	354	355	353	29	19	11	Yes	Yes	Yes	Yes	Yes	Yes	Yes	Yes	F-box only protein 7	F-box only protein 7	F-box only protein 7	F-box only protein 7	F-box only protein 7	F-box only protein 7	F-box only protein 7	F-box only protein 7	PE1	PE1	PE1	PE1	PE1	PE1	PE1
Q7Z3S9	NT2NA_HUMAN	354	354	350	350	349	353	233	2	Yes	Yes	Yes	Yes	Yes	Yes	Yes	Yes	Notch homolog 2 N-terminal-like protein A	Notch homolog 2 N-terminal-like protein A	Notch homolog 2 N-terminal-like protein A	Notch homolog 2 N-terminal-like protein A	Notch homolog 2 N-terminal-like protein A	Notch homolog 2 N-terminal-like protein	Notch homolog 2 N-terminal-like protein	Notch homolog 2 N-terminal-like protein	PE1	PE1	PE1	PE1	PE1	PE1	PE1
Q04864	REL_HUMAN	354	353	353	352	336	334	220	46	Yes	Yes	Yes	Yes	Yes	Yes	Yes	Yes	Proto-oncogene c-Rel	Proto-oncogene c-Rel	Proto-oncogene c-Rel	Proto-oncogene c-Rel	Proto-oncogene c-Rel	Proto-oncogene c-Rel	Proto-oncogene c-Rel	Proto-oncogene c-Rel	PE1	PE1	PE1	PE1	PE1	PE1	PE1
Q9UQL6	HDAC5_HUMAN	350	350	351	351	350	349	338	324	Yes	Yes	Yes	Yes	Yes	Yes	Yes	Yes	Histone deacetylase 5	Histone deacetylase 5	Histone deacetylase 5	Histone deacetylase 5	Histone deacetylase 5	Histone deacetylase 5	Histone deacetylase 5	Histone deacetylase 5	PE1	PE1	PE1	PE1	PE1	PE1	PE1
Q14164	IKKE_HUMAN	349	348	348	346	341	338	337	338	Yes	Yes	Yes	Yes	Yes	Yes	Yes	Yes	Inhibitor of nuclear factor kappa-B kinase subunit epsilon	Inhibitor of nuclear factor kappa-B kinase subunit epsilon	Inhibitor of nuclear factor kappa-B kinase subunit epsilon	Inhibitor of nuclear factor kappa-B kinase subunit epsilon	Inhibitor of nuclear factor kappa-B kinase subunit epsilon	Inhibitor of nuclear factor kappa-B kinase subunit epsilon	Inhibitor of nuclear factor kappa-B kinase subunit epsilon	Inhibitor of nuclear factor kappa-B kinase subunit epsilon	PE1	PE1	PE1	PE1	PE1	PE1	PE1
O60341	KDM1A_HUMAN	349	347	349	346	334	331	270	61	Yes	Yes	Yes	Yes	Yes	Yes	Yes	Yes	Lysine-specific histone demethylase 1A	Lysine-specific histone demethylase 1A	Lysine-specific histone demethylase 1A	Lysine-specific histone demethylase 1A	Lysine-specific histone demethylase 1A	Lysine-specific histone demethylase 1A	Lysine-specific histone demethylase 1A	Lysine-specific histone demethylase 1A	PE1	PE1	PE1	PE1	PE1	PE1	PE1
Q15796	SMAD2_HUMAN	349	347	345	345	341	340	328	299	Yes	Yes	Yes	Yes	Yes	Yes	Yes	Yes	Mothers against decapentaplegic homolog 2	Mothers against decapentaplegic homolog 2	Mothers against decapentaplegic homolog 2	Mothers against decapentaplegic homolog 2	Mothers against decapentaplegic homolog 2	Mothers against decapentaplegic homolog 2	Mothers against decapentaplegic homolog 2	Mothers against decapentaplegic homolog 2	PE1	PE1	PE1	PE1	PE1	PE1	PE1
P0DPK4	NT2NC_HUMAN	348	348	232	233	0	0	0	0	Yes	Yes	Yes	Yes	Yes	No	No	No	Notch homolog 2 N-terminal-like protein C	Notch homolog 2 N-terminal-like protein C	Notch homolog 2 N-terminal-like protein C	Notch homolog 2 N-terminal-like protein C	Notch homolog 2 N-terminal-like protein C				PE1	PE1	PE1	PE1	PE1
P84022	SMAD3_HUMAN	345	340	341	341	335	333	324	243	Yes	Yes	Yes	Yes	Yes	Yes	Yes	Yes	Mothers against decapentaplegic homolog 3	Mothers against decapentaplegic homolog 3	Mothers against decapentaplegic homolog 3	Mothers against decapentaplegic homolog 3	Mothers against decapentaplegic homolog 3	Mothers against decapentaplegic homolog 3	Mothers against decapentaplegic homolog 3	Mothers against decapentaplegic homolog 3	PE1	PE1	PE1	PE1	PE1	PE1	PE1
P00519	ABL1_HUMAN	344	343	338	339	335	327	317	225	Yes	Yes	Yes	Yes	Yes	Yes	Yes	Yes	Tyrosine-protein kinase ABL1	Tyrosine-protein kinase ABL1	Tyrosine-protein kinase ABL1	Tyrosine-protein kinase ABL1	Tyrosine-protein kinase ABL1	Tyrosine-protein kinase ABL1	Tyrosine-protein kinase ABL1	Tyrosine-protein kinase ABL1	PE1	PE1	PE1	PE1	PE1	PE1	PE1
O60260	PRKN_HUMAN	342	230	222	220	208	179	156	91	Yes	Yes	Yes	Yes	Yes	Yes	Yes	Yes	E3 ubiquitin-protein ligase parkin	E3 ubiquitin-protein ligase parkin	E3 ubiquitin-protein ligase parkin	E3 ubiquitin-protein ligase parkin	E3 ubiquitin-protein ligase parkin	E3 ubiquitin-protein ligase parkin	E3 ubiquitin-protein ligase parkin	E3 ubiquitin-protein ligase parkin	PE1	PE1	PE1	PE1	PE1	PE1	PE1
O00560	SDCB1_HUMAN	341	334	345	345	340	312	171	33	Yes	Yes	Yes	Yes	Yes	Yes	Yes	Yes	Syntenin-1	Syntenin-1	Syntenin-1	Syntenin-1	Syntenin-1	Syntenin-1	Syntenin-1	Syntenin-1	PE1	PE1	PE1	PE1	PE1	PE1	PE1
P22607	FGFR3_HUMAN	341	58	57	57	55	53	50	45	Yes	Yes	Yes	Yes	Yes	Yes	Yes	Yes	Fibroblast growth factor receptor 3	Fibroblast growth factor receptor 3	Fibroblast growth factor receptor 3	Fibroblast growth factor receptor 3	Fibroblast growth factor receptor 3	Fibroblast growth factor receptor 3	Fibroblast growth factor receptor 3	Fibroblast growth factor receptor 3	PE1	PE1	PE1	PE1	PE1	PE1	PE1
P54274	TERF1_HUMAN	340	323	320	320	318	313	305	130	Yes	Yes	Yes	Yes	Yes	Yes	Yes	Yes	Telomeric repeat-binding factor 1	Telomeric repeat-binding factor 1	Telomeric repeat-binding factor 1	Telomeric repeat-binding factor 1	Telomeric repeat-binding factor 1	Telomeric repeat-binding factor 1	Telomeric repeat-binding factor 1	Telomeric repeat-binding factor 1	PE1	PE1	PE1	PE1	PE1	PE1	PE1
Q5S007	LRRK2_HUMAN	335	333	334	327	321	253	233	10	Yes	Yes	Yes	Yes	Yes	Yes	Yes	Yes	Leucine-rich repeat serine/threonine-protein kinase 2	Leucine-rich repeat serine/threonine-protein kinase 2	Leucine-rich repeat serine/threonine-protein kinase 2	Leucine-rich repeat serine/threonine-protein kinase 2	Leucine-rich repeat serine/threonine-protein kinase 2	Leucine-rich repeat serine/threonine-protein kinase 2	Leucine-rich repeat serine/threonine-protein kinase 2	Leucine-rich repeat serine/threonine-protein kinase 2	PE1	PE1	PE1	PE1	PE1	PE1	PE1
Q5JR59	MTUS2_HUMAN	334	334	320	320	314	311	166	22	Yes	Yes	Yes	Yes	Yes	Yes	Yes	Yes	Microtubule-associated tumor suppressor candidate 2	Microtubule-associated tumor suppressor candidate 2	Microtubule-associated tumor suppressor candidate 2	Microtubule-associated tumor suppressor candidate 2	Microtubule-associated tumor suppressor candidate 2	Microtubule-associated tumor suppressor candidate 2	Microtubule-associated tumor suppressor candidate 2	Microtubule-associated tumor suppressor candidate 2	PE1	PE1	PE1	PE1	PE1	PE1	PE1
Q969Q1	TRI63_HUMAN	334	218	218	103	100	100	101	57	Yes	Yes	Yes	Yes	Yes	Yes	Yes	Yes	E3 ubiquitin-protein ligase TRIM63	E3 ubiquitin-protein ligase TRIM63	E3 ubiquitin-protein ligase TRIM63	E3 ubiquitin-protein ligase TRIM63	E3 ubiquitin-protein ligase TRIM63	E3 ubiquitin-protein ligase TRIM63	E3 ubiquitin-protein ligase TRIM63	E3 ubiquitin-protein ligase TRIM63	PE1	PE1	PE1	PE1	PE1	PE1	PE1
Q16543	CDC37_HUMAN	333	334	297	297	266	256	166	72	Yes	Yes	Yes	Yes	Yes	Yes	Yes	Yes	Hsp90 co-chaperone Cdc37	Hsp90 co-chaperone Cdc37	Hsp90 co-chaperone Cdc37	Hsp90 co-chaperone Cdc37	Hsp90 co-chaperone Cdc37	Hsp90 co-chaperone Cdc37	Hsp90 co-chaperone Cdc37	Hsp90 co-chaperone Cdc37	PE1	PE1	PE1	PE1	PE1	PE1	PE1
Q9BYV2	TRI54_HUMAN	329	297	295	221	211	209	131	7	Yes	Yes	Yes	Yes	Yes	Yes	Yes	Yes	Tripartite motif-containing protein 54	Tripartite motif-containing protein 54	Tripartite motif-containing protein 54	Tripartite motif-containing protein 54	Tripartite motif-containing protein 54	Tripartite motif-containing protein 54	Tripartite motif-containing protein 54	Tripartite motif-containing protein 54	PE1	PE1	PE1	PE1	PE1	PE1	PE1
P46934	NEDD4_HUMAN	325	322	317	316	299	293	276	118	Yes	Yes	Yes	Yes	Yes	Yes	Yes	Yes	E3 ubiquitin-protein ligase NEDD4	E3 ubiquitin-protein ligase NEDD4	E3 ubiquitin-protein ligase NEDD4	E3 ubiquitin-protein ligase NEDD4	E3 ubiquitin-protein ligase NEDD4	E3 ubiquitin-protein ligase NEDD4	E3 ubiquitin-protein ligase NEDD4	E3 ubiquitin-protein ligase NEDD4	PE1	PE1	PE1	PE1	PE1	PE1	PE1
P49841	GSK3B_HUMAN	324	308	292	290	281	275	257	220	Yes	Yes	Yes	Yes	Yes	Yes	Yes	Yes	Glycogen synthase kinase-3 beta	Glycogen synthase kinase-3 beta	Glycogen synthase kinase-3 beta	Glycogen synthase kinase-3 beta	Glycogen synthase kinase-3 beta	Glycogen synthase kinase-3 beta	Glycogen synthase kinase-3 beta	Glycogen synthase kinase-3 beta	PE1	PE1	PE1	PE1	PE1	PE1	PE1
P17252	KPCA_HUMAN	324	262	257	251	248	247	234	195	Yes	Yes	Yes	Yes	Yes	Yes	Yes	Yes	Protein kinase C alpha type	Protein kinase C alpha type	Protein kinase C alpha type	Protein kinase C alpha type	Protein kinase C alpha type	Protein kinase C alpha type	Protein kinase C alpha type	Protein kinase C alpha type	PE1	PE1	PE1	PE1	PE1	PE1	PE1
P26368	U2AF2_HUMAN	323	317	312	312	312	305	72	39	Yes	Yes	Yes	Yes	Yes	Yes	Yes	Yes	Splicing factor U2AF 65 kDa subunit	Splicing factor U2AF 65 kDa subunit	Splicing factor U2AF 65 kDa subunit	Splicing factor U2AF 65 kDa subunit	Splicing factor U2AF 65 kDa subunit	Splicing factor U2AF 65 kDa subunit	Splicing factor U2AF 65 kDa subunit	Splicing factor U2AF 65 kDa subunit	PE1	PE1	PE1	PE1	PE1	PE1	PE1
O60333	KIF1B_HUMAN	313	46	46	46	45	45	30	19	Yes	Yes	Yes	Yes	Yes	Yes	Yes	Yes	Kinesin-like protein KIF1B	Kinesin-like protein KIF1B	Kinesin-like protein KIF1B	Kinesin-like protein KIF1B	Kinesin-like protein KIF1B	Kinesin-like protein KIF1B	Kinesin-like protein KIF1B	Kinesin-like protein KIF1B	PE1	PE1	PE1	PE1	PE1	PE1	PE1
P62136	PP1A_HUMAN	312	308	236	235	232	227	191	106	Yes	Yes	Yes	Yes	Yes	Yes	Yes	Yes	Serine/threonine-protein phosphatase PP1-alpha catalytic subunit	Serine/threonine-protein phosphatase PP1-alpha catalytic subunit	Serine/threonine-protein phosphatase PP1-alpha catalytic subunit	Serine/threonine-protein phosphatase PP1-alpha catalytic subunit	Serine/threonine-protein phosphatase PP1-alpha catalytic subunit	Serine/threonine-protein phosphatase PP1-alpha catalytic subunit	Serine/threonine-protein phosphatase PP1-alpha catalytic subunit	Serine/threonine-protein phosphatase PP1-alpha catalytic subunit	PE1	PE1	PE1	PE1	PE1	PE1	PE1
P28482	MK01_HUMAN	309	307	295	295	290	282	263	204	Yes	Yes	Yes	Yes	Yes	Yes	Yes	Yes	Mitogen-activated protein kinase 1	Mitogen-activated protein kinase 1	Mitogen-activated protein kinase 1	Mitogen-activated protein kinase 1	Mitogen-activated protein kinase 1	Mitogen-activated protein kinase 1	Mitogen-activated protein kinase 1	Mitogen-activated protein kinase 1	PE1	PE1	PE1	PE1	PE1	PE1	PE1
Q9BYV6	TRI55_HUMAN	309	214	214	69	68	68	67	10	Yes	Yes	Yes	Yes	Yes	Yes	Yes	Yes	Tripartite motif-containing protein 55	Tripartite motif-containing protein 55	Tripartite motif-containing protein 55	Tripartite motif-containing protein 55	Tripartite motif-containing protein 55	Tripartite motif-containing protein 55	Tripartite motif-containing protein 55	Tripartite motif-containing protein 55	PE1	PE1	PE1	PE1	PE1	PE1	PE1
Q9BRK4	LZTS2_HUMAN	307	223	221	221	220	228	170	16	Yes	Yes	Yes	Yes	Yes	Yes	Yes	Yes	Leucine zipper putative tumor suppressor 2	Leucine zipper putative tumor suppressor 2	Leucine zipper putative tumor suppressor 2	Leucine zipper putative tumor suppressor 2	Leucine zipper putative tumor suppressor 2	Leucine zipper putative tumor suppressor 2	Leucine zipper putative tumor suppressor 2	Leucine zipper putative tumor suppressor 2	PE1	PE1	PE1	PE1	PE1	PE1	PE1
Q06787	FMR1_HUMAN	304	258	249	249	22	21	21	13	Yes	Yes	Yes	Yes	Yes	Yes	Yes	Yes	Synaptic functional regulator FMR1	Synaptic functional regulator FMR1	Synaptic functional regulator FMR1	Synaptic functional regulator FMR1	Synaptic functional regulator FMR1	Synaptic functional regulator FMR1	Fragile X mental retardation protein 1	Fragile X mental retardation 1 protein	PE1	PE1	PE1	PE1	PE1	PE1	PE1
P37840	SYUA_HUMAN	304	186	171	168	159	157	153	95	Yes	Yes	Yes	Yes	Yes	Yes	Yes	Yes	Alpha-synuclein	Alpha-synuclein	Alpha-synuclein	Alpha-synuclein	Alpha-synuclein	Alpha-synuclein	Alpha-synuclein	Alpha-synuclein	PE1	PE1	PE1	PE1	PE1	PE1	PE1
Q13520	AQP6_HUMAN	302	302	235	234	234	1	0	0	Yes	Yes	Yes	Yes	Yes	Yes	Yes	Yes	Aquaporin-6	Aquaporin-6	Aquaporin-6	Aquaporin-6	Aquaporin-6	Aquaporin-6	Aquaporin-6		PE1	PE1	PE2	PE2	PE2	PE2	PE2
P62258	1433E_HUMAN	301	300	297	289	275	273	243	134	Yes	Yes	Yes	Yes	Yes	Yes	Yes	Yes	14-3-3 protein epsilon	14-3-3 protein epsilon	14-3-3 protein epsilon	14-3-3 protein epsilon	14-3-3 protein epsilon	14-3-3 protein epsilon	14-3-3 protein epsilon	14-3-3 protein epsilon	PE1	PE1	PE1	PE1	PE1	PE1	PE1
P28799	GRN_HUMAN	301	88	85	85	85	72	41	19	Yes	Yes	Yes	Yes	Yes	Yes	Yes	Yes	Progranulin	Progranulin	Progranulin	Progranulin	Granulins	Granulins	Granulins	Granulins	PE1	PE1	PE1	PE1	PE1	PE1	PE1
Q13526	PIN1_HUMAN	300	300	288	285	285	278	219	158	Yes	Yes	Yes	Yes	Yes	Yes	Yes	Yes	Peptidyl-prolyl cis-trans isomerase NIMA-interacting 1	Peptidyl-prolyl cis-trans isomerase NIMA-interacting 1	Peptidyl-prolyl cis-trans isomerase NIMA-interacting 1	Peptidyl-prolyl cis-trans isomerase NIMA-interacting 1	Peptidyl-prolyl cis-trans isomerase NIMA-interacting 1	Peptidyl-prolyl cis-trans isomerase NIMA-interacting 1	Peptidyl-prolyl cis-trans isomerase NIMA-interacting 1	Peptidyl-prolyl cis-trans isomerase NIMA-interacting 1	PE1	PE1	PE1	PE1	PE1	PE1	PE1
Q9UNE7	CHIP_HUMAN	299	267	262	250	233	223	203	103	Yes	Yes	Yes	Yes	Yes	Yes	Yes	Yes	E3 ubiquitin-protein ligase CHIP	E3 ubiquitin-protein ligase CHIP	E3 ubiquitin-protein ligase CHIP	E3 ubiquitin-protein ligase CHIP	E3 ubiquitin-protein ligase CHIP	E3 ubiquitin-protein ligase CHIP	E3 ubiquitin-protein ligase CHIP	E3 ubiquitin-protein ligase CHIP	PE1	PE1	PE1	PE1	PE1	PE1	PE1
P49639	HXA1_HUMAN	298	295	277	275	274	239	88	14	Yes	Yes	Yes	Yes	Yes	Yes	Yes	Yes	Homeobox protein Hox-A1	Homeobox protein Hox-A1	Homeobox protein Hox-A1	Homeobox protein Hox-A1	Homeobox protein Hox-A1	Homeobox protein Hox-A1	Homeobox protein Hox-A1	Homeobox protein Hox-A1	PE1	PE1	PE1	PE1	PE1	PE1	PE1
O75031	HSF2B_HUMAN	295	295	275	275	275	260	5	2	Yes	Yes	Yes	Yes	Yes	Yes	Yes	Yes	Heat shock factor 2-binding protein	Heat shock factor 2-binding protein	Heat shock factor 2-binding protein	Heat shock factor 2-binding protein	Heat shock factor 2-binding protein	Heat shock factor 2-binding protein	Heat shock factor 2-binding protein	Heat shock factor 2-binding protein	PE1	PE1	PE1	PE1	PE1	PE1	PE1
Q13077	TRAF1_HUMAN	293	294	291	291	286	284	207	79	Yes	Yes	Yes	Yes	Yes	Yes	Yes	Yes	TNF receptor-associated factor 1	TNF receptor-associated factor 1	TNF receptor-associated factor 1	TNF receptor-associated factor 1	TNF receptor-associated factor 1	TNF receptor-associated factor 1	TNF receptor-associated factor 1	TNF receptor-associated factor 1	PE1	PE1	PE1	PE1	PE1	PE1	PE1
P40763	STAT3_HUMAN	291	288	276	275	264	257	203	133	Yes	Yes	Yes	Yes	Yes	Yes	Yes	Yes	Signal transducer and activator of transcription 3	Signal transducer and activator of transcription 3	Signal transducer and activator of transcription 3	Signal transducer and activator of transcription 3	Signal transducer and activator of transcription 3	Signal transducer and activator of transcription 3	Signal transducer and activator of transcription 3	Signal transducer and activator of transcription 3	PE1	PE1	PE1	PE1	PE1	PE1	PE1
P46379	BAG6_HUMAN	291	183	163	166	165	165	132	85	Yes	Yes	Yes	Yes	Yes	Yes	Yes	Yes	Large proline-rich protein BAG6	Large proline-rich protein BAG6	Large proline-rich protein BAG6	Large proline-rich protein BAG6	Large proline-rich protein BAG6	Large proline-rich protein BAG6	Large proline-rich protein BAG6	Large proline-rich protein BAG6	PE1	PE1	PE1	PE1	PE1	PE1	PE1
P68431	H31_HUMAN	290	272	261	256	245	221	201	149	Yes	Yes	Yes	Yes	Yes	Yes	Yes	Yes	Histone H3.1	Histone H3.1	Histone H3.1	Histone H3.1	Histone H3.1	Histone H3.1	Histone H3.1	Histone H3.1	PE1	PE1	PE1	PE1	PE1	PE1	PE1
Q13501	SQSTM_HUMAN	289	276	253	245	219	206	162	65	Yes	Yes	Yes	Yes	Yes	Yes	Yes	Yes	Sequestosome-1	Sequestosome-1	Sequestosome-1	Sequestosome-1	Sequestosome-1	Sequestosome-1	Sequestosome-1	Sequestosome-1	PE1	PE1	PE1	PE1	PE1	PE1	PE1
Q9Y3C5	RNF11_HUMAN	289	108	108	108	104	104	103	66	Yes	Yes	Yes	Yes	Yes	Yes	Yes	Yes	RING finger protein 11	RING finger protein 11	RING finger protein 11	RING finger protein 11	RING finger protein 11	RING finger protein 11	RING finger protein 11	RING finger protein 11	PE1	PE1	PE1	PE1	PE1	PE1	PE1
P08670	VIME_HUMAN	288	296	283	282	227	224	185	162	Yes	Yes	Yes	Yes	Yes	Yes	Yes	Yes	Vimentin	Vimentin	Vimentin	Vimentin	Vimentin	Vimentin	Vimentin	Vimentin	PE1	PE1	PE1	PE1	PE1	PE1	PE1
Q9UHD9	UBQL2_HUMAN	287	284	271	265	263	249	30	16	Yes	Yes	Yes	Yes	Yes	Yes	Yes	Yes	Ubiquilin-2	Ubiquilin-2	Ubiquilin-2	Ubiquilin-2	Ubiquilin-2	Ubiquilin-2	Ubiquilin-2	Ubiquilin-2	PE1	PE1	PE1	PE1	PE1	PE1	PE1
P60409	KR107_HUMAN	287	284	220	220	285	287	208	0	Yes	Yes	Yes	Yes	Yes	Yes	Yes	Yes	Keratin-associated protein 10-7	Keratin-associated protein 10-7	Keratin-associated protein 10-7	Keratin-associated protein 10-7	Keratin-associated protein 10-7	Keratin-associated protein 10-7	Keratin-associated protein 10-7	Keratin-associated protein 10-7	PE1	PE1	PE1	PE1	PE1	PE1	PE2
P46108	CRK_HUMAN	285	283	282	280	278	277	195	84	Yes	Yes	Yes	Yes	Yes	Yes	Yes	Yes	Adapter molecule crk	Adapter molecule crk	Adapter molecule crk	Adapter molecule crk	Adapter molecule crk	Adapter molecule crk	Adapter molecule crk	Adapter molecule crk	PE1	PE1	PE1	PE1	PE1	PE1	PE1
P11142	HSP7C_HUMAN	283	295	283	280	257	247	223	147	Yes	Yes	Yes	Yes	Yes	Yes	Yes	Yes	Heat shock cognate 71 kDa protein	Heat shock cognate 71 kDa protein	Heat shock cognate 71 kDa protein	Heat shock cognate 71 kDa protein	Heat shock cognate 71 kDa protein	Heat shock cognate 71 kDa protein	Heat shock cognate 71 kDa protein	Heat shock cognate 71 kDa protein	PE1	PE1	PE1	PE1	PE1	PE1	PE1
P60369	KR103_HUMAN	281	281	281	282	276	275	277	0	Yes	Yes	Yes	Yes	Yes	Yes	Yes	Yes	Keratin-associated protein 10-3	Keratin-associated protein 10-3	Keratin-associated protein 10-3	Keratin-associated protein 10-3	Keratin-associated protein 10-3	Keratin-associated protein 10-3	Keratin-associated protein 10-3	Keratin-associated protein 10-3	PE2	PE2	PE2	PE2	PE2	PE2	PE1
P13612	ITA4_HUMAN	281	281	280	280	280	280	277	18	Yes	Yes	Yes	Yes	Yes	Yes	Yes	Yes	Integrin alpha-4	Integrin alpha-4	Integrin alpha-4	Integrin alpha-4	Integrin alpha-4	Integrin alpha-4	Integrin alpha-4	Integrin alpha-4	PE1	PE1	PE1	PE1	PE1	PE1	PE1
P01889	HLAB_HUMAN	281	279	286	28	28	25	23	14	Yes	Yes	Yes	Yes	Yes	Yes	Yes	Yes	HLA class I histocompatibility antigen, B alpha chain	HLA class I histocompatibility antigen, B alpha chain	HLA class I histocompatibility antigen, B alpha chain	HLA class I histocompatibility antigen, B-7 alpha chain	HLA class I histocompatibility antigen, B-7 alpha chain	HLA class I histocompatibility antigen, B-7 alpha chain	HLA class I histocompatibility antigen, B-7 alpha chain	HLA class I histocompatibility antigen, B-7 alpha chain	PE1	PE1	PE1	PE1	PE1	PE1	PE1
P04150	GCR_HUMAN	280	278	280	280	278	255	194	169	Yes	Yes	Yes	Yes	Yes	Yes	Yes	Yes	Glucocorticoid receptor	Glucocorticoid receptor	Glucocorticoid receptor	Glucocorticoid receptor	Glucocorticoid receptor	Glucocorticoid receptor	Glucocorticoid receptor	Glucocorticoid receptor	PE1	PE1	PE1	PE1	PE1	PE1	PE1
P34932	HSP74_HUMAN	277	276	266	261	253	247	241	139	Yes	Yes	Yes	Yes	Yes	Yes	Yes	Yes	Heat shock 70 kDa protein 4	Heat shock 70 kDa protein 4	Heat shock 70 kDa protein 4	Heat shock 70 kDa protein 4	Heat shock 70 kDa protein 4	Heat shock 70 kDa protein 4	Heat shock 70 kDa protein 4	Heat shock 70 kDa protein 4	PE1	PE1	PE1	PE1	PE1	PE1	PE1
P62837	UB2D2_HUMAN	276	272	263	267	228	222	192	113	Yes	Yes	Yes	Yes	Yes	Yes	Yes	Yes	Ubiquitin-conjugating enzyme E2 D2	Ubiquitin-conjugating enzyme E2 D2	Ubiquitin-conjugating enzyme E2 D2	Ubiquitin-conjugating enzyme E2 D2	Ubiquitin-conjugating enzyme E2 D2	Ubiquitin-conjugating enzyme E2 D2	Ubiquitin-conjugating enzyme E2 D2	Ubiquitin-conjugating enzyme E2 D2	PE1	PE1	PE1	PE1	PE1	PE1	PE1
P01112	RASH_HUMAN	276	175	124	123	114	112	92	80	Yes	Yes	Yes	Yes	Yes	Yes	Yes	Yes	GTPase HRas	GTPase HRas	GTPase HRas	GTPase HRas	GTPase HRas	GTPase HRas	GTPase HRas	GTPase HRas	PE1	PE1	PE1	PE1	PE1	PE1	PE1
P67870	CSK2B_HUMAN	273	269	262	259	251	246	220	159	Yes	Yes	Yes	Yes	Yes	Yes	Yes	Yes	Casein kinase II subunit beta	Casein kinase II subunit beta	Casein kinase II subunit beta	Casein kinase II subunit beta	Casein kinase II subunit beta	Casein kinase II subunit beta	Casein kinase II subunit beta	Casein kinase II subunit beta	PE1	PE1	PE1	PE1	PE1	PE1	PE1
P17612	KAPCA_HUMAN	271	233	224	218	215	206	191	167	Yes	Yes	Yes	Yes	Yes	Yes	Yes	Yes	cAMP-dependent protein kinase catalytic subunit alpha	cAMP-dependent protein kinase catalytic subunit alpha	cAMP-dependent protein kinase catalytic subunit alpha	cAMP-dependent protein kinase catalytic subunit alpha	cAMP-dependent protein kinase catalytic subunit alpha	cAMP-dependent protein kinase catalytic subunit alpha	cAMP-dependent protein kinase catalytic subunit alpha	cAMP-dependent protein kinase catalytic subunit alpha	PE1	PE1	PE1	PE1	PE1	PE1	PE1
P60709	ACTB_HUMAN	269	268	261	257	244	240	229	161	Yes	Yes	Yes	Yes	Yes	Yes	Yes	Yes	Actin, cytoplasmic 1	Actin, cytoplasmic 1	Actin, cytoplasmic 1	Actin, cytoplasmic 1	Actin, cytoplasmic 1	Actin, cytoplasmic 1	Actin, cytoplasmic 1	Actin, cytoplasmic 1	PE1	PE1	PE1	PE1	PE1	PE1	PE1
P63000	RAC1_HUMAN	269	223	224	224	221	218	178	148	Yes	Yes	Yes	Yes	Yes	Yes	Yes	Yes	Ras-related C3 botulinum toxin substrate 1	Ras-related C3 botulinum toxin substrate 1	Ras-related C3 botulinum toxin substrate 1	Ras-related C3 botulinum toxin substrate 1	Ras-related C3 botulinum toxin substrate 1	Ras-related C3 botulinum toxin substrate 1	Ras-related C3 botulinum toxin substrate 1	Ras-related C3 botulinum toxin substrate 1	PE1	PE1	PE1	PE1	PE1	PE1	PE1
P13473	LAMP2_HUMAN	267	37	33	28	24	21	19	5	Yes	Yes	Yes	Yes	Yes	Yes	Yes	Yes	Lysosome-associated membrane glycoprotein 2	Lysosome-associated membrane glycoprotein 2	Lysosome-associated membrane glycoprotein 2	Lysosome-associated membrane glycoprotein 2	Lysosome-associated membrane glycoprotein 2	Lysosome-associated membrane glycoprotein 2	Lysosome-associated membrane glycoprotein 2	Lysosome-associated membrane glycoprotein 2	PE1	PE1	PE1	PE1	PE1	PE1	PE1
P23508	CRCM_HUMAN	266	266	265	265	263	263	190	227	Yes	Yes	Yes	Yes	Yes	Yes	Yes	Yes	Colorectal mutant cancer protein	Colorectal mutant cancer protein	Colorectal mutant cancer protein	Colorectal mutant cancer protein	Colorectal mutant cancer protein	Colorectal mutant cancer protein	Colorectal mutant cancer protein	Colorectal mutant cancer protein	PE1	PE1	PE1	PE1	PE1	PE1	PE1
Q8NHQ1	CEP70_HUMAN	266	259	249	248	236	228	135	37	Yes	Yes	Yes	Yes	Yes	Yes	Yes	Yes	Centrosomal protein of 70 kDa	Centrosomal protein of 70 kDa	Centrosomal protein of 70 kDa	Centrosomal protein of 70 kDa	Centrosomal protein of 70 kDa	Centrosomal protein of 70 kDa	Centrosomal protein of 70 kDa	Centrosomal protein of 70 kDa	PE1	PE1	PE1	PE1	PE1	PE1	PE1
Q92769	HDAC2_HUMAN	264	265	263	259	256	254	249	217	Yes	Yes	Yes	Yes	Yes	Yes	Yes	Yes	Histone deacetylase 2	Histone deacetylase 2	Histone deacetylase 2	Histone deacetylase 2	Histone deacetylase 2	Histone deacetylase 2	Histone deacetylase 2	Histone deacetylase 2	PE1	PE1	PE1	PE1	PE1	PE1	PE1
Q93062	RBPMS_HUMAN	264	261	258	258	251	246	175	53	Yes	Yes	Yes	Yes	Yes	Yes	Yes	Yes	RNA-binding protein with multiple splicing	RNA-binding protein with multiple splicing	RNA-binding protein with multiple splicing	RNA-binding protein with multiple splicing	RNA-binding protein with multiple splicing	RNA-binding protein with multiple splicing	RNA-binding protein with multiple splicing	RNA-binding protein with multiple splicing	PE1	PE1	PE1	PE1	PE1	PE1	PE1
P51668	UB2D1_HUMAN	262	261	254	252	244	238	219	111	Yes	Yes	Yes	Yes	Yes	Yes	Yes	Yes	Ubiquitin-conjugating enzyme E2 D1	Ubiquitin-conjugating enzyme E2 D1	Ubiquitin-conjugating enzyme E2 D1	Ubiquitin-conjugating enzyme E2 D1	Ubiquitin-conjugating enzyme E2 D1	Ubiquitin-conjugating enzyme E2 D1	Ubiquitin-conjugating enzyme E2 D1	Ubiquitin-conjugating enzyme E2 D1	PE1	PE1	PE1	PE1	PE1	PE1	PE1
P38936	CDN1A_HUMAN	262	255	250	248	236	229	221	180	Yes	Yes	Yes	Yes	Yes	Yes	Yes	Yes	Cyclin-dependent kinase inhibitor 1	Cyclin-dependent kinase inhibitor 1	Cyclin-dependent kinase inhibitor 1	Cyclin-dependent kinase inhibitor 1	Cyclin-dependent kinase inhibitor 1	Cyclin-dependent kinase inhibitor 1	Cyclin-dependent kinase inhibitor 1	Cyclin-dependent kinase inhibitor 1	PE1	PE1	PE1	PE1	PE1	PE1	PE1
P55072	TERA_HUMAN	261	254	253	247	221	212	181	99	Yes	Yes	Yes	Yes	Yes	Yes	Yes	Yes	Transitional endoplasmic reticulum ATPase	Transitional endoplasmic reticulum ATPase	Transitional endoplasmic reticulum ATPase	Transitional endoplasmic reticulum ATPase	Transitional endoplasmic reticulum ATPase	Transitional endoplasmic reticulum ATPase	Transitional endoplasmic reticulum ATPase	Transitional endoplasmic reticulum ATPase	PE1	PE1	PE1	PE1	PE1	PE1	PE1
P05412	JUN_HUMAN	259	246	247	247	242	237	237	189	Yes	Yes	Yes	Yes	Yes	Yes	Yes	Yes	Transcription factor AP-1	Transcription factor AP-1	Transcription factor AP-1	Transcription factor AP-1	Transcription factor AP-1	Transcription factor AP-1	Transcription factor AP-1	Transcription factor AP-1	PE1	PE1	PE1	PE1	PE1	PE1	PE1
Q96CV9	OPTN_HUMAN	259	125	114	114	114	112	94	37	Yes	Yes	Yes	Yes	Yes	Yes	Yes	Yes	Optineurin	Optineurin	Optineurin	Optineurin	Optineurin	Optineurin	Optineurin	Optineurin	PE1	PE1	PE1	PE1	PE1	PE1	PE1
P16333	NCK1_HUMAN	258	255	250	250	243	243	240	77	Yes	Yes	Yes	Yes	Yes	Yes	Yes	Yes	Cytoplasmic protein NCK1	Cytoplasmic protein NCK1	Cytoplasmic protein NCK1	Cytoplasmic protein NCK1	Cytoplasmic protein NCK1	Cytoplasmic protein NCK1	Cytoplasmic protein NCK1	Cytoplasmic protein NCK1	PE1	PE1	PE1	PE1	PE1	PE1	PE1
Q15554	TERF2_HUMAN	258	249	248	247	245	244	237	191	Yes	Yes	Yes	Yes	Yes	Yes	Yes	Yes	Telomeric repeat-binding factor 2	Telomeric repeat-binding factor 2	Telomeric repeat-binding factor 2	Telomeric repeat-binding factor 2	Telomeric repeat-binding factor 2	Telomeric repeat-binding factor 2	Telomeric repeat-binding factor 2	Telomeric repeat-binding factor 2	PE1	PE1	PE1	PE1	PE1	PE1	PE1
Q9UJV3	TRIM1_HUMAN	257	257	253	254	242	238	115	16	Yes	Yes	Yes	Yes	Yes	Yes	Yes	Yes	Probable E3 ubiquitin-protein ligase MID2	Probable E3 ubiquitin-protein ligase MID2	Probable E3 ubiquitin-protein ligase MID2	Probable E3 ubiquitin-protein ligase MID2	Probable E3 ubiquitin-protein ligase MID2	Probable E3 ubiquitin-protein ligase MID2	Probable E3 ubiquitin-protein ligase MID2	Probable E3 ubiquitin-protein ligase MID2	PE1	PE1	PE1	PE1	PE1	PE1	PE1
Q13485	SMAD4_HUMAN	256	255	250	250	247	246	210	180	Yes	Yes	Yes	Yes	Yes	Yes	Yes	Yes	Mothers against decapentaplegic homolog 4	Mothers against decapentaplegic homolog 4	Mothers against decapentaplegic homolog 4	Mothers against decapentaplegic homolog 4	Mothers against decapentaplegic homolog 4	Mothers against decapentaplegic homolog 4	Mothers against decapentaplegic homolog 4	Mothers against decapentaplegic homolog 4	PE1	PE1	PE1	PE1	PE1	PE1	PE1
P62805	H4_HUMAN	256	252	249	245	196	193	185	131	Yes	Yes	Yes	Yes	Yes	Yes	Yes	Yes	Histone H4	Histone H4	Histone H4	Histone H4	Histone H4	Histone H4	Histone H4	Histone H4	PE1	PE1	PE1	PE1	PE1	PE1	PE1
O75400	PR40A_HUMAN	256	139	139	138	138	138	126	110	Yes	Yes	Yes	Yes	Yes	Yes	Yes	Yes	Pre-mRNA-processing factor 40 homolog A	Pre-mRNA-processing factor 40 homolog A	Pre-mRNA-processing factor 40 homolog A	Pre-mRNA-processing factor 40 homolog A	Pre-mRNA-processing factor 40 homolog A	Pre-mRNA-processing factor 40 homolog A	Pre-mRNA-processing factor 40 homolog A	Pre-mRNA-processing factor 40 homolog A	PE1	PE1	PE1	PE1	PE1	PE1	PE1
P06400	RB_HUMAN	255	253	252	250	245	245	222	196	Yes	Yes	Yes	Yes	Yes	Yes	Yes	Yes	Retinoblastoma-associated protein	Retinoblastoma-associated protein	Retinoblastoma-associated protein	Retinoblastoma-associated protein	Retinoblastoma-associated protein	Retinoblastoma-associated protein	Retinoblastoma-associated protein	Retinoblastoma-associated protein	PE1	PE1	PE1	PE1	PE1	PE1	PE1
O76011	KRT34_HUMAN	254	254	249	249	248	248	1	3	Yes	Yes	Yes	Yes	Yes	Yes	Yes	Yes	Keratin, type I cuticular Ha4	Keratin, type I cuticular Ha4	Keratin, type I cuticular Ha4	Keratin, type I cuticular Ha4	Keratin, type I cuticular Ha4	Keratin, type I cuticular Ha4	Keratin, type I cuticular Ha4	Keratin, type I cuticular Ha4	PE1	PE1	PE1	PE1	PE1	PE1	PE2
Q0VD86	INCA1_HUMAN	254	240	233	231	222	164	32	2	Yes	Yes	Yes	Yes	Yes	Yes	Yes	Yes	Protein INCA1	Protein INCA1	Protein INCA1	Protein INCA1	Protein INCA1	Protein INCA1	Protein INCA1	Protein INCA1	PE1	PE1	PE1	PE1	PE1	PE1	PE1
Q9NRC1	ST7_HUMAN	253	12	7	7	7	2	7	6	Yes	Yes	Yes	Yes	Yes	Yes	Yes	Yes	Suppressor of tumorigenicity 7 protein	Suppressor of tumorigenicity 7 protein	Suppressor of tumorigenicity 7 protein	Suppressor of tumorigenicity 7 protein	Suppressor of tumorigenicity 7 protein	Suppressor of tumorigenicity 7 protein	Suppressor of tumorigenicity 7 protein	Suppressor of tumorigenicity 7 protein	PE1	PE1	PE1	PE1	PE1	PE1	PE1
P61077	UB2D3_HUMAN	252	251	239	238	232	224	202	113	Yes	Yes	Yes	Yes	Yes	Yes	Yes	Yes	Ubiquitin-conjugating enzyme E2 D3	Ubiquitin-conjugating enzyme E2 D3	Ubiquitin-conjugating enzyme E2 D3	Ubiquitin-conjugating enzyme E2 D3	Ubiquitin-conjugating enzyme E2 D3	Ubiquitin-conjugating enzyme E2 D3	Ubiquitin-conjugating enzyme E2 D3	Ubiquitin-conjugating enzyme E2 D3	PE1	PE1	PE1	PE1	PE1	PE1	PE1
Q16695	H31T_HUMAN	250	371	370	370	238	236	219	88	Yes	Yes	Yes	Yes	Yes	Yes	Yes	Yes	Histone H3.1t	Histone H3.1t	Histone H3.1t	Histone H3.1t	Histone H3.1t	Histone H3.1t	Histone H3.1t	Histone H3.1t	PE1	PE1	PE1	PE1	PE1	PE1	PE1
Q16665	HIF1A_HUMAN	250	251	249	249	198	142	132	88	Yes	Yes	Yes	Yes	Yes	Yes	Yes	Yes	Hypoxia-inducible factor 1-alpha	Hypoxia-inducible factor 1-alpha	Hypoxia-inducible factor 1-alpha	Hypoxia-inducible factor 1-alpha	Hypoxia-inducible factor 1-alpha	Hypoxia-inducible factor 1-alpha	Hypoxia-inducible factor 1-alpha	Hypoxia-inducible factor 1-alpha	PE1	PE1	PE1	PE1	PE1	PE1	PE1
Q9HCE7	SMUF1_HUMAN	249	241	236	236	226	225	138	97	Yes	Yes	Yes	Yes	Yes	Yes	Yes	Yes	E3 ubiquitin-protein ligase SMURF1	E3 ubiquitin-protein ligase SMURF1	E3 ubiquitin-protein ligase SMURF1	E3 ubiquitin-protein ligase SMURF1	E3 ubiquitin-protein ligase SMURF1	E3 ubiquitin-protein ligase SMURF1	E3 ubiquitin-protein ligase SMURF1	E3 ubiquitin-protein ligase SMURF1	PE1	PE1	PE1	PE1	PE1	PE1	PE1
Q15047	SETB1_HUMAN	249	141	143	142	137	137	134	121	Yes	Yes	Yes	Yes	Yes	Yes	Yes	Yes	Histone-lysine N-methyltransferase SETDB1	Histone-lysine N-methyltransferase SETDB1	Histone-lysine N-methyltransferase SETDB1	Histone-lysine N-methyltransferase SETDB1	Histone-lysine N-methyltransferase SETDB1	Histone-lysine N-methyltransferase SETDB1	Histone-lysine N-methyltransferase SETDB1	Histone-lysine N-methyltransferase SETDB1	PE1	PE1	PE1	PE1	PE1	PE1	PE1
Q16637	SMN_HUMAN	248	209	254	254	254	241	189	180	Yes	Yes	Yes	Yes	Yes	Yes	Yes	Yes	Survival motor neuron protein	Survival motor neuron protein	Survival motor neuron protein	Survival motor neuron protein	Survival motor neuron protein	Survival motor neuron protein	Survival motor neuron protein	Survival motor neuron protein	PE1	PE1	PE1	PE1	PE1	PE1	PE1
P09874	PARP1_HUMAN	247	256	244	237	217	215	182	130	Yes	Yes	Yes	Yes	Yes	Yes	Yes	Yes	Poly [ADP-ribose] polymerase 1	Poly [ADP-ribose] polymerase 1	Poly [ADP-ribose] polymerase 1	Poly [ADP-ribose] polymerase 1	Poly [ADP-ribose] polymerase 1	Poly [ADP-ribose] polymerase 1	Poly [ADP-ribose] polymerase 1	Poly [ADP-ribose] polymerase 1	PE1	PE1	PE1	PE1	PE1	PE1	PE1
P15884	ITF2_HUMAN	247	243	245	243	235	232	184	38	Yes	Yes	Yes	Yes	Yes	Yes	Yes	Yes	Transcription factor 4	Transcription factor 4	Transcription factor 4	Transcription factor 4	Transcription factor 4	Transcription factor 4	Transcription factor 4	Transcription factor 4	PE1	PE1	PE1	PE1	PE1	PE1	PE1
O43889	CREB3_HUMAN	242	242	213	214	213	212	131	112	Yes	Yes	Yes	Yes	Yes	Yes	Yes	Yes	Cyclic AMP-responsive element-binding protein 3	Cyclic AMP-responsive element-binding protein 3	Cyclic AMP-responsive element-binding protein 3	Cyclic AMP-responsive element-binding protein 3	Cyclic AMP-responsive element-binding protein 3	Cyclic AMP-responsive element-binding protein 3	Cyclic AMP-responsive element-binding protein 3	Cyclic AMP-responsive element-binding protein 3	PE1	PE1	PE1	PE1	PE1	PE1	PE1
P06493	CDK1_HUMAN	241	238	235	234	226	217	209	148	Yes	Yes	Yes	Yes	Yes	Yes	Yes	Yes	Cyclin-dependent kinase 1	Cyclin-dependent kinase 1	Cyclin-dependent kinase 1	Cyclin-dependent kinase 1	Cyclin-dependent kinase 1	Cyclin-dependent kinase 1	Cyclin-dependent kinase 1	Cyclin-dependent kinase 1	PE1	PE1	PE1	PE1	PE1	PE1	PE1
P27361	MK03_HUMAN	241	220	214	210	205	204	200	148	Yes	Yes	Yes	Yes	Yes	Yes	Yes	Yes	Mitogen-activated protein kinase 3	Mitogen-activated protein kinase 3	Mitogen-activated protein kinase 3	Mitogen-activated protein kinase 3	Mitogen-activated protein kinase 3	Mitogen-activated protein kinase 3	Mitogen-activated protein kinase 3	Mitogen-activated protein kinase 3	PE1	PE1	PE1	PE1	PE1	PE1	PE1
P24928	RPB1_HUMAN	240	234	225	214	204	202	193	140	Yes	Yes	Yes	Yes	Yes	Yes	Yes	Yes	DNA-directed RNA polymerase II subunit RPB1	DNA-directed RNA polymerase II subunit RPB1	DNA-directed RNA polymerase II subunit RPB1	DNA-directed RNA polymerase II subunit RPB1	DNA-directed RNA polymerase II subunit RPB1	DNA-directed RNA polymerase II subunit RPB1	DNA-directed RNA polymerase II subunit RPB1	DNA-directed RNA polymerase II subunit RPB1	PE1	PE1	PE1	PE1	PE1	PE1	PE1
P55212	CASP6_HUMAN	240	50	50	50	50	48	46	38	Yes	Yes	Yes	Yes	Yes	Yes	Yes	Yes	Caspase-6	Caspase-6	Caspase-6	Caspase-6	Caspase-6	Caspase-6	Caspase-6	Caspase-6	PE1	PE1	PE1	PE1	PE1	PE1	PE1
P22681	CBL_HUMAN	239	238	232	232	225	222	205	144	Yes	Yes	Yes	Yes	Yes	Yes	Yes	Yes	E3 ubiquitin-protein ligase CBL	E3 ubiquitin-protein ligase CBL	E3 ubiquitin-protein ligase CBL	E3 ubiquitin-protein ligase CBL	E3 ubiquitin-protein ligase CBL	E3 ubiquitin-protein ligase CBL	E3 ubiquitin-protein ligase CBL	E3 ubiquitin-protein ligase CBL	PE1	PE1	PE1	PE1	PE1	PE1	PE1
P36406	TRI23_HUMAN	238	224	222	224	213	198	140	35	Yes	Yes	Yes	Yes	Yes	Yes	Yes	Yes	E3 ubiquitin-protein ligase TRIM23	E3 ubiquitin-protein ligase TRIM23	E3 ubiquitin-protein ligase TRIM23	E3 ubiquitin-protein ligase TRIM23	E3 ubiquitin-protein ligase TRIM23	E3 ubiquitin-protein ligase TRIM23	E3 ubiquitin-protein ligase TRIM23	E3 ubiquitin-protein ligase TRIM23	PE1	PE1	PE1	PE1	PE1	PE1	PE1
P14136	GFAP_HUMAN	238	90	90	88	87	83	49	27	Yes	Yes	Yes	Yes	Yes	Yes	Yes	Yes	Glial fibrillary acidic protein	Glial fibrillary acidic protein	Glial fibrillary acidic protein	Glial fibrillary acidic protein	Glial fibrillary acidic protein	Glial fibrillary acidic protein	Glial fibrillary acidic protein	Glial fibrillary acidic protein	PE1	PE1	PE1	PE1	PE1	PE1	PE1
Q13148	TADBP_HUMAN	237	56	54	54	50	46	44	15	Yes	Yes	Yes	Yes	Yes	Yes	Yes	Yes	TAR DNA-binding protein 43	TAR DNA-binding protein 43	TAR DNA-binding protein 43	TAR DNA-binding protein 43	TAR DNA-binding protein 43	TAR DNA-binding protein 43	TAR DNA-binding protein 43	TAR DNA-binding protein 43	PE1	PE1	PE1	PE1	PE1	PE1	PE1
Q9UBB9	TFP11_HUMAN	236	237	230	228	223	216	103	10	Yes	Yes	Yes	Yes	Yes	Yes	Yes	Yes	Tuftelin-interacting protein 11	Tuftelin-interacting protein 11	Tuftelin-interacting protein 11	Tuftelin-interacting protein 11	Tuftelin-interacting protein 11	Tuftelin-interacting protein 11	Tuftelin-interacting protein 11	Tuftelin-interacting protein 11	PE1	PE1	PE1	PE1	PE1	PE1	PE1
Q8N6Y0	USBP1_HUMAN	236	236	226	226	223	218	120	35	Yes	Yes	Yes	Yes	Yes	Yes	Yes	Yes	Usher syndrome type-1C protein-binding protein 1	Usher syndrome type-1C protein-binding protein 1	Usher syndrome type-1C protein-binding protein 1	Usher syndrome type-1C protein-binding protein 1	Usher syndrome type-1C protein-binding protein 1	Usher syndrome type-1C protein-binding protein 1	Usher syndrome type-1C protein-binding protein 1	Usher syndrome type-1C protein-binding protein 1	PE1	PE1	PE1	PE1	PE1	PE1	PE1
Q6UY14	ATL4_HUMAN	236	213	202	200	198	196	100	18	Yes	Yes	Yes	Yes	Yes	Yes	Yes	Yes	ADAMTS-like protein 4	ADAMTS-like protein 4	ADAMTS-like protein 4	ADAMTS-like protein 4	ADAMTS-like protein 4	ADAMTS-like protein 4	ADAMTS-like protein 4	ADAMTS-like protein 4	PE1	PE1	PE1	PE1	PE1	PE1	PE1
P56524	HDAC4_HUMAN	235	236	235	234	232	228	142	117	Yes	Yes	Yes	Yes	Yes	Yes	Yes	Yes	Histone deacetylase 4	Histone deacetylase 4	Histone deacetylase 4	Histone deacetylase 4	Histone deacetylase 4	Histone deacetylase 4	Histone deacetylase 4	Histone deacetylase 4	PE1	PE1	PE1	PE1	PE1	PE1	PE1
Q5JX71	F209A_HUMAN	233	233	218	218	218	0	0	0	Yes	Yes	Yes	Yes	Yes	Yes	Yes	Yes	Protein FAM209A	Protein FAM209A	Protein FAM209A	Protein FAM209A	Protein FAM209A	Protein FAM209A	Protein FAM209A		PE1	PE1	PE2	PE2	PE2	PE2	PE2
P01100	FOS_HUMAN	233	196	192	192	186	185	177	144	Yes	Yes	Yes	Yes	Yes	Yes	Yes	Yes	Proto-oncogene c-Fos	Proto-oncogene c-Fos	Proto-oncogene c-Fos	Proto-oncogene c-Fos	Proto-oncogene c-Fos	Proto-oncogene c-Fos	Proto-oncogene c-Fos	Proto-oncogene c-Fos	PE1	PE1	PE1	PE1	PE1	PE1	PE1
Q9UBU9	NXF1_HUMAN	233	137	137	137	136	102	76	27	Yes	Yes	Yes	Yes	Yes	Yes	Yes	Yes	Nuclear RNA export factor 1	Nuclear RNA export factor 1	Nuclear RNA export factor 1	Nuclear RNA export factor 1	Nuclear RNA export factor 1	Nuclear RNA export factor 1	Nuclear RNA export factor 1	Nuclear RNA export factor 1	PE1	PE1	PE1	PE1	PE1	PE1	PE1
Q13616	CUL1_HUMAN	232	231	230	228	219	192	176	98	Yes	Yes	Yes	Yes	Yes	Yes	Yes	Yes	Cullin-1	Cullin-1	Cullin-1	Cullin-1	Cullin-1	Cullin-1	Cullin-1	Cullin-1	PE1	PE1	PE1	PE1	PE1	PE1	PE1
P60411	KR109_HUMAN	231	231	225	224	224	218	160	0	Yes	Yes	Yes	Yes	Yes	Yes	Yes	Yes	Keratin-associated protein 10-9	Keratin-associated protein 10-9	Keratin-associated protein 10-9	Keratin-associated protein 10-9	Keratin-associated protein 10-9	Keratin-associated protein 10-9	Keratin-associated protein 10-9	Keratin-associated protein 10-9	PE1	PE1	PE1	PE1	PE1	PE1	PE1
Q8IUH5	ZDH17_HUMAN	230	225	229	233	232	233	233	6	Yes	Yes	Yes	Yes	Yes	Yes	Yes	Yes	Palmitoyltransferase ZDHHC17	Palmitoyltransferase ZDHHC17	Palmitoyltransferase ZDHHC17	Palmitoyltransferase ZDHHC17	Palmitoyltransferase ZDHHC17	Palmitoyltransferase ZDHHC17	Palmitoyltransferase ZDHHC17	Palmitoyltransferase ZDHHC17	PE1	PE1	PE1	PE1	PE1	PE1	PE1
Q9NUH8	TM14B_HUMAN	229	229	185	185	185	14	5	5	Yes	Yes	Yes	Yes	Yes	Yes	Yes	Yes	Transmembrane protein 14B	Transmembrane protein 14B	Transmembrane protein 14B	Transmembrane protein 14B	Transmembrane protein 14B	Transmembrane protein 14B	Transmembrane protein 14B	Transmembrane protein 14B	PE1	PE1	PE1	PE1	PE1	PE3	PE2
P48431	SOX2_HUMAN	229	228	89	77	70	70	69	8	Yes	Yes	Yes	Yes	Yes	Yes	Yes	Yes	Transcription factor SOX-2	Transcription factor SOX-2	Transcription factor SOX-2	Transcription factor SOX-2	Transcription factor SOX-2	Transcription factor SOX-2	Transcription factor SOX-2	Transcription factor SOX-2	PE1	PE1	PE1	PE1	PE1	PE1	PE1
P06396	GELS_HUMAN	227	45	42	42	42	42	37	34	Yes	Yes	Yes	Yes	Yes	Yes	Yes	Yes	Gelsolin	Gelsolin	Gelsolin	Gelsolin	Gelsolin	Gelsolin	Gelsolin	Gelsolin	PE1	PE1	PE1	PE1	PE1	PE1	PE1
Q8TAP4	LMO3_HUMAN	226	125	120	116	116	86	32	19	Yes	Yes	Yes	Yes	Yes	Yes	Yes	Yes	LIM domain only protein 3	LIM domain only protein 3	LIM domain only protein 3	LIM domain only protein 3	LIM domain only protein 3	LIM domain only protein 3	LIM domain only protein 3	LIM domain only protein 3	PE1	PE1	PE1	PE1	PE1	PE1	PE2
P04049	RAF1_HUMAN	225	223	219	217	214	184	163	122	Yes	Yes	Yes	Yes	Yes	Yes	Yes	Yes	RAF proto-oncogene serine/threonine-protein kinase	RAF proto-oncogene serine/threonine-protein kinase	RAF proto-oncogene serine/threonine-protein kinase	RAF proto-oncogene serine/threonine-protein kinase	RAF proto-oncogene serine/threonine-protein kinase	RAF proto-oncogene serine/threonine-protein kinase	RAF proto-oncogene serine/threonine-protein kinase	RAF proto-oncogene serine/threonine-protein kinase	PE1	PE1	PE1	PE1	PE1	PE1	PE1
Q9BVG8	KIFC3_HUMAN	225	221	216	216	208	194	94	7	Yes	Yes	Yes	Yes	Yes	Yes	Yes	Yes	Kinesin-like protein KIFC3	Kinesin-like protein KIFC3	Kinesin-like protein KIFC3	Kinesin-like protein KIFC3	Kinesin-like protein KIFC3	Kinesin-like protein KIFC3	Kinesin-like protein KIFC3	Kinesin-like protein KIFC3	PE1	PE1	PE1	PE1	PE1	PE1	PE1
O14901	KLF11_HUMAN	225	16	16	16	16	16	15	4	Yes	Yes	Yes	Yes	Yes	Yes	Yes	Yes	Krueppel-like factor 11	Krueppel-like factor 11	Krueppel-like factor 11	Krueppel-like factor 11	Krueppel-like factor 11	Krueppel-like factor 11	Krueppel-like factor 11	Krueppel-like factor 11	PE1	PE1	PE1	PE1	PE1	PE1	PE1
P08047	SP1_HUMAN	224	223	222	221	214	213	206	183	Yes	Yes	Yes	Yes	Yes	Yes	Yes	Yes	Transcription factor Sp1	Transcription factor Sp1	Transcription factor Sp1	Transcription factor Sp1	Transcription factor Sp1	Transcription factor Sp1	Transcription factor Sp1	Transcription factor Sp1	PE1	PE1	PE1	PE1	PE1	PE1	PE1
Q9Y297	FBW1A_HUMAN	223	219	213	208	198	195	158	80	Yes	Yes	Yes	Yes	Yes	Yes	Yes	Yes	F-box/WD repeat-containing protein 1A	F-box/WD repeat-containing protein 1A	F-box/WD repeat-containing protein 1A	F-box/WD repeat-containing protein 1A	F-box/WD repeat-containing protein 1A	F-box/WD repeat-containing protein 1A	F-box/WD repeat-containing protein 1A	F-box/WD repeat-containing protein 1A	PE1	PE1	PE1	PE1	PE1	PE1	PE1
Q16531	DDB1_HUMAN	222	220	214	207	197	180	163	97	Yes	Yes	Yes	Yes	Yes	Yes	Yes	Yes	DNA damage-binding protein 1	DNA damage-binding protein 1	DNA damage-binding protein 1	DNA damage-binding protein 1	DNA damage-binding protein 1	DNA damage-binding protein 1	DNA damage-binding protein 1	DNA damage-binding protein 1	PE1	PE1	PE1	PE1	PE1	PE1	PE1
Q9H0I2	ENKD1_HUMAN	221	222	199	199	198	162	36	17	Yes	Yes	Yes	Yes	Yes	Yes	Yes	Yes	Enkurin domain-containing protein 1	Enkurin domain-containing protein 1	Enkurin domain-containing protein 1	Enkurin domain-containing protein 1	Enkurin domain-containing protein 1	Enkurin domain-containing protein 1	Enkurin domain-containing protein 1	Uncharacterized protein C16orf48	PE1	PE1	PE1	PE1	PE1	PE1	PE2
P21860	ERBB3_HUMAN	220	180	117	116	110	108	75	68	Yes	Yes	Yes	Yes	Yes	Yes	Yes	Yes	Receptor tyrosine-protein kinase erbB-3	Receptor tyrosine-protein kinase erbB-3	Receptor tyrosine-protein kinase erbB-3	Receptor tyrosine-protein kinase erbB-3	Receptor tyrosine-protein kinase erbB-3	Receptor tyrosine-protein kinase erbB-3	Receptor tyrosine-protein kinase erbB-3	Receptor tyrosine-protein kinase erbB-3	PE1	PE1	PE1	PE1	PE1	PE1	PE1
P12956	XRCC6_HUMAN	219	219	214	214	200	195	187	151	Yes	Yes	Yes	Yes	Yes	Yes	Yes	Yes	X-ray repair cross-complementing protein 6	X-ray repair cross-complementing protein 6	X-ray repair cross-complementing protein 6	X-ray repair cross-complementing protein 6	X-ray repair cross-complementing protein 6	X-ray repair cross-complementing protein 6	X-ray repair cross-complementing protein 6	X-ray repair cross-complementing protein 6	PE1	PE1	PE1	PE1	PE1	PE1	PE1
Q9Y282	ERGI3_HUMAN	219	219	198	198	190	2	2	2	Yes	Yes	Yes	Yes	Yes	Yes	Yes	Yes	Endoplasmic reticulum-Golgi intermediate compartment protein 3	Endoplasmic reticulum-Golgi intermediate compartment protein 3	Endoplasmic reticulum-Golgi intermediate compartment protein 3	Endoplasmic reticulum-Golgi intermediate compartment protein 3	Endoplasmic reticulum-Golgi intermediate compartment protein 3	Endoplasmic reticulum-Golgi intermediate compartment protein 3	Endoplasmic reticulum-Golgi intermediate compartment protein 3	Endoplasmic reticulum-Golgi intermediate compartment protein 3	PE1	PE1	PE1	PE1	PE1	PE1	PE1
A6NEM1	GG6L9_HUMAN	218	218	215	214	214	202	0	0	Yes	Yes	Yes	Yes	Yes	Yes	Yes	Yes	Golgin subfamily A member 6-like protein 9	Golgin subfamily A member 6-like protein 9	Golgin subfamily A member 6-like protein 9	Golgin subfamily A member 6-like protein 9	Golgin subfamily A member 6-like protein 9	Golgin subfamily A member 6-like protein 9	Golgin subfamily A member 6-like protein 9		PE1	PE1	PE2	PE2	PE2	PE1	PE2
Q96SB4	SRPK1_HUMAN	217	218	216	216	215	215	214	28	Yes	Yes	Yes	Yes	Yes	Yes	Yes	Yes	SRSF protein kinase 1	SRSF protein kinase 1	SRSF protein kinase 1	SRSF protein kinase 1	SRSF protein kinase 1	SRSF protein kinase 1	SRSF protein kinase 1	Serine/threonine-protein kinase SRPK1	PE1	PE1	PE1	PE1	PE1	PE1	PE1
P25786	PSA1_HUMAN	217	214	209	205	201	179	126	50	Yes	Yes	Yes	Yes	Yes	Yes	Yes	Yes	Proteasome subunit alpha type-1	Proteasome subunit alpha type-1	Proteasome subunit alpha type-1	Proteasome subunit alpha type-1	Proteasome subunit alpha type-1	Proteasome subunit alpha type-1	Proteasome subunit alpha type-1	Proteasome subunit alpha type-1	PE1	PE1	PE1	PE1	PE1	PE1	PE1
P53350	PLK1_HUMAN	217	212	204	200	192	189	153	107	Yes	Yes	Yes	Yes	Yes	Yes	Yes	Yes	Serine/threonine-protein kinase PLK1	Serine/threonine-protein kinase PLK1	Serine/threonine-protein kinase PLK1	Serine/threonine-protein kinase PLK1	Serine/threonine-protein kinase PLK1	Serine/threonine-protein kinase PLK1	Serine/threonine-protein kinase PLK1	Serine/threonine-protein kinase PLK1	PE1	PE1	PE1	PE1	PE1	PE1	PE1
Q96D03	DDT4L_HUMAN	214	213	591	591	590	146	5	1	Yes	Yes	Yes	Yes	Yes	Yes	Yes	Yes	DNA damage-inducible transcript 4-like protein	DNA damage-inducible transcript 4-like protein	DNA damage-inducible transcript 4-like protein	DNA damage-inducible transcript 4-like protein	DNA damage-inducible transcript 4-like protein	DNA damage-inducible transcript 4-like protein	DNA damage-inducible transcript 4-like protein	DNA damage-inducible transcript 4-like protein	PE1	PE1	PE1	PE1	PE1	PE1	PE2
Q93009	UBP7_HUMAN	214	211	197	193	174	164	129	78	Yes	Yes	Yes	Yes	Yes	Yes	Yes	Yes	Ubiquitin carboxyl-terminal hydrolase 7	Ubiquitin carboxyl-terminal hydrolase 7	Ubiquitin carboxyl-terminal hydrolase 7	Ubiquitin carboxyl-terminal hydrolase 7	Ubiquitin carboxyl-terminal hydrolase 7	Ubiquitin carboxyl-terminal hydrolase 7	Ubiquitin carboxyl-terminal hydrolase 7	Ubiquitin carboxyl-terminal hydrolase 7	PE1	PE1	PE1	PE1	PE1	PE1	PE1
Q16539	MK14_HUMAN	213	211	206	206	204	183	173	143	Yes	Yes	Yes	Yes	Yes	Yes	Yes	Yes	Mitogen-activated protein kinase 14	Mitogen-activated protein kinase 14	Mitogen-activated protein kinase 14	Mitogen-activated protein kinase 14	Mitogen-activated protein kinase 14	Mitogen-activated protein kinase 14	Mitogen-activated protein kinase 14	Mitogen-activated protein kinase 14	PE1	PE1	PE1	PE1	PE1	PE1	PE1
P29590	PML_HUMAN	213	210	206	205	201	193	182	108	Yes	Yes	Yes	Yes	Yes	Yes	Yes	Yes	Protein PML	Protein PML	Protein PML	Protein PML	Protein PML	Protein PML	Protein PML	Protein PML	PE1	PE1	PE1	PE1	PE1	PE1	PE1
Q8N726	ARF_HUMAN	210	207	211	208	205	162	136	101	Yes	Yes	Yes	Yes	Yes	Yes	Yes	Yes	Tumor suppressor ARF	Tumor suppressor ARF	Tumor suppressor ARF	Tumor suppressor ARF	Tumor suppressor ARF	Tumor suppressor ARF	Cyclin-dependent kinase inhibitor 2A, isoform 4	Cyclin-dependent kinase inhibitor 2A, isoform 4	PE1	PE1	PE1	PE1	PE1	PE1	PE1
Q96B97	SH3K1_HUMAN	210	206	204	200	200	198	190	58	Yes	Yes	Yes	Yes	Yes	Yes	Yes	Yes	SH3 domain-containing kinase-binding protein 1	SH3 domain-containing kinase-binding protein 1	SH3 domain-containing kinase-binding protein 1	SH3 domain-containing kinase-binding protein 1	SH3 domain-containing kinase-binding protein 1	SH3 domain-containing kinase-binding protein 1	SH3 domain-containing kinase-binding protein 1	SH3 domain-containing kinase-binding protein 1	PE1	PE1	PE1	PE1	PE1	PE1	PE1
P61221	ABCE1_HUMAN	209	209	209	209	209	209	5	6	Yes	Yes	Yes	Yes	Yes	Yes	Yes	Yes	ATP-binding cassette sub-family E member 1	ATP-binding cassette sub-family E member 1	ATP-binding cassette sub-family E member 1	ATP-binding cassette sub-family E member 1	ATP-binding cassette sub-family E member 1	ATP-binding cassette sub-family E member 1	ATP-binding cassette sub-family E member 1	ATP-binding cassette sub-family E member 1	PE1	PE1	PE1	PE1	PE1	PE1	PE1
Q13137	CACO2_HUMAN	209	208	200	199	188	186	151	65	Yes	Yes	Yes	Yes	Yes	Yes	Yes	Yes	Calcium-binding and coiled-coil domain-containing protein 2	Calcium-binding and coiled-coil domain-containing protein 2	Calcium-binding and coiled-coil domain-containing protein 2	Calcium-binding and coiled-coil domain-containing protein 2	Calcium-binding and coiled-coil domain-containing protein 2	Calcium-binding and coiled-coil domain-containing protein 2	Calcium-binding and coiled-coil domain-containing protein 2	Calcium-binding and coiled-coil domain-containing protein 2	PE1	PE1	PE1	PE1	PE1	PE1	PE1
P50570	DYN2_HUMAN	209	101	100	99	98	98	80	62	Yes	Yes	Yes	Yes	Yes	Yes	Yes	Yes	Dynamin-2	Dynamin-2	Dynamin-2	Dynamin-2	Dynamin-2	Dynamin-2	Dynamin-2	Dynamin-2	PE1	PE1	PE1	PE1	PE1	PE1	PE1
P62826	RAN_HUMAN	209	100	99	98	88	87	80	61	Yes	Yes	Yes	Yes	Yes	Yes	Yes	Yes	GTP-binding nuclear protein Ran	GTP-binding nuclear protein Ran	GTP-binding nuclear protein Ran	GTP-binding nuclear protein Ran	GTP-binding nuclear protein Ran	GTP-binding nuclear protein Ran	GTP-binding nuclear protein Ran	GTP-binding nuclear protein Ran	PE1	PE1	PE1	PE1	PE1	PE1	PE1
Q13233	M3K1_HUMAN	208	207	208	208	205	203	137	120	Yes	Yes	Yes	Yes	Yes	Yes	Yes	Yes	Mitogen-activated protein kinase kinase kinase 1	Mitogen-activated protein kinase kinase kinase 1	Mitogen-activated protein kinase kinase kinase 1	Mitogen-activated protein kinase kinase kinase 1	Mitogen-activated protein kinase kinase kinase 1	Mitogen-activated protein kinase kinase kinase 1	Mitogen-activated protein kinase kinase kinase 1	Mitogen-activated protein kinase kinase kinase 1	PE1	PE1	PE1	PE1	PE1	PE1	PE1
P07550	ADRB2_HUMAN	208	192	190	187	120	117	118	43	Yes	Yes	Yes	Yes	Yes	Yes	Yes	Yes	Beta-2 adrenergic receptor	Beta-2 adrenergic receptor	Beta-2 adrenergic receptor	Beta-2 adrenergic receptor	Beta-2 adrenergic receptor	Beta-2 adrenergic receptor	Beta-2 adrenergic receptor	Beta-2 adrenergic receptor	PE1	PE1	PE1	PE1	PE1	PE1	PE1
O15379	HDAC3_HUMAN	207	206	207	206	202	201	190	157	Yes	Yes	Yes	Yes	Yes	Yes	Yes	Yes	Histone deacetylase 3	Histone deacetylase 3	Histone deacetylase 3	Histone deacetylase 3	Histone deacetylase 3	Histone deacetylase 3	Histone deacetylase 3	Histone deacetylase 3	PE1	PE1	PE1	PE1	PE1	PE1	PE1
Q06124	PTN11_HUMAN	207	206	206	192	184	158	146	128	Yes	Yes	Yes	Yes	Yes	Yes	Yes	Yes	Tyrosine-protein phosphatase non-receptor type 11	Tyrosine-protein phosphatase non-receptor type 11	Tyrosine-protein phosphatase non-receptor type 11	Tyrosine-protein phosphatase non-receptor type 11	Tyrosine-protein phosphatase non-receptor type 11	Tyrosine-protein phosphatase non-receptor type 11	Tyrosine-protein phosphatase non-receptor type 11	Tyrosine-protein phosphatase non-receptor type 11	PE1	PE1	PE1	PE1	PE1	PE1	PE1
Q99816	TS101_HUMAN	207	205	202	200	188	184	137	59	Yes	Yes	Yes	Yes	Yes	Yes	Yes	Yes	Tumor susceptibility gene 101 protein	Tumor susceptibility gene 101 protein	Tumor susceptibility gene 101 protein	Tumor susceptibility gene 101 protein	Tumor susceptibility gene 101 protein	Tumor susceptibility gene 101 protein	Tumor susceptibility gene 101 protein	Tumor susceptibility gene 101 protein	PE1	PE1	PE1	PE1	PE1	PE1	PE1
Q8N9N5	BANP_HUMAN	207	204	199	199	194	159	78	11	Yes	Yes	Yes	Yes	Yes	Yes	Yes	Yes	Protein BANP	Protein BANP	Protein BANP	Protein BANP	Protein BANP	Protein BANP	Protein BANP	Protein BANP	PE1	PE1	PE1	PE1	PE1	PE1	PE1
Q9NUX5	POTE1_HUMAN	206	206	206	205	205	205	203	39	Yes	Yes	Yes	Yes	Yes	Yes	Yes	Yes	Protection of telomeres protein 1	Protection of telomeres protein 1	Protection of telomeres protein 1	Protection of telomeres protein 1	Protection of telomeres protein 1	Protection of telomeres protein 1	Protection of telomeres protein 1	Protection of telomeres protein 1	PE1	PE1	PE1	PE1	PE1	PE1	PE1
P36873	PP1G_HUMAN	206	203	200	197	195	192	182	55	Yes	Yes	Yes	Yes	Yes	Yes	Yes	Yes	Serine/threonine-protein phosphatase PP1-gamma catalytic subunit	Serine/threonine-protein phosphatase PP1-gamma catalytic subunit	Serine/threonine-protein phosphatase PP1-gamma catalytic subunit	Serine/threonine-protein phosphatase PP1-gamma catalytic subunit	Serine/threonine-protein phosphatase PP1-gamma catalytic subunit	Serine/threonine-protein phosphatase PP1-gamma catalytic subunit	Serine/threonine-protein phosphatase PP1-gamma catalytic subunit	Serine/threonine-protein phosphatase PP1-gamma catalytic subunit	PE1	PE1	PE1	PE1	PE1	PE1	PE1
Q13618	CUL3_HUMAN	206	202	198	195	190	176	136	50	Yes	Yes	Yes	Yes	Yes	Yes	Yes	Yes	Cullin-3	Cullin-3	Cullin-3	Cullin-3	Cullin-3	Cullin-3	Cullin-3	Cullin-3	PE1	PE1	PE1	PE1	PE1	PE1	PE1
O75604	UBP2_HUMAN	206	189	179	179	178	163	86	16	Yes	Yes	Yes	Yes	Yes	Yes	Yes	Yes	Ubiquitin carboxyl-terminal hydrolase 2	Ubiquitin carboxyl-terminal hydrolase 2	Ubiquitin carboxyl-terminal hydrolase 2	Ubiquitin carboxyl-terminal hydrolase 2	Ubiquitin carboxyl-terminal hydrolase 2	Ubiquitin carboxyl-terminal hydrolase 2	Ubiquitin carboxyl-terminal hydrolase 2	Ubiquitin carboxyl-terminal hydrolase 2	PE1	PE1	PE1	PE1	PE1	PE1	PE1
P40692	MLH1_HUMAN	205	205	200	201	201	171	140	58	Yes	Yes	Yes	Yes	Yes	Yes	Yes	Yes	DNA mismatch repair protein Mlh1	DNA mismatch repair protein Mlh1	DNA mismatch repair protein Mlh1	DNA mismatch repair protein Mlh1	DNA mismatch repair protein Mlh1	DNA mismatch repair protein Mlh1	DNA mismatch repair protein Mlh1	DNA mismatch repair protein Mlh1	PE1	PE1	PE1	PE1	PE1	PE1	PE1
P19174	PLCG1_HUMAN	204	203	201	200	195	193	193	161	Yes	Yes	Yes	Yes	Yes	Yes	Yes	Yes	1-phosphatidylinositol 4,5-bisphosphate phosphodiesterase gamma-1	1-phosphatidylinositol 4,5-bisphosphate phosphodiesterase gamma-1	1-phosphatidylinositol 4,5-bisphosphate phosphodiesterase gamma-1	1-phosphatidylinositol 4,5-bisphosphate phosphodiesterase gamma-1	1-phosphatidylinositol 4,5-bisphosphate phosphodiesterase gamma-1	1-phosphatidylinositol 4,5-bisphosphate phosphodiesterase gamma-1	1-phosphatidylinositol 4,5-bisphosphate phosphodiesterase gamma-1	1-phosphatidylinositol-4,5-bisphosphate phosphodiesterase gamma-1	PE1	PE1	PE1	PE1	PE1	PE1	PE1
Q6ZN04	MEX3B_HUMAN	204	15	15	15	15	13	14	5	Yes	Yes	Yes	Yes	Yes	Yes	Yes	Yes	RNA-binding protein MEX3B	RNA-binding protein MEX3B	RNA-binding protein MEX3B	RNA-binding protein MEX3B	RNA-binding protein MEX3B	RNA-binding protein MEX3B	RNA-binding protein MEX3B	RNA-binding protein MEX3B	PE1	PE1	PE1	PE1	PE1	PE1	PE1
Q8TD31	CCHCR_HUMAN	203	203	196	196	195	173	59	4	Yes	Yes	Yes	Yes	Yes	Yes	Yes	Yes	Coiled-coil alpha-helical rod protein 1	Coiled-coil alpha-helical rod protein 1	Coiled-coil alpha-helical rod protein 1	Coiled-coil alpha-helical rod protein 1	Coiled-coil alpha-helical rod protein 1	Coiled-coil alpha-helical rod protein 1	Coiled-coil alpha-helical rod protein 1	Coiled-coil alpha-helical rod protein 1	PE1	PE1	PE1	PE1	PE1	PE1	PE2
P42771	CDN2A_HUMAN	203	183	184	181	178	134	124	83	Yes	Yes	Yes	Yes	Yes	Yes	Yes	Yes	Cyclin-dependent kinase inhibitor 2A	Cyclin-dependent kinase inhibitor 2A	Cyclin-dependent kinase inhibitor 2A	Cyclin-dependent kinase inhibitor 2A	Cyclin-dependent kinase inhibitor 2A	Cyclin-dependent kinase inhibitor 2A	Cyclin-dependent kinase inhibitor 2A, isoforms 1/2/3	Cyclin-dependent kinase inhibitor 2A, isoforms 1/2/3	PE1	PE1	PE1	PE1	PE1	PE1	PE1
P25791	RBTN2_HUMAN	202	200	187	184	180	158	102	28	Yes	Yes	Yes	Yes	Yes	Yes	Yes	Yes	Rhombotin-2	Rhombotin-2	Rhombotin-2	Rhombotin-2	Rhombotin-2	Rhombotin-2	Rhombotin-2	Rhombotin-2	PE1	PE1	PE1	PE1	PE1	PE1	PE1
P63165	SUMO1_HUMAN	202	199	192	190	183	180	561	292	Yes	Yes	Yes	Yes	Yes	Yes	Yes	Yes	Small ubiquitin-related modifier 1	Small ubiquitin-related modifier 1	Small ubiquitin-related modifier 1	Small ubiquitin-related modifier 1	Small ubiquitin-related modifier 1	Small ubiquitin-related modifier 1	Small ubiquitin-related modifier 1	Small ubiquitin-related modifier 1	PE1	PE1	PE1	PE1	PE1	PE1	PE1
P24941	CDK2_HUMAN	201	196	194	191	184	182	172	135	Yes	Yes	Yes	Yes	Yes	Yes	Yes	Yes	Cyclin-dependent kinase 2	Cyclin-dependent kinase 2	Cyclin-dependent kinase 2	Cyclin-dependent kinase 2	Cyclin-dependent kinase 2	Cyclin-dependent kinase 2	Cyclin-dependent kinase 2	Cyclin-dependent kinase 2	PE1	PE1	PE1	PE1	PE1	PE1	PE1
Q8WXH2	JPH3_HUMAN	201	7	7	7	4	4	3	3	Yes	Yes	Yes	Yes	Yes	Yes	Yes	Yes	Junctophilin-3	Junctophilin-3	Junctophilin-3	Junctophilin-3	Junctophilin-3	Junctophilin-3	Junctophilin-3	Junctophilin-3	PE1	PE1	PE2	PE2	PE2	PE2	PE1
Q05086	UBE3A_HUMAN	200	200	236	242	202	143	112	83	Yes	Yes	Yes	Yes	Yes	Yes	Yes	Yes	Ubiquitin-protein ligase E3A	Ubiquitin-protein ligase E3A	Ubiquitin-protein ligase E3A	Ubiquitin-protein ligase E3A	Ubiquitin-protein ligase E3A	Ubiquitin-protein ligase E3A	Ubiquitin-protein ligase E3A	Ubiquitin-protein ligase E3A	PE1	PE1	PE1	PE1	PE1	PE1	PE1
Q14192	FHL2_HUMAN	200	199	177	174	174	157	114	72	Yes	Yes	Yes	Yes	Yes	Yes	Yes	Yes	Four and a half LIM domains protein 2	Four and a half LIM domains protein 2	Four and a half LIM domains protein 2	Four and a half LIM domains protein 2	Four and a half LIM domains protein 2	Four and a half LIM domains protein 2	Four and a half LIM domains protein 2	Four and a half LIM domains protein 2	PE1	PE1	PE1	PE1	PE1	PE1	PE1
Q96BA8	CR3L1_HUMAN	199	200	185	185	183	152	27	5	Yes	Yes	Yes	Yes	Yes	Yes	Yes	Yes	Cyclic AMP-responsive element-binding protein 3-like protein 1	Cyclic AMP-responsive element-binding protein 3-like protein 1	Cyclic AMP-responsive element-binding protein 3-like protein 1	Cyclic AMP-responsive element-binding protein 3-like protein 1	Cyclic AMP-responsive element-binding protein 3-like protein 1	Cyclic AMP-responsive element-binding protein 3-like protein 1	Cyclic AMP-responsive element-binding protein 3-like protein 1	Cyclic AMP-responsive element-binding protein 3-like protein 1	PE1	PE1	PE1	PE1	PE1	PE1	PE1
O43765	SGTA_HUMAN	199	199	190	190	189	176	116	29	Yes	Yes	Yes	Yes	Yes	Yes	Yes	Yes	Small glutamine-rich tetratricopeptide repeat-containing protein alpha	Small glutamine-rich tetratricopeptide repeat-containing protein alpha	Small glutamine-rich tetratricopeptide repeat-containing protein alpha	Small glutamine-rich tetratricopeptide repeat-containing protein alpha	Small glutamine-rich tetratricopeptide repeat-containing protein alpha	Small glutamine-rich tetratricopeptide repeat-containing protein alpha	Small glutamine-rich tetratricopeptide repeat-containing protein alpha	Small glutamine-rich tetratricopeptide repeat-containing protein alpha	PE1	PE1	PE1	PE1	PE1	PE1	PE1
Q9NYB9	ABI2_HUMAN	199	198	188	194	192	167	67	23	Yes	Yes	Yes	Yes	Yes	Yes	Yes	Yes	Abl interactor 2	Abl interactor 2	Abl interactor 2	Abl interactor 2	Abl interactor 2	Abl interactor 2	Abl interactor 2	Abl interactor 2	PE1	PE1	PE1	PE1	PE1	PE1	PE1
Q9H2C0	GAN_HUMAN	199	197	195	195	195	196	10	7	Yes	Yes	Yes	Yes	Yes	Yes	Yes	Yes	Gigaxonin	Gigaxonin	Gigaxonin	Gigaxonin	Gigaxonin	Gigaxonin	Gigaxonin	Gigaxonin	PE1	PE1	PE1	PE1	PE1	PE1	PE1
P61978	HNRPK_HUMAN	199	197	194	193	169	164	136	72	Yes	Yes	Yes	Yes	Yes	Yes	Yes	Yes	Heterogeneous nuclear ribonucleoprotein K	Heterogeneous nuclear ribonucleoprotein K	Heterogeneous nuclear ribonucleoprotein K	Heterogeneous nuclear ribonucleoprotein K	Heterogeneous nuclear ribonucleoprotein K	Heterogeneous nuclear ribonucleoprotein K	Heterogeneous nuclear ribonucleoprotein K	Heterogeneous nuclear ribonucleoprotein K	PE1	PE1	PE1	PE1	PE1	PE1	PE1
Q92831	KAT2B_HUMAN	199	196	195	194	191	187	177	134	Yes	Yes	Yes	Yes	Yes	Yes	Yes	Yes	Histone acetyltransferase KAT2B	Histone acetyltransferase KAT2B	Histone acetyltransferase KAT2B	Histone acetyltransferase KAT2B	Histone acetyltransferase KAT2B	Histone acetyltransferase KAT2B	Histone acetyltransferase KAT2B	Histone acetyltransferase KAT2B	PE1	PE1	PE1	PE1	PE1	PE1	PE1
Q63ZY3	KANK2_HUMAN	199	196	182	182	182	158	24	3	Yes	Yes	Yes	Yes	Yes	Yes	Yes	Yes	KN motif and ankyrin repeat domain-containing protein 2	KN motif and ankyrin repeat domain-containing protein 2	KN motif and ankyrin repeat domain-containing protein 2	KN motif and ankyrin repeat domain-containing protein 2	KN motif and ankyrin repeat domain-containing protein 2	KN motif and ankyrin repeat domain-containing protein 2	KN motif and ankyrin repeat domain-containing protein 2	KN motif and ankyrin repeat domain-containing protein 2	PE1	PE1	PE1	PE1	PE1	PE1	PE1
P10636	TAU_HUMAN	199	187	119	119	109	109	100	65	Yes	Yes	Yes	Yes	Yes	Yes	Yes	Yes	Microtubule-associated protein tau	Microtubule-associated protein tau	Microtubule-associated protein tau	Microtubule-associated protein tau	Microtubule-associated protein tau	Microtubule-associated protein tau	Microtubule-associated protein tau	Microtubule-associated protein tau	PE1	PE1	PE1	PE1	PE1	PE1	PE1
Q96GM5	SMRD1_HUMAN	199	182	177	176	176	132	73	38	Yes	Yes	Yes	Yes	Yes	Yes	Yes	Yes	SWI/SNF-related matrix-associated actin-dependent regulator of chromatin subfamily D member 1	SWI/SNF-related matrix-associated actin-dependent regulator of chromatin subfamily D member 1	SWI/SNF-related matrix-associated actin-dependent regulator of chromatin subfamily D member 1	SWI/SNF-related matrix-associated actin-dependent regulator of chromatin subfamily D member 1	SWI/SNF-related matrix-associated actin-dependent regulator of chromatin subfamily D member 1	SWI/SNF-related matrix-associated actin-dependent regulator of chromatin subfamily D member 1	SWI/SNF-related matrix-associated actin-dependent regulator of chromatin subfamily D member 1	SWI/SNF-related matrix-associated actin-dependent regulator of chromatin subfamily D member 1	PE1	PE1	PE1	PE1	PE1	PE1	PE1
P19438	TNR1A_HUMAN	198	196	198	190	188	182	176	135	Yes	Yes	Yes	Yes	Yes	Yes	Yes	Yes	Tumor necrosis factor receptor superfamily member 1A	Tumor necrosis factor receptor superfamily member 1A	Tumor necrosis factor receptor superfamily member 1A	Tumor necrosis factor receptor superfamily member 1A	Tumor necrosis factor receptor superfamily member 1A	Tumor necrosis factor receptor superfamily member 1A	Tumor necrosis factor receptor superfamily member 1A	Tumor necrosis factor receptor superfamily member 1A	PE1	PE1	PE1	PE1	PE1	PE1	PE1
Q96EB6	SIR1_HUMAN	198	193	181	178	172	169	159	129	Yes	Yes	Yes	Yes	Yes	Yes	Yes	Yes	NAD-dependent protein deacetylase sirtuin-1	NAD-dependent protein deacetylase sirtuin-1	NAD-dependent protein deacetylase sirtuin-1	NAD-dependent protein deacetylase sirtuin-1	NAD-dependent protein deacetylase sirtuin-1	NAD-dependent protein deacetylase sirtuin-1	NAD-dependent protein deacetylase sirtuin-1	NAD-dependent deacetylase sirtuin-1	PE1	PE1	PE1	PE1	PE1	PE1	PE1
P26371	KRA59_HUMAN	197	197	190	190	189	185	103	7	Yes	Yes	Yes	Yes	Yes	Yes	Yes	Yes	Keratin-associated protein 5-9	Keratin-associated protein 5-9	Keratin-associated protein 5-9	Keratin-associated protein 5-9	Keratin-associated protein 5-9	Keratin-associated protein 5-9	Keratin-associated protein 5-9	Keratin-associated protein 5-9	PE1	PE1	PE1	PE1	PE1	PE1	PE1
Q01844	EWS_HUMAN	197	194	191	187	187	187	182	150	Yes	Yes	Yes	Yes	Yes	Yes	Yes	Yes	RNA-binding protein EWS	RNA-binding protein EWS	RNA-binding protein EWS	RNA-binding protein EWS	RNA-binding protein EWS	RNA-binding protein EWS	RNA-binding protein EWS	RNA-binding protein EWS	PE1	PE1	PE1	PE1	PE1	PE1	PE1
P68104	EF1A1_HUMAN	197	191	199	198	192	191	175	147	Yes	Yes	Yes	Yes	Yes	Yes	Yes	Yes	Elongation factor 1-alpha 1	Elongation factor 1-alpha 1	Elongation factor 1-alpha 1	Elongation factor 1-alpha 1	Elongation factor 1-alpha 1	Elongation factor 1-alpha 1	Elongation factor 1-alpha 1	Elongation factor 1-alpha 1	PE1	PE1	PE1	PE1	PE1	PE1	PE1
P0DMV8	HS71A_HUMAN	197	188	188	184	183	176	0	0	Yes	Yes	Yes	Yes	Yes	Yes	No	No	Heat shock 70 kDa protein 1A	Heat shock 70 kDa protein 1A	Heat shock 70 kDa protein 1A	Heat shock 70 kDa protein 1A	Heat shock 70 kDa protein 1A	Heat shock 70 kDa protein 1A			PE1	PE1	PE1	PE1	PE1	PE1
P11021	BIP_HUMAN	196	233	222	221	163	161	148	94	Yes	Yes	Yes	Yes	Yes	Yes	Yes	Yes	Endoplasmic reticulum chaperone BiP	Endoplasmic reticulum chaperone BiP	Endoplasmic reticulum chaperone BiP	Endoplasmic reticulum chaperone BiP	Endoplasmic reticulum chaperone BiP	78 kDa glucose-regulated protein	78 kDa glucose-regulated protein	78 kDa glucose-regulated protein	PE1	PE1	PE1	PE1	PE1	PE1	PE1
P31946	1433B_HUMAN	196	194	192	191	189	188	217	195	Yes	Yes	Yes	Yes	Yes	Yes	Yes	Yes	14-3-3 protein beta/alpha	14-3-3 protein beta/alpha	14-3-3 protein beta/alpha	14-3-3 protein beta/alpha	14-3-3 protein beta/alpha	14-3-3 protein beta/alpha	14-3-3 protein beta/alpha	14-3-3 protein beta/alpha	PE1	PE1	PE1	PE1	PE1	PE1	PE1
Q15797	SMAD1_HUMAN	196	193	193	194	193	190	168	149	Yes	Yes	Yes	Yes	Yes	Yes	Yes	Yes	Mothers against decapentaplegic homolog 1	Mothers against decapentaplegic homolog 1	Mothers against decapentaplegic homolog 1	Mothers against decapentaplegic homolog 1	Mothers against decapentaplegic homolog 1	Mothers against decapentaplegic homolog 1	Mothers against decapentaplegic homolog 1	Mothers against decapentaplegic homolog 1	PE1	PE1	PE1	PE1	PE1	PE1	PE1
Q92540	SMG7_HUMAN	196	9	10	9	8	8	6	2	Yes	Yes	Yes	Yes	Yes	Yes	Yes	Yes	Protein SMG7	Protein SMG7	Protein SMG7	Protein SMG7	Protein SMG7	Protein SMG7	Protein SMG7	Protein SMG7	PE1	PE1	PE1	PE1	PE1	PE1	PE1
O14965	AURKA_HUMAN	195	194	187	184	182	161	77	48	Yes	Yes	Yes	Yes	Yes	Yes	Yes	Yes	Aurora kinase A	Aurora kinase A	Aurora kinase A	Aurora kinase A	Aurora kinase A	Aurora kinase A	Aurora kinase A	Aurora kinase A	PE1	PE1	PE1	PE1	PE1	PE1	PE1
P36897	TGFR1_HUMAN	194	194	192	191	190	190	187	165	Yes	Yes	Yes	Yes	Yes	Yes	Yes	Yes	TGF-beta receptor type-1	TGF-beta receptor type-1	TGF-beta receptor type-1	TGF-beta receptor type-1	TGF-beta receptor type-1	TGF-beta receptor type-1	TGF-beta receptor type-1	TGF-beta receptor type-1	PE1	PE1	PE1	PE1	PE1	PE1	PE1
Q8TDT2	GP152_HUMAN	194	194	182	182	182	1	0	0	Yes	Yes	Yes	Yes	Yes	Yes	Yes	Yes	Probable G-protein coupled receptor 152	Probable G-protein coupled receptor 152	Probable G-protein coupled receptor 152	Probable G-protein coupled receptor 152	Probable G-protein coupled receptor 152	Probable G-protein coupled receptor 152	Probable G-protein coupled receptor 152		PE1	PE1	PE1	PE1	PE1	PE2	PE2
Q14790	CASP8_HUMAN	193	188	180	182	180	175	136	95	Yes	Yes	Yes	Yes	Yes	Yes	Yes	Yes	Caspase-8	Caspase-8	Caspase-8	Caspase-8	Caspase-8	Caspase-8	Caspase-8	Caspase-8	PE1	PE1	PE1	PE1	PE1	PE1	PE1
Q8IUQ4	SIAH1_HUMAN	193	185	183	181	176	174	165	66	Yes	Yes	Yes	Yes	Yes	Yes	Yes	Yes	E3 ubiquitin-protein ligase SIAH1	E3 ubiquitin-protein ligase SIAH1	E3 ubiquitin-protein ligase SIAH1	E3 ubiquitin-protein ligase SIAH1	E3 ubiquitin-protein ligase SIAH1	E3 ubiquitin-protein ligase SIAH1	E3 ubiquitin-protein ligase SIAH1	E3 ubiquitin-protein ligase SIAH1	PE1	PE1	PE1	PE1	PE1	PE1	PE1
O43482	MS18B_HUMAN	193	182	177	177	174	137	28	3	Yes	Yes	Yes	Yes	Yes	Yes	Yes	Yes	Protein Mis18-beta	Protein Mis18-beta	Protein Mis18-beta	Protein Mis18-beta	Protein Mis18-beta	Protein Mis18-beta	Protein Mis18-beta	Protein Mis18-beta	PE1	PE1	PE1	PE1	PE1	PE1	PE1
P31947	1433S_HUMAN	192	192	188	187	182	181	177	157	Yes	Yes	Yes	Yes	Yes	Yes	Yes	Yes	14-3-3 protein sigma	14-3-3 protein sigma	14-3-3 protein sigma	14-3-3 protein sigma	14-3-3 protein sigma	14-3-3 protein sigma	14-3-3 protein sigma	14-3-3 protein sigma	PE1	PE1	PE1	PE1	PE1	PE1	PE1
Q92997	DVL3_HUMAN	192	182	175	174	173	172	59	36	Yes	Yes	Yes	Yes	Yes	Yes	Yes	Yes	Segment polarity protein dishevelled homolog DVL-3	Segment polarity protein dishevelled homolog DVL-3	Segment polarity protein dishevelled homolog DVL-3	Segment polarity protein dishevelled homolog DVL-3	Segment polarity protein dishevelled homolog DVL-3	Segment polarity protein dishevelled homolog DVL-3	Segment polarity protein dishevelled homolog DVL-3	Segment polarity protein dishevelled homolog DVL-3	PE1	PE1	PE1	PE1	PE1	PE1	PE1
P06748	NPM_HUMAN	190	244	240	238	166	163	149	109	Yes	Yes	Yes	Yes	Yes	Yes	Yes	Yes	Nucleophosmin	Nucleophosmin	Nucleophosmin	Nucleophosmin	Nucleophosmin	Nucleophosmin	Nucleophosmin	Nucleophosmin	PE1	PE1	PE1	PE1	PE1	PE1	PE1
P0DMV9	HS71B_HUMAN	190	190	189	185	180	174	0	0	Yes	Yes	Yes	Yes	Yes	Yes	No	No	Heat shock 70 kDa protein 1B	Heat shock 70 kDa protein 1B	Heat shock 70 kDa protein 1B	Heat shock 70 kDa protein 1B	Heat shock 70 kDa protein 1B	Heat shock 70 kDa protein 1B			PE1	PE1	PE1	PE1	PE1	PE1
Q99759	M3K3_HUMAN	190	188	188	189	189	188	183	170	Yes	Yes	Yes	Yes	Yes	Yes	Yes	Yes	Mitogen-activated protein kinase kinase kinase 3	Mitogen-activated protein kinase kinase kinase 3	Mitogen-activated protein kinase kinase kinase 3	Mitogen-activated protein kinase kinase kinase 3	Mitogen-activated protein kinase kinase kinase 3	Mitogen-activated protein kinase kinase kinase 3	Mitogen-activated protein kinase kinase kinase 3	Mitogen-activated protein kinase kinase kinase 3	PE1	PE1	PE1	PE1	PE1	PE1	PE1
Q07627	KRA11_HUMAN	189	189	185	185	185	187	0	0	Yes	Yes	Yes	Yes	Yes	Yes	Yes	Yes	Keratin-associated protein 1-1	Keratin-associated protein 1-1	Keratin-associated protein 1-1	Keratin-associated protein 1-1	Keratin-associated protein 1-1	Keratin-associated protein 1-1	Keratin-associated protein 1-1		PE1	PE1	PE2	PE2	PE2	PE1	PE2
P61088	UBE2N_HUMAN	189	187	183	234	227	224	170	68	Yes	Yes	Yes	Yes	Yes	Yes	Yes	Yes	Ubiquitin-conjugating enzyme E2 N	Ubiquitin-conjugating enzyme E2 N	Ubiquitin-conjugating enzyme E2 N	Ubiquitin-conjugating enzyme E2 N	Ubiquitin-conjugating enzyme E2 N	Ubiquitin-conjugating enzyme E2 N	Ubiquitin-conjugating enzyme E2 N	Ubiquitin-conjugating enzyme E2 N	PE1	PE1	PE1	PE1	PE1	PE1	PE1
Q03135	CAV1_HUMAN	188	187	183	183	180	176	168	108	Yes	Yes	Yes	Yes	Yes	Yes	Yes	Yes	Caveolin-1	Caveolin-1	Caveolin-1	Caveolin-1	Caveolin-1	Caveolin-1	Caveolin-1	Caveolin-1	PE1	PE1	PE1	PE1	PE1	PE1	PE1
O14920	IKKB_HUMAN	188	185	177	177	170	166	154	104	Yes	Yes	Yes	Yes	Yes	Yes	Yes	Yes	Inhibitor of nuclear factor kappa-B kinase subunit beta	Inhibitor of nuclear factor kappa-B kinase subunit beta	Inhibitor of nuclear factor kappa-B kinase subunit beta	Inhibitor of nuclear factor kappa-B kinase subunit beta	Inhibitor of nuclear factor kappa-B kinase subunit beta	Inhibitor of nuclear factor kappa-B kinase subunit beta	Inhibitor of nuclear factor kappa-B kinase subunit beta	Inhibitor of nuclear factor kappa-B kinase subunit beta	PE1	PE1	PE1	PE1	PE1	PE1	PE1
Q14457	BECN1_HUMAN	188	155	130	125	119	85	58	19	Yes	Yes	Yes	Yes	Yes	Yes	Yes	Yes	Beclin-1	Beclin-1	Beclin-1	Beclin-1	Beclin-1	Beclin-1	Beclin-1	Beclin-1	PE1	PE1	PE1	PE1	PE1	PE1	PE1
Q9UKE5	TNIK_HUMAN	187	186	188	188	120	120	117	113	Yes	Yes	Yes	Yes	Yes	Yes	Yes	Yes	TRAF2 and NCK-interacting protein kinase	TRAF2 and NCK-interacting protein kinase	TRAF2 and NCK-interacting protein kinase	TRAF2 and NCK-interacting protein kinase	TRAF2 and NCK-interacting protein kinase	TRAF2 and NCK-interacting protein kinase	TRAF2 and NCK-interacting protein kinase	TRAF2 and NCK-interacting protein kinase	PE1	PE1	PE1	PE1	PE1	PE1	PE1
Q13643	FHL3_HUMAN	187	186	184	182	162	159	92	27	Yes	Yes	Yes	Yes	Yes	Yes	Yes	Yes	Four and a half LIM domains protein 3	Four and a half LIM domains protein 3	Four and a half LIM domains protein 3	Four and a half LIM domains protein 3	Four and a half LIM domains protein 3	Four and a half LIM domains protein 3	Four and a half LIM domains protein 3	Four and a half LIM domains protein 3	PE1	PE1	PE1	PE1	PE1	PE1	PE1
P51532	SMCA4_HUMAN	186	188	177	164	156	149	158	133	Yes	Yes	Yes	Yes	Yes	Yes	Yes	Yes	Transcription activator BRG1	Transcription activator BRG1	Transcription activator BRG1	Transcription activator BRG1	Transcription activator BRG1	Transcription activator BRG1	Transcription activator BRG1	Transcription activator BRG1	PE1	PE1	PE1	PE1	PE1	PE1	PE1
O43741	AAKB2_HUMAN	186	171	159	159	157	134	71	10	Yes	Yes	Yes	Yes	Yes	Yes	Yes	Yes	5'-AMP-activated protein kinase subunit beta-2	5'-AMP-activated protein kinase subunit beta-2	5'-AMP-activated protein kinase subunit beta-2	5'-AMP-activated protein kinase subunit beta-2	5'-AMP-activated protein kinase subunit beta-2	5'-AMP-activated protein kinase subunit beta-2	5'-AMP-activated protein kinase subunit beta-2	5'-AMP-activated protein kinase subunit beta-2	PE1	PE1	PE1	PE1	PE1	PE1	PE1
P11912	CD79A_HUMAN	185	185	161	160	160	23	22	20	Yes	Yes	Yes	Yes	Yes	Yes	Yes	Yes	B-cell antigen receptor complex-associated protein alpha chain	B-cell antigen receptor complex-associated protein alpha chain	B-cell antigen receptor complex-associated protein alpha chain	B-cell antigen receptor complex-associated protein alpha chain	B-cell antigen receptor complex-associated protein alpha chain	B-cell antigen receptor complex-associated protein alpha chain	B-cell antigen receptor complex-associated protein alpha chain	B-cell antigen receptor complex-associated protein alpha chain	PE1	PE1	PE1	PE1	PE1	PE1	PE1
P67775	PP2AA_HUMAN	185	184	177	178	172	156	136	126	Yes	Yes	Yes	Yes	Yes	Yes	Yes	Yes	Serine/threonine-protein phosphatase 2A catalytic subunit alpha isoform	Serine/threonine-protein phosphatase 2A catalytic subunit alpha isoform	Serine/threonine-protein phosphatase 2A catalytic subunit alpha isoform	Serine/threonine-protein phosphatase 2A catalytic subunit alpha isoform	Serine/threonine-protein phosphatase 2A catalytic subunit alpha isoform	Serine/threonine-protein phosphatase 2A catalytic subunit alpha isoform	Serine/threonine-protein phosphatase 2A catalytic subunit alpha isoform	Serine/threonine-protein phosphatase 2A catalytic subunit alpha isoform	PE1	PE1	PE1	PE1	PE1	PE1	PE1
Q969H0	FBXW7_HUMAN	185	182	170	169	161	144	94	33	Yes	Yes	Yes	Yes	Yes	Yes	Yes	Yes	F-box/WD repeat-containing protein 7	F-box/WD repeat-containing protein 7	F-box/WD repeat-containing protein 7	F-box/WD repeat-containing protein 7	F-box/WD repeat-containing protein 7	F-box/WD repeat-containing protein 7	F-box/WD repeat-containing protein 7	F-box/WD repeat-containing protein 7	PE1	PE1	PE1	PE1	PE1	PE1	PE1
Q15125	EBP_HUMAN	184	186	154	154	151	13	5	2	Yes	Yes	Yes	Yes	Yes	Yes	Yes	Yes	3-beta-hydroxysteroid-Delta(8),Delta(7)-isomerase	3-beta-hydroxysteroid-Delta(8),Delta(7)-isomerase	3-beta-hydroxysteroid-Delta(8),Delta(7)-isomerase	3-beta-hydroxysteroid-Delta(8),Delta(7)-isomerase	3-beta-hydroxysteroid-Delta(8),Delta(7)-isomerase	3-beta-hydroxysteroid-Delta(8),Delta(7)-isomerase	3-beta-hydroxysteroid-Delta(8),Delta(7)-isomerase	3-beta-hydroxysteroid-Delta(8),Delta(7)-isomerase	PE1	PE1	PE1	PE1	PE1	PE1	PE1
Q13064	MKRN3_HUMAN	184	179	177	177	177	154	57	19	Yes	Yes	Yes	Yes	Yes	Yes	Yes	Yes	Probable E3 ubiquitin-protein ligase makorin-3	Probable E3 ubiquitin-protein ligase makorin-3	Probable E3 ubiquitin-protein ligase makorin-3	Probable E3 ubiquitin-protein ligase makorin-3	Probable E3 ubiquitin-protein ligase makorin-3	Probable E3 ubiquitin-protein ligase makorin-3	Probable E3 ubiquitin-protein ligase makorin-3	Probable E3 ubiquitin-protein ligase makorin-3	PE1	PE1	PE1	PE1	PE1	PE1	PE1
Q3LI66	KRA62_HUMAN	183	183	182	182	182	163	0	0	Yes	Yes	Yes	Yes	Yes	Yes	Yes	Yes	Keratin-associated protein 6-2	Keratin-associated protein 6-2	Keratin-associated protein 6-2	Keratin-associated protein 6-2	Keratin-associated protein 6-2	Keratin-associated protein 6-2	Keratin-associated protein 6-2		PE1	PE1	PE1	PE1	PE1	PE1	PE2
Q15038	DAZP2_HUMAN	183	182	174	174	172	168	101	62	Yes	Yes	Yes	Yes	Yes	Yes	Yes	Yes	DAZ-associated protein 2	DAZ-associated protein 2	DAZ-associated protein 2	DAZ-associated protein 2	DAZ-associated protein 2	DAZ-associated protein 2	DAZ-associated protein 2	DAZ-associated protein 2	PE1	PE1	PE1	PE1	PE1	PE1	PE1
Q15654	TRIP6_HUMAN	183	176	172	172	170	170	115	61	Yes	Yes	Yes	Yes	Yes	Yes	Yes	Yes	Thyroid receptor-interacting protein 6	Thyroid receptor-interacting protein 6	Thyroid receptor-interacting protein 6	Thyroid receptor-interacting protein 6	Thyroid receptor-interacting protein 6	Thyroid receptor-interacting protein 6	Thyroid receptor-interacting protein 6	Thyroid receptor-interacting protein 6	PE1	PE1	PE1	PE1	PE1	PE1	PE1
Q13263	TIF1B_HUMAN	182	182	179	173	162	157	140	80	Yes	Yes	Yes	Yes	Yes	Yes	Yes	Yes	Transcription intermediary factor 1-beta	Transcription intermediary factor 1-beta	Transcription intermediary factor 1-beta	Transcription intermediary factor 1-beta	Transcription intermediary factor 1-beta	Transcription intermediary factor 1-beta	Transcription intermediary factor 1-beta	Transcription intermediary factor 1-beta	PE1	PE1	PE1	PE1	PE1	PE1	PE1
Q9UKT9	IKZF3_HUMAN	182	182	170	170	164	163	85	26	Yes	Yes	Yes	Yes	Yes	Yes	Yes	Yes	Zinc finger protein Aiolos	Zinc finger protein Aiolos	Zinc finger protein Aiolos	Zinc finger protein Aiolos	Zinc finger protein Aiolos	Zinc finger protein Aiolos	Zinc finger protein Aiolos	Zinc finger protein Aiolos	PE1	PE1	PE1	PE1	PE1	PE1	PE1
Q9UBN7	HDAC6_HUMAN	182	181	179	178	154	139	127	77	Yes	Yes	Yes	Yes	Yes	Yes	Yes	Yes	Histone deacetylase 6	Histone deacetylase 6	Histone deacetylase 6	Histone deacetylase 6	Histone deacetylase 6	Histone deacetylase 6	Histone deacetylase 6	Histone deacetylase 6	PE1	PE1	PE1	PE1	PE1	PE1	PE1
P25054	APC_HUMAN	182	178	178	175	172	170	142	126	Yes	Yes	Yes	Yes	Yes	Yes	Yes	Yes	Adenomatous polyposis coli protein	Adenomatous polyposis coli protein	Adenomatous polyposis coli protein	Adenomatous polyposis coli protein	Adenomatous polyposis coli protein	Adenomatous polyposis coli protein	Adenomatous polyposis coli protein	Adenomatous polyposis coli protein	PE1	PE1	PE1	PE1	PE1	PE1	PE1
Q99459	CDC5L_HUMAN	182	166	166	166	128	128	116	97	Yes	Yes	Yes	Yes	Yes	Yes	Yes	Yes	Cell division cycle 5-like protein	Cell division cycle 5-like protein	Cell division cycle 5-like protein	Cell division cycle 5-like protein	Cell division cycle 5-like protein	Cell division cycle 5-like protein	Cell division cycle 5-like protein	Cell division cycle 5-like protein	PE1	PE1	PE1	PE1	PE1	PE1	PE1
P21333	FLNA_HUMAN	182	153	152	149	136	131	120	89	Yes	Yes	Yes	Yes	Yes	Yes	Yes	Yes	Filamin-A	Filamin-A	Filamin-A	Filamin-A	Filamin-A	Filamin-A	Filamin-A	Filamin-A	PE1	PE1	PE1	PE1	PE1	PE1	PE1
Q96PU5	NED4L_HUMAN	181	180	179	178	177	171	159	31	Yes	Yes	Yes	Yes	Yes	Yes	Yes	Yes	E3 ubiquitin-protein ligase NEDD4-like	E3 ubiquitin-protein ligase NEDD4-like	E3 ubiquitin-protein ligase NEDD4-like	E3 ubiquitin-protein ligase NEDD4-like	E3 ubiquitin-protein ligase NEDD4-like	E3 ubiquitin-protein ligase NEDD4-like	E3 ubiquitin-protein ligase NEDD4-like	E3 ubiquitin-protein ligase NEDD4-like	PE1	PE1	PE1	PE1	PE1	PE1	PE1
Q9BWG6	SCNM1_HUMAN	181	180	178	178	176	134	44	3	Yes	Yes	Yes	Yes	Yes	Yes	Yes	Yes	Sodium channel modifier 1	Sodium channel modifier 1	Sodium channel modifier 1	Sodium channel modifier 1	Sodium channel modifier 1	Sodium channel modifier 1	Sodium channel modifier 1	Sodium channel modifier 1	PE1	PE1	PE1	PE1	PE1	PE1	PE1
O43639	NCK2_HUMAN	181	180	171	171	170	149	97	46	Yes	Yes	Yes	Yes	Yes	Yes	Yes	Yes	Cytoplasmic protein NCK2	Cytoplasmic protein NCK2	Cytoplasmic protein NCK2	Cytoplasmic protein NCK2	Cytoplasmic protein NCK2	Cytoplasmic protein NCK2	Cytoplasmic protein NCK2	Cytoplasmic protein NCK2	PE1	PE1	PE1	PE1	PE1	PE1	PE1
Q12824	SNF5_HUMAN	181	170	166	164	162	94	88	85	Yes	Yes	Yes	Yes	Yes	Yes	Yes	Yes	SWI/SNF-related matrix-associated actin-dependent regulator of chromatin subfamily B member 1	SWI/SNF-related matrix-associated actin-dependent regulator of chromatin subfamily B member 1	SWI/SNF-related matrix-associated actin-dependent regulator of chromatin subfamily B member 1	SWI/SNF-related matrix-associated actin-dependent regulator of chromatin subfamily B member 1	SWI/SNF-related matrix-associated actin-dependent regulator of chromatin subfamily B member 1	SWI/SNF-related matrix-associated actin-dependent regulator of chromatin subfamily B member 1	SWI/SNF-related matrix-associated actin-dependent regulator of chromatin subfamily B member 1	SWI/SNF-related matrix-associated actin-dependent regulator of chromatin subfamily B member 1	PE1	PE1	PE1	PE1	PE1	PE1	PE1
Q8TAU3	ZN417_HUMAN	179	179	161	161	158	132	67	13	Yes	Yes	Yes	Yes	Yes	Yes	Yes	Yes	Zinc finger protein 417	Zinc finger protein 417	Zinc finger protein 417	Zinc finger protein 417	Zinc finger protein 417	Zinc finger protein 417	Zinc finger protein 417	Zinc finger protein 417	PE1	PE1	PE1	PE1	PE1	PE1	PE2
O75925	PIAS1_HUMAN	178	143	141	139	120	115	108	74	Yes	Yes	Yes	Yes	Yes	Yes	Yes	Yes	E3 SUMO-protein ligase PIAS1	E3 SUMO-protein ligase PIAS1	E3 SUMO-protein ligase PIAS1	E3 SUMO-protein ligase PIAS1	E3 SUMO-protein ligase PIAS1	E3 SUMO-protein ligase PIAS1	E3 SUMO-protein ligase PIAS1	E3 SUMO-protein ligase PIAS1	PE1	PE1	PE1	PE1	PE1	PE1	PE1
Q9Y371	SHLB1_HUMAN	178	70	67	67	65	60	34	17	Yes	Yes	Yes	Yes	Yes	Yes	Yes	Yes	Endophilin-B1	Endophilin-B1	Endophilin-B1	Endophilin-B1	Endophilin-B1	Endophilin-B1	Endophilin-B1	Endophilin-B1	PE1	PE1	PE1	PE1	PE1	PE1	PE1
P42574	CASP3_HUMAN	177	176	174	172	171	168	169	146	Yes	Yes	Yes	Yes	Yes	Yes	Yes	Yes	Caspase-3	Caspase-3	Caspase-3	Caspase-3	Caspase-3	Caspase-3	Caspase-3	Caspase-3	PE1	PE1	PE1	PE1	PE1	PE1	PE1
Q92905	CSN5_HUMAN	177	176	173	171	164	156	150	88	Yes	Yes	Yes	Yes	Yes	Yes	Yes	Yes	COP9 signalosome complex subunit 5	COP9 signalosome complex subunit 5	COP9 signalosome complex subunit 5	COP9 signalosome complex subunit 5	COP9 signalosome complex subunit 5	COP9 signalosome complex subunit 5	COP9 signalosome complex subunit 5	COP9 signalosome complex subunit 5	PE1	PE1	PE1	PE1	PE1	PE1	PE1
Q96J02	ITCH_HUMAN	177	175	173	167	164	161	135	76	Yes	Yes	Yes	Yes	Yes	Yes	Yes	Yes	E3 ubiquitin-protein ligase Itchy homolog	E3 ubiquitin-protein ligase Itchy homolog	E3 ubiquitin-protein ligase Itchy homolog	E3 ubiquitin-protein ligase Itchy homolog	E3 ubiquitin-protein ligase Itchy homolog	E3 ubiquitin-protein ligase Itchy homolog	E3 ubiquitin-protein ligase Itchy homolog	E3 ubiquitin-protein ligase Itchy homolog	PE1	PE1	PE1	PE1	PE1	PE1	PE1
Q15303	ERBB4_HUMAN	177	124	103	103	95	91	65	49	Yes	Yes	Yes	Yes	Yes	Yes	Yes	Yes	Receptor tyrosine-protein kinase erbB-4	Receptor tyrosine-protein kinase erbB-4	Receptor tyrosine-protein kinase erbB-4	Receptor tyrosine-protein kinase erbB-4	Receptor tyrosine-protein kinase erbB-4	Receptor tyrosine-protein kinase erbB-4	Receptor tyrosine-protein kinase erbB-4	Receptor tyrosine-protein kinase erbB-4	PE1	PE1	PE1	PE1	PE1	PE1	PE1
P54252	ATX3_HUMAN	177	92	83	82	80	71	64	33	Yes	Yes	Yes	Yes	Yes	Yes	Yes	Yes	Ataxin-3	Ataxin-3	Ataxin-3	Ataxin-3	Ataxin-3	Ataxin-3	Ataxin-3	Ataxin-3	PE1	PE1	PE1	PE1	PE1	PE1	PE1
O95793	STAU1_HUMAN	177	59	60	60	60	60	55	46	Yes	Yes	Yes	Yes	Yes	Yes	Yes	Yes	Double-stranded RNA-binding protein Staufen homolog 1	Double-stranded RNA-binding protein Staufen homolog 1	Double-stranded RNA-binding protein Staufen homolog 1	Double-stranded RNA-binding protein Staufen homolog 1	Double-stranded RNA-binding protein Staufen homolog 1	Double-stranded RNA-binding protein Staufen homolog 1	Double-stranded RNA-binding protein Staufen homolog 1	Double-stranded RNA-binding protein Staufen homolog 1	PE1	PE1	PE1	PE1	PE1	PE1	PE1
P45983	MK08_HUMAN	176	177	173	172	172	170	167	112	Yes	Yes	Yes	Yes	Yes	Yes	Yes	Yes	Mitogen-activated protein kinase 8	Mitogen-activated protein kinase 8	Mitogen-activated protein kinase 8	Mitogen-activated protein kinase 8	Mitogen-activated protein kinase 8	Mitogen-activated protein kinase 8	Mitogen-activated protein kinase 8	Mitogen-activated protein kinase 8	PE1	PE1	PE1	PE1	PE1	PE1	PE1
Q16659	MK06_HUMAN	175	175	175	175	175	175	173	165	Yes	Yes	Yes	Yes	Yes	Yes	Yes	Yes	Mitogen-activated protein kinase 6	Mitogen-activated protein kinase 6	Mitogen-activated protein kinase 6	Mitogen-activated protein kinase 6	Mitogen-activated protein kinase 6	Mitogen-activated protein kinase 6	Mitogen-activated protein kinase 6	Mitogen-activated protein kinase 6	PE1	PE1	PE1	PE1	PE1	PE1	PE1
Q9H8W4	PKHF2_HUMAN	175	175	157	157	157	110	60	35	Yes	Yes	Yes	Yes	Yes	Yes	Yes	Yes	Pleckstrin homology domain-containing family F member 2	Pleckstrin homology domain-containing family F member 2	Pleckstrin homology domain-containing family F member 2	Pleckstrin homology domain-containing family F member 2	Pleckstrin homology domain-containing family F member 2	Pleckstrin homology domain-containing family F member 2	Pleckstrin homology domain-containing family F member 2	Pleckstrin homology domain-containing family F member 2	PE1	PE1	PE1	PE1	PE1	PE1	PE1
Q8IUG1	KRA13_HUMAN	175	175	6	6	0	0	0	0	Yes	Yes	Yes	Yes	Yes	Yes	Yes	Yes	Keratin-associated protein 1-3	Keratin-associated protein 1-3	Keratin-associated protein 1-3	Keratin-associated protein 1-3	Keratin-associated protein 1-3	Keratin-associated protein 1-3	Keratin-associated protein 1-3		PE2	PE2	PE2	PE2	PE2	PE2	PE2
P63208	SKP1_HUMAN	175	173	170	169	160	152	135	77	Yes	Yes	Yes	Yes	Yes	Yes	Yes	Yes	S-phase kinase-associated protein 1	S-phase kinase-associated protein 1	S-phase kinase-associated protein 1	S-phase kinase-associated protein 1	S-phase kinase-associated protein 1	S-phase kinase-associated protein 1	S-phase kinase-associated protein 1	S-phase kinase-associated protein 1	PE1	PE1	PE1	PE1	PE1	PE1	PE1
Q96ST3	SIN3A_HUMAN	175	173	167	164	165	160	161	148	Yes	Yes	Yes	Yes	Yes	Yes	Yes	Yes	Paired amphipathic helix protein Sin3a	Paired amphipathic helix protein Sin3a	Paired amphipathic helix protein Sin3a	Paired amphipathic helix protein Sin3a	Paired amphipathic helix protein Sin3a	Paired amphipathic helix protein Sin3a	Paired amphipathic helix protein Sin3a	Paired amphipathic helix protein Sin3a	PE1	PE1	PE1	PE1	PE1	PE1	PE1
Q8WWY3	PRP31_HUMAN	175	166	166	165	161	145	61	6	Yes	Yes	Yes	Yes	Yes	Yes	Yes	Yes	U4/U6 small nuclear ribonucleoprotein Prp31	U4/U6 small nuclear ribonucleoprotein Prp31	U4/U6 small nuclear ribonucleoprotein Prp31	U4/U6 small nuclear ribonucleoprotein Prp31	U4/U6 small nuclear ribonucleoprotein Prp31	U4/U6 small nuclear ribonucleoprotein Prp31	U4/U6 small nuclear ribonucleoprotein Prp31	U4/U6 small nuclear ribonucleoprotein Prp31	PE1	PE1	PE1	PE1	PE1	PE1	PE1
P07948	LYN_HUMAN	175	162	151	145	144	144	144	117	Yes	Yes	Yes	Yes	Yes	Yes	Yes	Yes	Tyrosine-protein kinase Lyn	Tyrosine-protein kinase Lyn	Tyrosine-protein kinase Lyn	Tyrosine-protein kinase Lyn	Tyrosine-protein kinase Lyn	Tyrosine-protein kinase Lyn	Tyrosine-protein kinase Lyn	Tyrosine-protein kinase Lyn	PE1	PE1	PE1	PE1	PE1	PE1	PE1
Q16623	STX1A_HUMAN	174	175	170	169	165	156	63	59	Yes	Yes	Yes	Yes	Yes	Yes	Yes	Yes	Syntaxin-1A	Syntaxin-1A	Syntaxin-1A	Syntaxin-1A	Syntaxin-1A	Syntaxin-1A	Syntaxin-1A	Syntaxin-1A	PE1	PE1	PE1	PE1	PE1	PE1	PE1
P11802	CDK4_HUMAN	174	174	172	171	160	124	116	102	Yes	Yes	Yes	Yes	Yes	Yes	Yes	Yes	Cyclin-dependent kinase 4	Cyclin-dependent kinase 4	Cyclin-dependent kinase 4	Cyclin-dependent kinase 4	Cyclin-dependent kinase 4	Cyclin-dependent kinase 4	Cyclin-dependent kinase 4	Cyclin-dependent kinase 4	PE1	PE1	PE1	PE1	PE1	PE1	PE1
O43463	SUV91_HUMAN	174	170	171	171	171	167	152	51	Yes	Yes	Yes	Yes	Yes	Yes	Yes	Yes	Histone-lysine N-methyltransferase SUV39H1	Histone-lysine N-methyltransferase SUV39H1	Histone-lysine N-methyltransferase SUV39H1	Histone-lysine N-methyltransferase SUV39H1	Histone-lysine N-methyltransferase SUV39H1	Histone-lysine N-methyltransferase SUV39H1	Histone-lysine N-methyltransferase SUV39H1	Histone-lysine N-methyltransferase SUV39H1	PE1	PE1	PE1	PE1	PE1	PE1	PE1
P11940	PABP1_HUMAN	174	107	105	102	98	95	93	61	Yes	Yes	Yes	Yes	Yes	Yes	Yes	Yes	Polyadenylate-binding protein 1	Polyadenylate-binding protein 1	Polyadenylate-binding protein 1	Polyadenylate-binding protein 1	Polyadenylate-binding protein 1	Polyadenylate-binding protein 1	Polyadenylate-binding protein 1	Polyadenylate-binding protein 1	PE1	PE1	PE1	PE1	PE1	PE1	PE1
P16104	H2AX_HUMAN	173	176	167	153	141	139	125	193	Yes	Yes	Yes	Yes	Yes	Yes	Yes	Yes	Histone H2AX	Histone H2AX	Histone H2AX	Histone H2AX	Histone H2AX	Histone H2AX	Histone H2AX	Histone H2A.x	PE1	PE1	PE1	PE1	PE1	PE1	PE1
Q99728	BARD1_HUMAN	173	173	168	169	161	159	138	69	Yes	Yes	Yes	Yes	Yes	Yes	Yes	Yes	BRCA1-associated RING domain protein 1	BRCA1-associated RING domain protein 1	BRCA1-associated RING domain protein 1	BRCA1-associated RING domain protein 1	BRCA1-associated RING domain protein 1	BRCA1-associated RING domain protein 1	BRCA1-associated RING domain protein 1	BRCA1-associated RING domain protein 1	PE1	PE1	PE1	PE1	PE1	PE1	PE1
P37231	PPARG_HUMAN	172	172	168	163	160	158	151	91	Yes	Yes	Yes	Yes	Yes	Yes	Yes	Yes	Peroxisome proliferator-activated receptor gamma	Peroxisome proliferator-activated receptor gamma	Peroxisome proliferator-activated receptor gamma	Peroxisome proliferator-activated receptor gamma	Peroxisome proliferator-activated receptor gamma	Peroxisome proliferator-activated receptor gamma	Peroxisome proliferator-activated receptor gamma	Peroxisome proliferator-activated receptor gamma	PE1	PE1	PE1	PE1	PE1	PE1	PE1
Q03468	ERCC6_HUMAN	172	78	50	50	43	42	40	25	Yes	Yes	Yes	Yes	Yes	Yes	Yes	Yes	DNA excision repair protein ERCC-6	DNA excision repair protein ERCC-6	DNA excision repair protein ERCC-6	DNA excision repair protein ERCC-6	DNA excision repair protein ERCC-6	DNA excision repair protein ERCC-6	DNA excision repair protein ERCC-6	DNA excision repair protein ERCC-6	PE1	PE1	PE1	PE1	PE1	PE1	PE1
P78527	PRKDC_HUMAN	171	181	180	177	161	161	152	127	Yes	Yes	Yes	Yes	Yes	Yes	Yes	Yes	DNA-dependent protein kinase catalytic subunit	DNA-dependent protein kinase catalytic subunit	DNA-dependent protein kinase catalytic subunit	DNA-dependent protein kinase catalytic subunit	DNA-dependent protein kinase catalytic subunit	DNA-dependent protein kinase catalytic subunit	DNA-dependent protein kinase catalytic subunit	DNA-dependent protein kinase catalytic subunit	PE1	PE1	PE1	PE1	PE1	PE1	PE1
P19838	NFKB1_HUMAN	171	171	167	166	161	157	151	164	Yes	Yes	Yes	Yes	Yes	Yes	Yes	Yes	Nuclear factor NF-kappa-B p105 subunit	Nuclear factor NF-kappa-B p105 subunit	Nuclear factor NF-kappa-B p105 subunit	Nuclear factor NF-kappa-B p105 subunit	Nuclear factor NF-kappa-B p105 subunit	Nuclear factor NF-kappa-B p105 subunit	Nuclear factor NF-kappa-B p105 subunit	Nuclear factor NF-kappa-B p105 subunit	PE1	PE1	PE1	PE1	PE1	PE1	PE1
P68133	ACTS_HUMAN	171	164	161	159	155	155	151	130	Yes	Yes	Yes	Yes	Yes	Yes	Yes	Yes	Actin, alpha skeletal muscle	Actin, alpha skeletal muscle	Actin, alpha skeletal muscle	Actin, alpha skeletal muscle	Actin, alpha skeletal muscle	Actin, alpha skeletal muscle	Actin, alpha skeletal muscle	Actin, alpha skeletal muscle	PE1	PE1	PE1	PE1	PE1	PE1	PE1
Q9NRR5	UBQL4_HUMAN	170	170	169	170	167	167	163	159	Yes	Yes	Yes	Yes	Yes	Yes	Yes	Yes	Ubiquilin-4	Ubiquilin-4	Ubiquilin-4	Ubiquilin-4	Ubiquilin-4	Ubiquilin-4	Ubiquilin-4	Ubiquilin-4	PE1	PE1	PE1	PE1	PE1	PE1	PE1
O15111	IKKA_HUMAN	170	168	164	164	153	150	144	97	Yes	Yes	Yes	Yes	Yes	Yes	Yes	Yes	Inhibitor of nuclear factor kappa-B kinase subunit alpha	Inhibitor of nuclear factor kappa-B kinase subunit alpha	Inhibitor of nuclear factor kappa-B kinase subunit alpha	Inhibitor of nuclear factor kappa-B kinase subunit alpha	Inhibitor of nuclear factor kappa-B kinase subunit alpha	Inhibitor of nuclear factor kappa-B kinase subunit alpha	Inhibitor of nuclear factor kappa-B kinase subunit alpha	Inhibitor of nuclear factor kappa-B kinase subunit alpha	PE1	PE1	PE1	PE1	PE1	PE1	PE1
P06239	LCK_HUMAN	170	167	164	165	160	152	145	118	Yes	Yes	Yes	Yes	Yes	Yes	Yes	Yes	Tyrosine-protein kinase Lck	Tyrosine-protein kinase Lck	Tyrosine-protein kinase Lck	Tyrosine-protein kinase Lck	Tyrosine-protein kinase Lck	Tyrosine-protein kinase Lck	Tyrosine-protein kinase Lck	Tyrosine-protein kinase Lck	PE1	PE1	PE1	PE1	PE1	PE1	PE1
O43318	M3K7_HUMAN	170	166	162	161	160	157	143	101	Yes	Yes	Yes	Yes	Yes	Yes	Yes	Yes	Mitogen-activated protein kinase kinase kinase 7	Mitogen-activated protein kinase kinase kinase 7	Mitogen-activated protein kinase kinase kinase 7	Mitogen-activated protein kinase kinase kinase 7	Mitogen-activated protein kinase kinase kinase 7	Mitogen-activated protein kinase kinase kinase 7	Mitogen-activated protein kinase kinase kinase 7	Mitogen-activated protein kinase kinase kinase 7	PE1	PE1	PE1	PE1	PE1	PE1	PE1
Q9NZC7	WWOX_HUMAN	169	149	147	145	140	122	42	30	Yes	Yes	Yes	Yes	Yes	Yes	Yes	Yes	WW domain-containing oxidoreductase	WW domain-containing oxidoreductase	WW domain-containing oxidoreductase	WW domain-containing oxidoreductase	WW domain-containing oxidoreductase	WW domain-containing oxidoreductase	WW domain-containing oxidoreductase	WW domain-containing oxidoreductase	PE1	PE1	PE1	PE1	PE1	PE1	PE1
P49759	CLK1_HUMAN	168	168	169	169	169	166	22	17	Yes	Yes	Yes	Yes	Yes	Yes	Yes	Yes	Dual specificity protein kinase CLK1	Dual specificity protein kinase CLK1	Dual specificity protein kinase CLK1	Dual specificity protein kinase CLK1	Dual specificity protein kinase CLK1	Dual specificity protein kinase CLK1	Dual specificity protein kinase CLK1	Dual specificity protein kinase CLK1	PE1	PE1	PE1	PE1	PE1	PE1	PE1
P63244	RACK1_HUMAN	168	168	154	148	144	137	120	80	Yes	Yes	Yes	Yes	Yes	Yes	Yes	Yes	Receptor of activated protein C kinase 1	Receptor of activated protein C kinase 1	Receptor of activated protein C kinase 1	Receptor of activated protein C kinase 1	Receptor of activated protein C kinase 1	Receptor of activated protein C kinase 1	Guanine nucleotide-binding protein subunit beta-2-like 1	Guanine nucleotide-binding protein subunit beta-2-like 1	PE1	PE1	PE1	PE1	PE1	PE1	PE1
P04183	KITH_HUMAN	168	166	165	165	165	164	170	158	Yes	Yes	Yes	Yes	Yes	Yes	Yes	Yes	Thymidine kinase, cytosolic	Thymidine kinase, cytosolic	Thymidine kinase, cytosolic	Thymidine kinase, cytosolic	Thymidine kinase, cytosolic	Thymidine kinase, cytosolic	Thymidine kinase, cytosolic	Thymidine kinase, cytosolic	PE1	PE1	PE1	PE1	PE1	PE1	PE1
P0DP91	ERPG3_HUMAN	168	73	44	44	39	38	0	0	Yes	Yes	Yes	Yes	Yes	Yes	No	No	Chimeric ERCC6-PGBD3 protein	Chimeric ERCC6-PGBD3 protein	Chimeric ERCC6-PGBD3 protein	Chimeric ERCC6-PGBD3 protein	Chimeric ERCC6-PGBD3 protein	Chimeric ERCC6-PGBD3 protein			PE1	PE1	PE1	PE1	PE1	PE1
Q8ND90	PNMA1_HUMAN	167	167	163	163	156	158	115	27	Yes	Yes	Yes	Yes	Yes	Yes	Yes	Yes	Paraneoplastic antigen Ma1	Paraneoplastic antigen Ma1	Paraneoplastic antigen Ma1	Paraneoplastic antigen Ma1	Paraneoplastic antigen Ma1	Paraneoplastic antigen Ma1	Paraneoplastic antigen Ma1	Paraneoplastic antigen Ma1	PE1	PE1	PE1	PE1	PE1	PE1	PE1
Q05516	ZBT16_HUMAN	167	166	161	161	161	156	125	100	Yes	Yes	Yes	Yes	Yes	Yes	Yes	Yes	Zinc finger and BTB domain-containing protein 16	Zinc finger and BTB domain-containing protein 16	Zinc finger and BTB domain-containing protein 16	Zinc finger and BTB domain-containing protein 16	Zinc finger and BTB domain-containing protein 16	Zinc finger and BTB domain-containing protein 16	Zinc finger and BTB domain-containing protein 16	Zinc finger and BTB domain-containing protein 16	PE1	PE1	PE1	PE1	PE1	PE1	PE1
Q9UGI0	ZRAN1_HUMAN	166	166	153	153	149	143	13	2	Yes	Yes	Yes	Yes	Yes	Yes	Yes	Yes	Ubiquitin thioesterase ZRANB1	Ubiquitin thioesterase ZRANB1	Ubiquitin thioesterase ZRANB1	Ubiquitin thioesterase ZRANB1	Ubiquitin thioesterase ZRANB1	Ubiquitin thioesterase ZRANB1	Ubiquitin thioesterase ZRANB1	Ubiquitin thioesterase ZRANB1	PE1	PE1	PE1	PE1	PE1	PE1	PE1
P29353	SHC1_HUMAN	166	165	164	157	154	154	147	142	Yes	Yes	Yes	Yes	Yes	Yes	Yes	Yes	SHC-transforming protein 1	SHC-transforming protein 1	SHC-transforming protein 1	SHC-transforming protein 1	SHC-transforming protein 1	SHC-transforming protein 1	SHC-transforming protein 1	SHC-transforming protein 1	PE1	PE1	PE1	PE1	PE1	PE1	PE1
Q9UM11	FZR1_HUMAN	165	165	161	159	155	115	89	26	Yes	Yes	Yes	Yes	Yes	Yes	Yes	Yes	Fizzy-related protein homolog	Fizzy-related protein homolog	Fizzy-related protein homolog	Fizzy-related protein homolog	Fizzy-related protein homolog	Fizzy-related protein homolog	Fizzy-related protein homolog	Fizzy-related protein homolog	PE1	PE1	PE1	PE1	PE1	PE1	PE1
Q15831	STK11_HUMAN	165	163	156	156	154	108	47	34	Yes	Yes	Yes	Yes	Yes	Yes	Yes	Yes	Serine/threonine-protein kinase STK11	Serine/threonine-protein kinase STK11	Serine/threonine-protein kinase STK11	Serine/threonine-protein kinase STK11	Serine/threonine-protein kinase STK11	Serine/threonine-protein kinase STK11	Serine/threonine-protein kinase STK11	Serine/threonine-protein kinase STK11	PE1	PE1	PE1	PE1	PE1	PE1	PE1
Q9H8Y8	GORS2_HUMAN	165	157	152	152	151	120	75	30	Yes	Yes	Yes	Yes	Yes	Yes	Yes	Yes	Golgi reassembly-stacking protein 2	Golgi reassembly-stacking protein 2	Golgi reassembly-stacking protein 2	Golgi reassembly-stacking protein 2	Golgi reassembly-stacking protein 2	Golgi reassembly-stacking protein 2	Golgi reassembly-stacking protein 2	Golgi reassembly-stacking protein 2	PE1	PE1	PE1	PE1	PE1	PE1	PE1
Q9NZD8	SPG21_HUMAN	164	164	164	164	162	137	37	13	Yes	Yes	Yes	Yes	Yes	Yes	Yes	Yes	Maspardin	Maspardin	Maspardin	Maspardin	Maspardin	Maspardin	Maspardin	Maspardin	PE1	PE1	PE1	PE1	PE1	PE1	PE1
Q13315	ATM_HUMAN	164	163	161	157	150	148	128	92	Yes	Yes	Yes	Yes	Yes	Yes	Yes	Yes	Serine-protein kinase ATM	Serine-protein kinase ATM	Serine-protein kinase ATM	Serine-protein kinase ATM	Serine-protein kinase ATM	Serine-protein kinase ATM	Serine-protein kinase ATM	Serine-protein kinase ATM	PE1	PE1	PE1	PE1	PE1	PE1	PE1
Q9Y320	TMX2_HUMAN	164	163	73	73	70	4	3	1	Yes	Yes	Yes	Yes	Yes	Yes	Yes	Yes	Thioredoxin-related transmembrane protein 2	Thioredoxin-related transmembrane protein 2	Thioredoxin-related transmembrane protein 2	Thioredoxin-related transmembrane protein 2	Thioredoxin-related transmembrane protein 2	Thioredoxin-related transmembrane protein 2	Thioredoxin-related transmembrane protein 2	Thioredoxin-related transmembrane protein 2	PE1	PE1	PE1	PE1	PE1	PE1	PE1
P20226	TBP_HUMAN	164	160	158	157	156	155	147	135	Yes	Yes	Yes	Yes	Yes	Yes	Yes	Yes	TATA-box-binding protein	TATA-box-binding protein	TATA-box-binding protein	TATA-box-binding protein	TATA-box-binding protein	TATA-box-binding protein	TATA-box-binding protein	TATA-box-binding protein	PE1	PE1	PE1	PE1	PE1	PE1	PE1
Q9GZQ8	MLP3B_HUMAN	164	156	146	131	125	120	108	42	Yes	Yes	Yes	Yes	Yes	Yes	Yes	Yes	Microtubule-associated proteins 1A/1B light chain 3B	Microtubule-associated proteins 1A/1B light chain 3B	Microtubule-associated proteins 1A/1B light chain 3B	Microtubule-associated proteins 1A/1B light chain 3B	Microtubule-associated proteins 1A/1B light chain 3B	Microtubule-associated proteins 1A/1B light chain 3B	Microtubule-associated proteins 1A/1B light chain 3B	Microtubule-associated proteins 1A/1B light chain 3B	PE1	PE1	PE1	PE1	PE1	PE1	PE1
Q71DI3	H32_HUMAN	163	155	156	157	109	106	106	53	Yes	Yes	Yes	Yes	Yes	Yes	Yes	Yes	Histone H3.2	Histone H3.2	Histone H3.2	Histone H3.2	Histone H3.2	Histone H3.2	Histone H3.2	Histone H3.2	PE1	PE1	PE1	PE1	PE1	PE1	PE1
P61586	RHOA_HUMAN	163	141	139	139	136	132	122	102	Yes	Yes	Yes	Yes	Yes	Yes	Yes	Yes	Transforming protein RhoA	Transforming protein RhoA	Transforming protein RhoA	Transforming protein RhoA	Transforming protein RhoA	Transforming protein RhoA	Transforming protein RhoA	Transforming protein RhoA	PE1	PE1	PE1	PE1	PE1	PE1	PE1
Q9UHD2	TBK1_HUMAN	163	139	130	127	122	114	98	72	Yes	Yes	Yes	Yes	Yes	Yes	Yes	Yes	Serine/threonine-protein kinase TBK1	Serine/threonine-protein kinase TBK1	Serine/threonine-protein kinase TBK1	Serine/threonine-protein kinase TBK1	Serine/threonine-protein kinase TBK1	Serine/threonine-protein kinase TBK1	Serine/threonine-protein kinase TBK1	Serine/threonine-protein kinase TBK1	PE1	PE1	PE1	PE1	PE1	PE1	PE1
P48039	MTR1A_HUMAN	162	162	161	160	160	158	10	28	Yes	Yes	Yes	Yes	Yes	Yes	Yes	Yes	Melatonin receptor type 1A	Melatonin receptor type 1A	Melatonin receptor type 1A	Melatonin receptor type 1A	Melatonin receptor type 1A	Melatonin receptor type 1A	Melatonin receptor type 1A	Melatonin receptor type 1A	PE1	PE1	PE1	PE1	PE1	PE1	PE1
Q86YD7	F90A1_HUMAN	162	161	151	151	151	118	34	2	Yes	Yes	Yes	Yes	Yes	Yes	Yes	Yes	Protein FAM90A1	Protein FAM90A1	Protein FAM90A1	Protein FAM90A1	Protein FAM90A1	Protein FAM90A1	Protein FAM90A1	Protein FAM90A1	PE1	PE1	PE1	PE1	PE1	PE1	PE2
P62877	RBX1_HUMAN	162	160	159	156	151	145	130	66	Yes	Yes	Yes	Yes	Yes	Yes	Yes	Yes	E3 ubiquitin-protein ligase RBX1	E3 ubiquitin-protein ligase RBX1	E3 ubiquitin-protein ligase RBX1	E3 ubiquitin-protein ligase RBX1	E3 ubiquitin-protein ligase RBX1	E3 ubiquitin-protein ligase RBX1	E3 ubiquitin-protein ligase RBX1	E3 ubiquitin-protein ligase RBX1	PE1	PE1	PE1	PE1	PE1	PE1	PE1
Q96EZ8	MCRS1_HUMAN	162	159	140	140	139	123	59	51	Yes	Yes	Yes	Yes	Yes	Yes	Yes	Yes	Microspherule protein 1	Microspherule protein 1	Microspherule protein 1	Microspherule protein 1	Microspherule protein 1	Microspherule protein 1	Microspherule protein 1	Microspherule protein 1	PE1	PE1	PE1	PE1	PE1	PE1	PE1
Q9UER7	DAXX_HUMAN	162	158	154	153	144	138	109	57	Yes	Yes	Yes	Yes	Yes	Yes	Yes	Yes	Death domain-associated protein 6	Death domain-associated protein 6	Death domain-associated protein 6	Death domain-associated protein 6	Death domain-associated protein 6	Death domain-associated protein 6	Death domain-associated protein 6	Death domain-associated protein 6	PE1	PE1	PE1	PE1	PE1	PE1	PE1
P54725	RD23A_HUMAN	162	147	142	141	141	138	125	33	Yes	Yes	Yes	Yes	Yes	Yes	Yes	Yes	UV excision repair protein RAD23 homolog A	UV excision repair protein RAD23 homolog A	UV excision repair protein RAD23 homolog A	UV excision repair protein RAD23 homolog A	UV excision repair protein RAD23 homolog A	UV excision repair protein RAD23 homolog A	UV excision repair protein RAD23 homolog A	UV excision repair protein RAD23 homolog A	PE1	PE1	PE1	PE1	PE1	PE1	PE1
Q8N5R6	CCD33_HUMAN	161	163	106	106	98	95	94	28	Yes	Yes	Yes	Yes	Yes	Yes	Yes	Yes	Coiled-coil domain-containing protein 33	Coiled-coil domain-containing protein 33	Coiled-coil domain-containing protein 33	Coiled-coil domain-containing protein 33	Coiled-coil domain-containing protein 33	Coiled-coil domain-containing protein 33	Coiled-coil domain-containing protein 33	Coiled-coil domain-containing protein 33	PE1	PE1	PE1	PE1	PE1	PE1	PE1
Q13200	PSMD2_HUMAN	161	151	149	152	144	139	128	48	Yes	Yes	Yes	Yes	Yes	Yes	Yes	Yes	26S proteasome non-ATPase regulatory subunit 2	26S proteasome non-ATPase regulatory subunit 2	26S proteasome non-ATPase regulatory subunit 2	26S proteasome non-ATPase regulatory subunit 2	26S proteasome non-ATPase regulatory subunit 2	26S proteasome non-ATPase regulatory subunit 2	26S proteasome non-ATPase regulatory subunit 2	26S proteasome non-ATPase regulatory subunit 2	PE1	PE1	PE1	PE1	PE1	PE1	PE1
P78317	RNF4_HUMAN	159	159	154	155	151	82	51	31	Yes	Yes	Yes	Yes	Yes	Yes	Yes	Yes	E3 ubiquitin-protein ligase RNF4	E3 ubiquitin-protein ligase RNF4	E3 ubiquitin-protein ligase RNF4	E3 ubiquitin-protein ligase RNF4	E3 ubiquitin-protein ligase RNF4	E3 ubiquitin-protein ligase RNF4	E3 ubiquitin-protein ligase RNF4	E3 ubiquitin ligase RNF4	PE1	PE1	PE1	PE1	PE1	PE1	PE1
Q63HR2	TNS2_HUMAN	159	158	149	149	143	144	32	9	Yes	Yes	Yes	Yes	Yes	Yes	Yes	Yes	Tensin-2	Tensin-2	Tensin-2	Tensin-2	Tensin-2	Tensin-2	Tensin-like C1 domain-containing phosphatase	Tensin-like C1 domain-containing phosphatase	PE1	PE1	PE1	PE1	PE1	PE1	PE1
P26651	TTP_HUMAN	159	48	46	47	46	45	39	23	Yes	Yes	Yes	Yes	Yes	Yes	Yes	Yes	mRNA decay activator protein ZFP36	mRNA decay activator protein ZFP36	mRNA decay activator protein ZFP36	mRNA decay activator protein ZFP36	mRNA decay activator protein ZFP36	mRNA decay activator protein ZFP36	Tristetraprolin	Tristetraprolin	PE1	PE1	PE1	PE1	PE1	PE1	PE1
P42224	STAT1_HUMAN	158	157	157	156	156	152	143	105	Yes	Yes	Yes	Yes	Yes	Yes	Yes	Yes	Signal transducer and activator of transcription 1-alpha/beta	Signal transducer and activator of transcription 1-alpha/beta	Signal transducer and activator of transcription 1-alpha/beta	Signal transducer and activator of transcription 1-alpha/beta	Signal transducer and activator of transcription 1-alpha/beta	Signal transducer and activator of transcription 1-alpha/beta	Signal transducer and activator of transcription 1-alpha/beta	Signal transducer and activator of transcription 1-alpha/beta	PE1	PE1	PE1	PE1	PE1	PE1	PE1
P50402	EMD_HUMAN	158	156	139	139	138	111	90	70	Yes	Yes	Yes	Yes	Yes	Yes	Yes	Yes	Emerin	Emerin	Emerin	Emerin	Emerin	Emerin	Emerin	Emerin	PE1	PE1	PE1	PE1	PE1	PE1	PE1
Q9BUZ4	TRAF4_HUMAN	158	154	152	149	147	136	89	30	Yes	Yes	Yes	Yes	Yes	Yes	Yes	Yes	TNF receptor-associated factor 4	TNF receptor-associated factor 4	TNF receptor-associated factor 4	TNF receptor-associated factor 4	TNF receptor-associated factor 4	TNF receptor-associated factor 4	TNF receptor-associated factor 4	TNF receptor-associated factor 4	PE1	PE1	PE1	PE1	PE1	PE1	PE1
Q13895	BYST_HUMAN	158	153	139	139	138	118	68	10	Yes	Yes	Yes	Yes	Yes	Yes	Yes	Yes	Bystin	Bystin	Bystin	Bystin	Bystin	Bystin	Bystin	Bystin	PE1	PE1	PE1	PE1	PE1	PE1	PE1
O75376	NCOR1_HUMAN	158	148	149	144	141	139	139	133	Yes	Yes	Yes	Yes	Yes	Yes	Yes	Yes	Nuclear receptor corepressor 1	Nuclear receptor corepressor 1	Nuclear receptor corepressor 1	Nuclear receptor corepressor 1	Nuclear receptor corepressor 1	Nuclear receptor corepressor 1	Nuclear receptor corepressor 1	Nuclear receptor corepressor 1	PE1	PE1	PE1	PE1	PE1	PE1	PE1
P63167	DYL1_HUMAN	157	156	149	143	141	139	95	92	Yes	Yes	Yes	Yes	Yes	Yes	Yes	Yes	Dynein light chain 1, cytoplasmic	Dynein light chain 1, cytoplasmic	Dynein light chain 1, cytoplasmic	Dynein light chain 1, cytoplasmic	Dynein light chain 1, cytoplasmic	Dynein light chain 1, cytoplasmic	Dynein light chain 1, cytoplasmic	Dynein light chain 1, cytoplasmic	PE1	PE1	PE1	PE1	PE1	PE1	PE1
O14744	ANM5_HUMAN	157	146	138	135	125	124	101	60	Yes	Yes	Yes	Yes	Yes	Yes	Yes	Yes	Protein arginine N-methyltransferase 5	Protein arginine N-methyltransferase 5	Protein arginine N-methyltransferase 5	Protein arginine N-methyltransferase 5	Protein arginine N-methyltransferase 5	Protein arginine N-methyltransferase 5	Protein arginine N-methyltransferase 5	Protein arginine N-methyltransferase 5	PE1	PE1	PE1	PE1	PE1	PE1	PE1
Q07666	KHDR1_HUMAN	156	162	161	160	135	135	130	60	Yes	Yes	Yes	Yes	Yes	Yes	Yes	Yes	KH domain-containing, RNA-binding, signal transduction-associated protein 1	KH domain-containing, RNA-binding, signal transduction-associated protein 1	KH domain-containing, RNA-binding, signal transduction-associated protein 1	KH domain-containing, RNA-binding, signal transduction-associated protein 1	KH domain-containing, RNA-binding, signal transduction-associated protein 1	KH domain-containing, RNA-binding, signal transduction-associated protein 1	KH domain-containing, RNA-binding, signal transduction-associated protein 1	KH domain-containing, RNA-binding, signal transduction-associated protein 1	PE1	PE1	PE1	PE1	PE1	PE1	PE1
Q9HAU4	SMUF2_HUMAN	156	156	151	151	142	140	126	108	Yes	Yes	Yes	Yes	Yes	Yes	Yes	Yes	E3 ubiquitin-protein ligase SMURF2	E3 ubiquitin-protein ligase SMURF2	E3 ubiquitin-protein ligase SMURF2	E3 ubiquitin-protein ligase SMURF2	E3 ubiquitin-protein ligase SMURF2	E3 ubiquitin-protein ligase SMURF2	E3 ubiquitin-protein ligase SMURF2	E3 ubiquitin-protein ligase SMURF2	PE1	PE1	PE1	PE1	PE1	PE1	PE1
P25963	IKBA_HUMAN	156	154	155	156	155	150	145	113	Yes	Yes	Yes	Yes	Yes	Yes	Yes	Yes	NF-kappa-B inhibitor alpha	NF-kappa-B inhibitor alpha	NF-kappa-B inhibitor alpha	NF-kappa-B inhibitor alpha	NF-kappa-B inhibitor alpha	NF-kappa-B inhibitor alpha	NF-kappa-B inhibitor alpha	NF-kappa-B inhibitor alpha	PE1	PE1	PE1	PE1	PE1	PE1	PE1
Q9Y478	AAKB1_HUMAN	156	153	153	153	153	153	152	163	Yes	Yes	Yes	Yes	Yes	Yes	Yes	Yes	5'-AMP-activated protein kinase subunit beta-1	5'-AMP-activated protein kinase subunit beta-1	5'-AMP-activated protein kinase subunit beta-1	5'-AMP-activated protein kinase subunit beta-1	5'-AMP-activated protein kinase subunit beta-1	5'-AMP-activated protein kinase subunit beta-1	5'-AMP-activated protein kinase subunit beta-1	5'-AMP-activated protein kinase subunit beta-1	PE1	PE1	PE1	PE1	PE1	PE1	PE1
P60520	GBRL2_HUMAN	156	153	147	145	142	138	117	71	Yes	Yes	Yes	Yes	Yes	Yes	Yes	Yes	Gamma-aminobutyric acid receptor-associated protein-like 2	Gamma-aminobutyric acid receptor-associated protein-like 2	Gamma-aminobutyric acid receptor-associated protein-like 2	Gamma-aminobutyric acid receptor-associated protein-like 2	Gamma-aminobutyric acid receptor-associated protein-like 2	Gamma-aminobutyric acid receptor-associated protein-like 2	Gamma-aminobutyric acid receptor-associated protein-like 2	Gamma-aminobutyric acid receptor-associated protein-like 2 (GABA(A) receptor-associated protein-like 2)	PE1	PE1	PE1	PE1	PE1	PE1	PE1
P43405	KSYK_HUMAN	156	144	144	144	144	142	130	99	Yes	Yes	Yes	Yes	Yes	Yes	Yes	Yes	Tyrosine-protein kinase SYK	Tyrosine-protein kinase SYK	Tyrosine-protein kinase SYK	Tyrosine-protein kinase SYK	Tyrosine-protein kinase SYK	Tyrosine-protein kinase SYK	Tyrosine-protein kinase SYK	Tyrosine-protein kinase SYK	PE1	PE1	PE1	PE1	PE1	PE1	PE1
Q13573	SNW1_HUMAN	156	121	125	122	119	105	89	64	Yes	Yes	Yes	Yes	Yes	Yes	Yes	Yes	SNW domain-containing protein 1	SNW domain-containing protein 1	SNW domain-containing protein 1	SNW domain-containing protein 1	SNW domain-containing protein 1	SNW domain-containing protein 1	SNW domain-containing protein 1	SNW domain-containing protein 1	PE1	PE1	PE1	PE1	PE1	PE1	PE1
Q92876	KLK6_HUMAN	156	18	18	18	18	18	14	13	Yes	Yes	Yes	Yes	Yes	Yes	Yes	Yes	Kallikrein-6	Kallikrein-6	Kallikrein-6	Kallikrein-6	Kallikrein-6	Kallikrein-6	Kallikrein-6	Kallikrein-6	PE1	PE1	PE1	PE1	PE1	PE1	PE1
Q9Y5V3	MAGD1_HUMAN	155	143	137	138	133	122	70	58	Yes	Yes	Yes	Yes	Yes	Yes	Yes	Yes	Melanoma-associated antigen D1	Melanoma-associated antigen D1	Melanoma-associated antigen D1	Melanoma-associated antigen D1	Melanoma-associated antigen D1	Melanoma-associated antigen D1	Melanoma-associated antigen D1	Melanoma-associated antigen D1	PE1	PE1	PE1	PE1	PE1	PE1	PE1
Q9Y3M2	CBY1_HUMAN	154	154	154	154	154	153	10	5	Yes	Yes	Yes	Yes	Yes	Yes	Yes	Yes	Protein chibby homolog 1	Protein chibby homolog 1	Protein chibby homolog 1	Protein chibby homolog 1	Protein chibby homolog 1	Protein chibby homolog 1	Protein chibby homolog 1	Protein chibby homolog 1	PE1	PE1	PE1	PE1	PE1	PE1	PE1
P62330	ARF6_HUMAN	154	154	151	148	147	144	136	133	Yes	Yes	Yes	Yes	Yes	Yes	Yes	Yes	ADP-ribosylation factor 6	ADP-ribosylation factor 6	ADP-ribosylation factor 6	ADP-ribosylation factor 6	ADP-ribosylation factor 6	ADP-ribosylation factor 6	ADP-ribosylation factor 6	ADP-ribosylation factor 6	PE1	PE1	PE1	PE1	PE1	PE1	PE1
Q8N720	ZN655_HUMAN	154	154	138	138	138	41	17	8	Yes	Yes	Yes	Yes	Yes	Yes	Yes	Yes	Zinc finger protein 655	Zinc finger protein 655	Zinc finger protein 655	Zinc finger protein 655	Zinc finger protein 655	Zinc finger protein 655	Zinc finger protein 655	Zinc finger protein 655	PE1	PE1	PE1	PE1	PE1	PE1	PE1
P25490	TYY1_HUMAN	154	152	150	150	142	136	113	78	Yes	Yes	Yes	Yes	Yes	Yes	Yes	Yes	Transcriptional repressor protein YY1	Transcriptional repressor protein YY1	Transcriptional repressor protein YY1	Transcriptional repressor protein YY1	Transcriptional repressor protein YY1	Transcriptional repressor protein YY1	Transcriptional repressor protein YY1	Transcriptional repressor protein YY1	PE1	PE1	PE1	PE1	PE1	PE1	PE1
Q15910	EZH2_HUMAN	154	148	148	139	121	115	105	75	Yes	Yes	Yes	Yes	Yes	Yes	Yes	Yes	Histone-lysine N-methyltransferase EZH2	Histone-lysine N-methyltransferase EZH2	Histone-lysine N-methyltransferase EZH2	Histone-lysine N-methyltransferase EZH2	Histone-lysine N-methyltransferase EZH2	Histone-lysine N-methyltransferase EZH2	Histone-lysine N-methyltransferase EZH2	Histone-lysine N-methyltransferase EZH2	PE1	PE1	PE1	PE1	PE1	PE1	PE1
Q9BQ66	KR412_HUMAN	153	153	149	149	148	146	106	77	Yes	Yes	Yes	Yes	Yes	Yes	Yes	Yes	Keratin-associated protein 4-12	Keratin-associated protein 4-12	Keratin-associated protein 4-12	Keratin-associated protein 4-12	Keratin-associated protein 4-12	Keratin-associated protein 4-12	Keratin-associated protein 4-12	Keratin-associated protein 4-12	PE1	PE1	PE1	PE1	PE1	PE1	PE1
P27105	STOM_HUMAN	153	151	145	145	145	92	14	11	Yes	Yes	Yes	Yes	Yes	Yes	Yes	Yes	Stomatin	Erythrocyte band 7 integral membrane protein	Erythrocyte band 7 integral membrane protein	Erythrocyte band 7 integral membrane protein	Erythrocyte band 7 integral membrane protein	Erythrocyte band 7 integral membrane protein	Erythrocyte band 7 integral membrane protein	Erythrocyte band 7 integral membrane protein	PE1	PE1	PE1	PE1	PE1	PE1	PE1
Q13619	CUL4A_HUMAN	153	151	138	136	135	129	112	78	Yes	Yes	Yes	Yes	Yes	Yes	Yes	Yes	Cullin-4A	Cullin-4A	Cullin-4A	Cullin-4A	Cullin-4A	Cullin-4A	Cullin-4A	Cullin-4A	PE1	PE1	PE1	PE1	PE1	PE1	PE1
P32242	OTX1_HUMAN	153	150	134	134	135	120	38	9	Yes	Yes	Yes	Yes	Yes	Yes	Yes	Yes	Homeobox protein OTX1	Homeobox protein OTX1	Homeobox protein OTX1	Homeobox protein OTX1	Homeobox protein OTX1	Homeobox protein OTX1	Homeobox protein OTX1	Homeobox protein OTX1	PE1	PE1	PE1	PE1	PE1	PE1	PE1
Q5T3J3	LRIF1_HUMAN	153	147	139	139	138	134	133	130	Yes	Yes	Yes	Yes	Yes	Yes	Yes	Yes	Ligand-dependent nuclear receptor-interacting factor 1	Ligand-dependent nuclear receptor-interacting factor 1	Ligand-dependent nuclear receptor-interacting factor 1	Ligand-dependent nuclear receptor-interacting factor 1	Ligand-dependent nuclear receptor-interacting factor 1	Ligand-dependent nuclear receptor-interacting factor 1	Ligand-dependent nuclear receptor-interacting factor 1	Ligand-dependent nuclear receptor-interacting factor 1	PE1	PE1	PE1	PE1	PE1	PE1	PE1
Q9BYQ4	KRA92_HUMAN	153	143	135	134	132	124	52	1	Yes	Yes	Yes	Yes	Yes	Yes	Yes	Yes	Keratin-associated protein 9-2	Keratin-associated protein 9-2	Keratin-associated protein 9-2	Keratin-associated protein 9-2	Keratin-associated protein 9-2	Keratin-associated protein 9-2	Keratin-associated protein 9-2	Keratin-associated protein 9-2	PE1	PE1	PE1	PE1	PE1	PE1	PE2
P13010	XRCC5_HUMAN	152	150	151	148	143	137	127	87	Yes	Yes	Yes	Yes	Yes	Yes	Yes	Yes	X-ray repair cross-complementing protein 5	X-ray repair cross-complementing protein 5	X-ray repair cross-complementing protein 5	X-ray repair cross-complementing protein 5	X-ray repair cross-complementing protein 5	X-ray repair cross-complementing protein 5	X-ray repair cross-complementing protein 5	X-ray repair cross-complementing protein 5	PE1	PE1	PE1	PE1	PE1	PE1	PE1
P25788	PSA3_HUMAN	152	150	151	143	141	143	139	43	Yes	Yes	Yes	Yes	Yes	Yes	Yes	Yes	Proteasome subunit alpha type-3	Proteasome subunit alpha type-3	Proteasome subunit alpha type-3	Proteasome subunit alpha type-3	Proteasome subunit alpha type-3	Proteasome subunit alpha type-3	Proteasome subunit alpha type-3	Proteasome subunit alpha type-3	PE1	PE1	PE1	PE1	PE1	PE1	PE1
Q14847	LASP1_HUMAN	152	132	126	126	124	115	38	13	Yes	Yes	Yes	Yes	Yes	Yes	Yes	Yes	LIM and SH3 domain protein 1	LIM and SH3 domain protein 1	LIM and SH3 domain protein 1	LIM and SH3 domain protein 1	LIM and SH3 domain protein 1	LIM and SH3 domain protein 1	LIM and SH3 domain protein 1	LIM and SH3 domain protein 1	PE1	PE1	PE1	PE1	PE1	PE1	PE1
Q8TED1	GPX8_HUMAN	151	153	140	140	138	1	0	0	Yes	Yes	Yes	Yes	Yes	Yes	Yes	Yes	Probable glutathione peroxidase 8	Probable glutathione peroxidase 8	Probable glutathione peroxidase 8	Probable glutathione peroxidase 8	Probable glutathione peroxidase 8	Probable glutathione peroxidase 8	Probable glutathione peroxidase 8		PE1	PE1	PE1	PE1	PE1	PE1	PE1
Q00534	CDK6_HUMAN	151	151	148	148	146	111	105	92	Yes	Yes	Yes	Yes	Yes	Yes	Yes	Yes	Cyclin-dependent kinase 6	Cyclin-dependent kinase 6	Cyclin-dependent kinase 6	Cyclin-dependent kinase 6	Cyclin-dependent kinase 6	Cyclin-dependent kinase 6	Cyclin-dependent kinase 6	Cyclin-dependent kinase 6	PE1	PE1	PE1	PE1	PE1	PE1	PE1
P10276	RARA_HUMAN	151	149	141	141	135	134	135	101	Yes	Yes	Yes	Yes	Yes	Yes	Yes	Yes	Retinoic acid receptor alpha	Retinoic acid receptor alpha	Retinoic acid receptor alpha	Retinoic acid receptor alpha	Retinoic acid receptor alpha	Retinoic acid receptor alpha	Retinoic acid receptor alpha	Retinoic acid receptor alpha	PE1	PE1	PE1	PE1	PE1	PE1	PE1
Q7Z2W4	ZCCHV_HUMAN	151	18	17	17	17	17	12	4	Yes	Yes	Yes	Yes	Yes	Yes	Yes	Yes	Zinc finger CCCH-type antiviral protein 1	Zinc finger CCCH-type antiviral protein 1	Zinc finger CCCH-type antiviral protein 1	Zinc finger CCCH-type antiviral protein 1	Zinc finger CCCH-type antiviral protein 1	Zinc finger CCCH-type antiviral protein 1	Zinc finger CCCH-type antiviral protein 1	Zinc finger CCCH-type antiviral protein 1	PE1	PE1	PE1	PE1	PE1	PE1	PE1
Q9GZM8	NDEL1_HUMAN	150	145	145	144	88	86	73	38	Yes	Yes	Yes	Yes	Yes	Yes	Yes	Yes	Nuclear distribution protein nudE-like 1	Nuclear distribution protein nudE-like 1	Nuclear distribution protein nudE-like 1	Nuclear distribution protein nudE-like 1	Nuclear distribution protein nudE-like 1	Nuclear distribution protein nudE-like 1	Nuclear distribution protein nudE-like 1	Nuclear distribution protein nudE-like 1	PE1	PE1	PE1	PE1	PE1	PE1	PE1
P51116	FXR2_HUMAN	150	116	116	116	104	103	95	64	Yes	Yes	Yes	Yes	Yes	Yes	Yes	Yes	Fragile X mental retardation syndrome-related protein 2	Fragile X mental retardation syndrome-related protein 2	Fragile X mental retardation syndrome-related protein 2	Fragile X mental retardation syndrome-related protein 2	Fragile X mental retardation syndrome-related protein 2	Fragile X mental retardation syndrome-related protein 2	Fragile X mental retardation syndrome-related protein 2	Fragile X mental retardation syndrome-related protein 2	PE1	PE1	PE1	PE1	PE1	PE1	PE1
P01023	A2MG_HUMAN	150	98	95	95	95	95	96	51	Yes	Yes	Yes	Yes	Yes	Yes	Yes	Yes	Alpha-2-macroglobulin	Alpha-2-macroglobulin	Alpha-2-macroglobulin	Alpha-2-macroglobulin	Alpha-2-macroglobulin	Alpha-2-macroglobulin	Alpha-2-macroglobulin	Alpha-2-macroglobulin	PE1	PE1	PE1	PE1	PE1	PE1	PE1
P19012	K1C15_HUMAN	149	149	147	147	143	142	115	52	Yes	Yes	Yes	Yes	Yes	Yes	Yes	Yes	Keratin, type I cytoskeletal 15	Keratin, type I cytoskeletal 15	Keratin, type I cytoskeletal 15	Keratin, type I cytoskeletal 15	Keratin, type I cytoskeletal 15	Keratin, type I cytoskeletal 15	Keratin, type I cytoskeletal 15	Keratin, type I cytoskeletal 15	PE1	PE1	PE1	PE1	PE1	PE1	PE1
Q2TAC2	CCD57_HUMAN	149	149	141	142	139	118	43	0	Yes	Yes	Yes	Yes	Yes	Yes	Yes	Yes	Coiled-coil domain-containing protein 57	Coiled-coil domain-containing protein 57	Coiled-coil domain-containing protein 57	Coiled-coil domain-containing protein 57	Coiled-coil domain-containing protein 57	Coiled-coil domain-containing protein 57	Coiled-coil domain-containing protein 57	Coiled-coil domain-containing protein 57	PE1	PE1	PE1	PE1	PE1	PE1	PE2
Q05655	KPCD_HUMAN	149	147	148	148	148	146	139	110	Yes	Yes	Yes	Yes	Yes	Yes	Yes	Yes	Protein kinase C delta type	Protein kinase C delta type	Protein kinase C delta type	Protein kinase C delta type	Protein kinase C delta type	Protein kinase C delta type	Protein kinase C delta type	Protein kinase C delta type	PE1	PE1	PE1	PE1	PE1	PE1	PE1
Q8WV44	TRI41_HUMAN	148	148	146	144	141	129	65	10	Yes	Yes	Yes	Yes	Yes	Yes	Yes	Yes	E3 ubiquitin-protein ligase TRIM41	E3 ubiquitin-protein ligase TRIM41	E3 ubiquitin-protein ligase TRIM41	E3 ubiquitin-protein ligase TRIM41	E3 ubiquitin-protein ligase TRIM41	E3 ubiquitin-protein ligase TRIM41	E3 ubiquitin-protein ligase TRIM41	E3 ubiquitin-protein ligase TRIM41	PE1	PE1	PE1	PE1	PE1	PE1	PE1
Q06609	RAD51_HUMAN	148	148	145	111	108	100	73	63	Yes	Yes	Yes	Yes	Yes	Yes	Yes	Yes	DNA repair protein RAD51 homolog 1	DNA repair protein RAD51 homolog 1	DNA repair protein RAD51 homolog 1	DNA repair protein RAD51 homolog 1	DNA repair protein RAD51 homolog 1	DNA repair protein RAD51 homolog 1	DNA repair protein RAD51 homolog 1	DNA repair protein RAD51 homolog 1	PE1	PE1	PE1	PE1	PE1	PE1	PE1
Q8IWZ5	TRI42_HUMAN	148	147	134	134	132	117	63	0	Yes	Yes	Yes	Yes	Yes	Yes	Yes	Yes	Tripartite motif-containing protein 42	Tripartite motif-containing protein 42	Tripartite motif-containing protein 42	Tripartite motif-containing protein 42	Tripartite motif-containing protein 42	Tripartite motif-containing protein 42	Tripartite motif-containing protein 42	Tripartite motif-containing protein 42	PE1	PE1	PE1	PE1	PE1	PE1	PE2
Q92569	P55G_HUMAN	148	146	141	141	141	129	47	36	Yes	Yes	Yes	Yes	Yes	Yes	Yes	Yes	Phosphatidylinositol 3-kinase regulatory subunit gamma	Phosphatidylinositol 3-kinase regulatory subunit gamma	Phosphatidylinositol 3-kinase regulatory subunit gamma	Phosphatidylinositol 3-kinase regulatory subunit gamma	Phosphatidylinositol 3-kinase regulatory subunit gamma	Phosphatidylinositol 3-kinase regulatory subunit gamma	Phosphatidylinositol 3-kinase regulatory subunit gamma	Phosphatidylinositol 3-kinase regulatory subunit gamma	PE1	PE1	PE1	PE1	PE1	PE1	PE1
O14641	DVL2_HUMAN	148	144	138	137	134	132	92	73	Yes	Yes	Yes	Yes	Yes	Yes	Yes	Yes	Segment polarity protein dishevelled homolog DVL-2	Segment polarity protein dishevelled homolog DVL-2	Segment polarity protein dishevelled homolog DVL-2	Segment polarity protein dishevelled homolog DVL-2	Segment polarity protein dishevelled homolog DVL-2	Segment polarity protein dishevelled homolog DVL-2	Segment polarity protein dishevelled homolog DVL-2	Segment polarity protein dishevelled homolog DVL-2	PE1	PE1	PE1	PE1	PE1	PE1	PE1
P0CG47	UBB_HUMAN	148	136	295	297	296	297	274	133	Yes	Yes	Yes	Yes	Yes	Yes	Yes	Yes	Polyubiquitin-B	Polyubiquitin-B	Polyubiquitin-B	Polyubiquitin-B	Polyubiquitin-B	Polyubiquitin-B	Polyubiquitin-B	Polyubiquitin-B [Cleaved into: Ubiquitin]	PE1	PE1	PE1	PE1	PE1	PE1	PE1
Q99873	ANM1_HUMAN	148	134	132	129	128	122	117	82	Yes	Yes	Yes	Yes	Yes	Yes	Yes	Yes	Protein arginine N-methyltransferase 1	Protein arginine N-methyltransferase 1	Protein arginine N-methyltransferase 1	Protein arginine N-methyltransferase 1	Protein arginine N-methyltransferase 1	Protein arginine N-methyltransferase 1	Protein arginine N-methyltransferase 1	Protein arginine N-methyltransferase 1	PE1	PE1	PE1	PE1	PE1	PE1	PE1
Q09028	RBBP4_HUMAN	148	131	132	129	125	123	116	94	Yes	Yes	Yes	Yes	Yes	Yes	Yes	Yes	Histone-binding protein RBBP4	Histone-binding protein RBBP4	Histone-binding protein RBBP4	Histone-binding protein RBBP4	Histone-binding protein RBBP4	Histone-binding protein RBBP4	Histone-binding protein RBBP4	Histone-binding protein RBBP4	PE1	PE1	PE1	PE1	PE1	PE1	PE1
P49768	PSN1_HUMAN	148	120	114	113	115	113	109	65	Yes	Yes	Yes	Yes	Yes	Yes	Yes	Yes	Presenilin-1	Presenilin-1	Presenilin-1	Presenilin-1	Presenilin-1	Presenilin-1	Presenilin-1	Presenilin-1	PE1	PE1	PE1	PE1	PE1	PE1	PE1
Q3B820	F161A_HUMAN	147	147	142	142	136	134	66	2	Yes	Yes	Yes	Yes	Yes	Yes	Yes	Yes	Protein FAM161A	Protein FAM161A	Protein FAM161A	Protein FAM161A	Protein FAM161A	Protein FAM161A	Protein FAM161A	Protein FAM161A	PE1	PE1	PE1	PE1	PE1	PE1	PE1
P78424	PO6F2_HUMAN	147	147	134	134	134	131	0	0	Yes	Yes	Yes	Yes	Yes	Yes	Yes	Yes	POU domain, class 6, transcription factor 2	POU domain, class 6, transcription factor 2	POU domain, class 6, transcription factor 2	POU domain, class 6, transcription factor 2	POU domain, class 6, transcription factor 2	POU domain, class 6, transcription factor 2	POU domain, class 6, transcription factor 2		PE1	PE1	PE1	PE1	PE1	PE1	PE1
P08581	MET_HUMAN	147	146	145	145	142	122	120	49	Yes	Yes	Yes	Yes	Yes	Yes	Yes	Yes	Hepatocyte growth factor receptor	Hepatocyte growth factor receptor	Hepatocyte growth factor receptor	Hepatocyte growth factor receptor	Hepatocyte growth factor receptor	Hepatocyte growth factor receptor	Hepatocyte growth factor receptor	Hepatocyte growth factor receptor	PE1	PE1	PE1	PE1	PE1	PE1	PE1
Q9H257	CARD9_HUMAN	147	146	132	132	132	126	67	4	Yes	Yes	Yes	Yes	Yes	Yes	Yes	Yes	Caspase recruitment domain-containing protein 9	Caspase recruitment domain-containing protein 9	Caspase recruitment domain-containing protein 9	Caspase recruitment domain-containing protein 9	Caspase recruitment domain-containing protein 9	Caspase recruitment domain-containing protein 9	Caspase recruitment domain-containing protein 9	Caspase recruitment domain-containing protein 9	PE1	PE1	PE1	PE1	PE1	PE1	PE1
Q99471	PFD5_HUMAN	147	142	140	140	140	135	43	17	Yes	Yes	Yes	Yes	Yes	Yes	Yes	Yes	Prefoldin subunit 5	Prefoldin subunit 5	Prefoldin subunit 5	Prefoldin subunit 5	Prefoldin subunit 5	Prefoldin subunit 5	Prefoldin subunit 5	Prefoldin subunit 5	PE1	PE1	PE1	PE1	PE1	PE1	PE1
Q3KNW5	SOAT_HUMAN	146	147	130	130	129	0	0	0	Yes	Yes	Yes	Yes	Yes	Yes	Yes	Yes	Solute carrier family 10 member 6	Solute carrier family 10 member 6	Solute carrier family 10 member 6	Solute carrier family 10 member 6	Solute carrier family 10 member 6	Solute carrier family 10 member 6	Solute carrier family 10 member 6		PE1	PE1	PE1	PE1	PE1	PE1	PE1
Q9NYB0	TE2IP_HUMAN	146	146	144	144	142	142	139	17	Yes	Yes	Yes	Yes	Yes	Yes	Yes	Yes	Telomeric repeat-binding factor 2-interacting protein 1	Telomeric repeat-binding factor 2-interacting protein 1	Telomeric repeat-binding factor 2-interacting protein 1	Telomeric repeat-binding factor 2-interacting protein 1	Telomeric repeat-binding factor 2-interacting protein 1	Telomeric repeat-binding factor 2-interacting protein 1	Telomeric repeat-binding factor 2-interacting protein 1	Telomeric repeat-binding factor 2-interacting protein 1	PE1	PE1	PE1	PE1	PE1	PE1	PE1
Q01094	E2F1_HUMAN	146	145	143	134	131	128	126	94	Yes	Yes	Yes	Yes	Yes	Yes	Yes	Yes	Transcription factor E2F1	Transcription factor E2F1	Transcription factor E2F1	Transcription factor E2F1	Transcription factor E2F1	Transcription factor E2F1	Transcription factor E2F1	Transcription factor E2F1	PE1	PE1	PE1	PE1	PE1	PE1	PE1
P52292	IMA1_HUMAN	146	144	144	143	142	140	132	65	Yes	Yes	Yes	Yes	Yes	Yes	Yes	Yes	Importin subunit alpha-1	Importin subunit alpha-1	Importin subunit alpha-1	Importin subunit alpha-1	Importin subunit alpha-1	Importin subunit alpha-1	Importin subunit alpha-1	Importin subunit alpha-2	PE1	PE1	PE1	PE1	PE1	PE1	PE1
Q9H492	MLP3A_HUMAN	146	142	123	113	109	106	91	14	Yes	Yes	Yes	Yes	Yes	Yes	Yes	Yes	Microtubule-associated proteins 1A/1B light chain 3A	Microtubule-associated proteins 1A/1B light chain 3A	Microtubule-associated proteins 1A/1B light chain 3A	Microtubule-associated proteins 1A/1B light chain 3A	Microtubule-associated proteins 1A/1B light chain 3A	Microtubule-associated proteins 1A/1B light chain 3A	Microtubule-associated proteins 1A/1B light chain 3A	Microtubule-associated proteins 1A/1B light chain 3A	PE1	PE1	PE1	PE1	PE1	PE1	PE1
P37173	TGFR2_HUMAN	146	84	80	74	72	72	66	45	Yes	Yes	Yes	Yes	Yes	Yes	Yes	Yes	TGF-beta receptor type-2	TGF-beta receptor type-2	TGF-beta receptor type-2	TGF-beta receptor type-2	TGF-beta receptor type-2	TGF-beta receptor type-2	TGF-beta receptor type-2	TGF-beta receptor type-2	PE1	PE1	PE1	PE1	PE1	PE1	PE1
Q7Z3Y8	K1C27_HUMAN	145	145	141	141	141	142	4	4	Yes	Yes	Yes	Yes	Yes	Yes	Yes	Yes	Keratin, type I cytoskeletal 27	Keratin, type I cytoskeletal 27	Keratin, type I cytoskeletal 27	Keratin, type I cytoskeletal 27	Keratin, type I cytoskeletal 27	Keratin, type I cytoskeletal 27	Keratin, type I cytoskeletal 27	Keratin, type I cytoskeletal 27	PE1	PE1	PE1	PE1	PE1	PE1	PE1
P26367	PAX6_HUMAN	145	145	141	140	131	130	37	30	Yes	Yes	Yes	Yes	Yes	Yes	Yes	Yes	Paired box protein Pax-6	Paired box protein Pax-6	Paired box protein Pax-6	Paired box protein Pax-6	Paired box protein Pax-6	Paired box protein Pax-6	Paired box protein Pax-6	Paired box protein Pax-6	PE1	PE1	PE1	PE1	PE1	PE1	PE1
Q9NX04	CA109_HUMAN	145	145	137	137	136	115	45	4	Yes	Yes	Yes	Yes	Yes	Yes	Yes	Yes	Uncharacterized protein C1orf109	Uncharacterized protein C1orf109	Uncharacterized protein C1orf109	Uncharacterized protein C1orf109	Uncharacterized protein C1orf109	Uncharacterized protein C1orf109	Uncharacterized protein C1orf109	Uncharacterized protein C1orf109	PE1	PE1	PE1	PE1	PE1	PE1	PE2
P15941	MUC1_HUMAN	145	144	125	122	122	39	39	27	Yes	Yes	Yes	Yes	Yes	Yes	Yes	Yes	Mucin-1	Mucin-1	Mucin-1	Mucin-1	Mucin-1	Mucin-1	Mucin-1	Mucin-1	PE1	PE1	PE1	PE1	PE1	PE1	PE1
Q13114	TRAF3_HUMAN	145	143	143	143	134	128	102	59	Yes	Yes	Yes	Yes	Yes	Yes	Yes	Yes	TNF receptor-associated factor 3	TNF receptor-associated factor 3	TNF receptor-associated factor 3	TNF receptor-associated factor 3	TNF receptor-associated factor 3	TNF receptor-associated factor 3	TNF receptor-associated factor 3	TNF receptor-associated factor 3	PE1	PE1	PE1	PE1	PE1	PE1	PE1
Q99558	M3K14_HUMAN	145	141	135	132	131	130	128	133	Yes	Yes	Yes	Yes	Yes	Yes	Yes	Yes	Mitogen-activated protein kinase kinase kinase 14	Mitogen-activated protein kinase kinase kinase 14	Mitogen-activated protein kinase kinase kinase 14	Mitogen-activated protein kinase kinase kinase 14	Mitogen-activated protein kinase kinase kinase 14	Mitogen-activated protein kinase kinase kinase 14	Mitogen-activated protein kinase kinase kinase 14	Mitogen-activated protein kinase kinase kinase 14	PE1	PE1	PE1	PE1	PE1	PE1	PE1
Q8N2W9	PIAS4_HUMAN	145	109	106	104	103	99	96	63	Yes	Yes	Yes	Yes	Yes	Yes	Yes	Yes	E3 SUMO-protein ligase PIAS4	E3 SUMO-protein ligase PIAS4	E3 SUMO-protein ligase PIAS4	E3 SUMO-protein ligase PIAS4	E3 SUMO-protein ligase PIAS4	E3 SUMO-protein ligase PIAS4	E3 SUMO-protein ligase PIAS4	E3 SUMO-protein ligase PIAS4	PE1	PE1	PE1	PE1	PE1	PE1	PE1
P98170	XIAP_HUMAN	144	144	139	135	133	128	113	64	Yes	Yes	Yes	Yes	Yes	Yes	Yes	Yes	E3 ubiquitin-protein ligase XIAP	E3 ubiquitin-protein ligase XIAP	E3 ubiquitin-protein ligase XIAP	E3 ubiquitin-protein ligase XIAP	E3 ubiquitin-protein ligase XIAP	E3 ubiquitin-protein ligase XIAP	E3 ubiquitin-protein ligase XIAP	Baculoviral IAP repeat-containing protein 4	PE1	PE1	PE1	PE1	PE1	PE1	PE1
Q9HC98	NEK6_HUMAN	144	138	130	131	130	118	61	49	Yes	Yes	Yes	Yes	Yes	Yes	Yes	Yes	Serine/threonine-protein kinase Nek6	Serine/threonine-protein kinase Nek6	Serine/threonine-protein kinase Nek6	Serine/threonine-protein kinase Nek6	Serine/threonine-protein kinase Nek6	Serine/threonine-protein kinase Nek6	Serine/threonine-protein kinase Nek6	Serine/threonine-protein kinase Nek6	PE1	PE1	PE1	PE1	PE1	PE1	PE1
O60504	VINEX_HUMAN	143	144	139	139	139	138	55	27	Yes	Yes	Yes	Yes	Yes	Yes	Yes	Yes	Vinexin	Vinexin	Vinexin	Vinexin	Vinexin	Vinexin	Vinexin	Vinexin	PE1	PE1	PE1	PE1	PE1	PE1	PE1
Q13363	CTBP1_HUMAN	143	143	146	144	137	137	120	82	Yes	Yes	Yes	Yes	Yes	Yes	Yes	Yes	C-terminal-binding protein 1	C-terminal-binding protein 1	C-terminal-binding protein 1	C-terminal-binding protein 1	C-terminal-binding protein 1	C-terminal-binding protein 1	C-terminal-binding protein 1	C-terminal-binding protein 1	PE1	PE1	PE1	PE1	PE1	PE1	PE1
O75928	PIAS2_HUMAN	143	143	140	138	132	129	84	50	Yes	Yes	Yes	Yes	Yes	Yes	Yes	Yes	E3 SUMO-protein ligase PIAS2	E3 SUMO-protein ligase PIAS2	E3 SUMO-protein ligase PIAS2	E3 SUMO-protein ligase PIAS2	E3 SUMO-protein ligase PIAS2	E3 SUMO-protein ligase PIAS2	E3 SUMO-protein ligase PIAS2	E3 SUMO-protein ligase PIAS2	PE1	PE1	PE1	PE1	PE1	PE1	PE1
P42345	MTOR_HUMAN	143	143	139	137	125	121	99	57	Yes	Yes	Yes	Yes	Yes	Yes	Yes	Yes	Serine/threonine-protein kinase mTOR	Serine/threonine-protein kinase mTOR	Serine/threonine-protein kinase mTOR	Serine/threonine-protein kinase mTOR	Serine/threonine-protein kinase mTOR	Serine/threonine-protein kinase mTOR	Serine/threonine-protein kinase mTOR	Serine/threonine-protein kinase mTOR	PE1	PE1	PE1	PE1	PE1	PE1	PE1
P60328	KR123_HUMAN	143	143	136	136	137	136	0	0	Yes	Yes	Yes	Yes	Yes	Yes	Yes	Yes	Keratin-associated protein 12-3	Keratin-associated protein 12-3	Keratin-associated protein 12-3	Keratin-associated protein 12-3	Keratin-associated protein 12-3	Keratin-associated protein 12-3	Keratin-associated protein 12-3		PE1	PE1	PE1	PE1	PE1	PE1	PE1
P09429	HMGB1_HUMAN	143	119	97	95	90	90	83	75	Yes	Yes	Yes	Yes	Yes	Yes	Yes	Yes	High mobility group protein B1	High mobility group protein B1	High mobility group protein B1	High mobility group protein B1	High mobility group protein B1	High mobility group protein B1	High mobility group protein B1	High mobility group protein B1	PE1	PE1	PE1	PE1	PE1	PE1	PE1
P19338	NUCL_HUMAN	142	171	166	165	127	125	112	80	Yes	Yes	Yes	Yes	Yes	Yes	Yes	Yes	Nucleolin	Nucleolin	Nucleolin	Nucleolin	Nucleolin	Nucleolin	Nucleolin	Nucleolin	PE1	PE1	PE1	PE1	PE1	PE1	PE1
Q12959	DLG1_HUMAN	142	141	143	143	112	112	88	82	Yes	Yes	Yes	Yes	Yes	Yes	Yes	Yes	Disks large homolog 1	Disks large homolog 1	Disks large homolog 1	Disks large homolog 1	Disks large homolog 1	Disks large homolog 1	Disks large homolog 1	Disks large homolog 1	PE1	PE1	PE1	PE1	PE1	PE1	PE1
Q71U36	TBA1A_HUMAN	142	141	138	138	134	130	117	74	Yes	Yes	Yes	Yes	Yes	Yes	Yes	Yes	Tubulin alpha-1A chain	Tubulin alpha-1A chain	Tubulin alpha-1A chain	Tubulin alpha-1A chain	Tubulin alpha-1A chain	Tubulin alpha-1A chain	Tubulin alpha-1A chain	Tubulin alpha-1A chain	PE1	PE1	PE1	PE1	PE1	PE1	PE1
P62195	PRS8_HUMAN	142	140	134	133	121	118	88	49	Yes	Yes	Yes	Yes	Yes	Yes	Yes	Yes	26S proteasome regulatory subunit 8	26S proteasome regulatory subunit 8	26S proteasome regulatory subunit 8	26S proteasome regulatory subunit 8	26S proteasome regulatory subunit 8	26S proteasome regulatory subunit 8	26S protease regulatory subunit 8	26S protease regulatory subunit 8	PE1	PE1	PE1	PE1	PE1	PE1	PE1
Q8IZU0	FAM9B_HUMAN	141	141	135	134	133	128	114	0	Yes	Yes	Yes	Yes	Yes	Yes	Yes	Yes	Protein FAM9B	Protein FAM9B	Protein FAM9B	Protein FAM9B	Protein FAM9B	Protein FAM9B	Protein FAM9B	Protein FAM9B	PE1	PE1	PE1	PE1	PE1	PE1	PE2
P04406	G3P_HUMAN	140	149	147	146	119	116	113	99	Yes	Yes	Yes	Yes	Yes	Yes	Yes	Yes	Glyceraldehyde-3-phosphate dehydrogenase	Glyceraldehyde-3-phosphate dehydrogenase	Glyceraldehyde-3-phosphate dehydrogenase	Glyceraldehyde-3-phosphate dehydrogenase	Glyceraldehyde-3-phosphate dehydrogenase	Glyceraldehyde-3-phosphate dehydrogenase	Glyceraldehyde-3-phosphate dehydrogenase	Glyceraldehyde-3-phosphate dehydrogenase	PE1	PE1	PE1	PE1	PE1	PE1	PE1
Q13625	ASPP2_HUMAN	140	141	83	83	75	75	72	35	Yes	Yes	Yes	Yes	Yes	Yes	Yes	Yes	Apoptosis-stimulating of p53 protein 2	Apoptosis-stimulating of p53 protein 2	Apoptosis-stimulating of p53 protein 2	Apoptosis-stimulating of p53 protein 2	Apoptosis-stimulating of p53 protein 2	Apoptosis-stimulating of p53 protein 2	Apoptosis-stimulating of p53 protein 2	Apoptosis-stimulating of p53 protein 2	PE1	PE1	PE1	PE1	PE1	PE1	PE1
P29350	PTN6_HUMAN	140	140	140	139	134	129	109	102	Yes	Yes	Yes	Yes	Yes	Yes	Yes	Yes	Tyrosine-protein phosphatase non-receptor type 6	Tyrosine-protein phosphatase non-receptor type 6	Tyrosine-protein phosphatase non-receptor type 6	Tyrosine-protein phosphatase non-receptor type 6	Tyrosine-protein phosphatase non-receptor type 6	Tyrosine-protein phosphatase non-receptor type 6	Tyrosine-protein phosphatase non-receptor type 6	Tyrosine-protein phosphatase non-receptor type 6	PE1	PE1	PE1	PE1	PE1	PE1	PE1
P10909	CLUS_HUMAN	140	140	137	135	83	81	70	30	Yes	Yes	Yes	Yes	Yes	Yes	Yes	Yes	Clusterin	Clusterin	Clusterin	Clusterin	Clusterin	Clusterin	Clusterin	Clusterin	PE1	PE1	PE1	PE1	PE1	PE1	PE1
Q8N8B7	TEANC_HUMAN	140	140	133	133	133	111	37	10	Yes	Yes	Yes	Yes	Yes	Yes	Yes	Yes	Transcription elongation factor A N-terminal and central domain-containing protein	Transcription elongation factor A N-terminal and central domain-containing protein	Transcription elongation factor A N-terminal and central domain-containing protein	Transcription elongation factor A N-terminal and central domain-containing protein	Transcription elongation factor A N-terminal and central domain-containing protein	Transcription elongation factor A N-terminal and central domain-containing protein	Transcription elongation factor A N-terminal and central domain-containing protein	Transcription elongation factor A N-terminal and central domain-containing protein	PE1	PE1	PE1	PE1	PE1	PE1	PE2
Q13309	SKP2_HUMAN	140	140	129	129	122	116	108	61	Yes	Yes	Yes	Yes	Yes	Yes	Yes	Yes	S-phase kinase-associated protein 2	S-phase kinase-associated protein 2	S-phase kinase-associated protein 2	S-phase kinase-associated protein 2	S-phase kinase-associated protein 2	S-phase kinase-associated protein 2	S-phase kinase-associated protein 2	S-phase kinase-associated protein 2	PE1	PE1	PE1	PE1	PE1	PE1	PE1
Q5JXX7	TMM31_HUMAN	140	140	2	2	2	2	2	0	Yes	Yes	Yes	Yes	Yes	Yes	Yes	Yes	Transmembrane protein 31	Transmembrane protein 31	Transmembrane protein 31	Transmembrane protein 31	Transmembrane protein 31	Transmembrane protein 31	Transmembrane protein 31	Transmembrane protein 31	PE1	PE1	PE1	PE1	PE1	PE1	PE2
P20618	PSB1_HUMAN	140	137	134	134	129	92	45	29	Yes	Yes	Yes	Yes	Yes	Yes	Yes	Yes	Proteasome subunit beta type-1	Proteasome subunit beta type-1	Proteasome subunit beta type-1	Proteasome subunit beta type-1	Proteasome subunit beta type-1	Proteasome subunit beta type-1	Proteasome subunit beta type-1	Proteasome subunit beta type-1	PE1	PE1	PE1	PE1	PE1	PE1	PE1
P08631	HCK_HUMAN	140	137	127	126	125	119	86	71	Yes	Yes	Yes	Yes	Yes	Yes	Yes	Yes	Tyrosine-protein kinase HCK	Tyrosine-protein kinase HCK	Tyrosine-protein kinase HCK	Tyrosine-protein kinase HCK	Tyrosine-protein kinase HCK	Tyrosine-protein kinase HCK	Tyrosine-protein kinase HCK	Tyrosine-protein kinase HCK	PE1	PE1	PE1	PE1	PE1	PE1	PE1
P54646	AAPK2_HUMAN	140	133	133	134	132	125	54	13	Yes	Yes	Yes	Yes	Yes	Yes	Yes	Yes	5'-AMP-activated protein kinase catalytic subunit alpha-2	5'-AMP-activated protein kinase catalytic subunit alpha-2	5'-AMP-activated protein kinase catalytic subunit alpha-2	5'-AMP-activated protein kinase catalytic subunit alpha-2	5'-AMP-activated protein kinase catalytic subunit alpha-2	5'-AMP-activated protein kinase catalytic subunit alpha-2	5'-AMP-activated protein kinase catalytic subunit alpha-2	5'-AMP-activated protein kinase catalytic subunit alpha-2	PE1	PE1	PE1	PE1	PE1	PE1	PE1
Q13153	PAK1_HUMAN	140	115	111	112	110	110	103	83	Yes	Yes	Yes	Yes	Yes	Yes	Yes	Yes	Serine/threonine-protein kinase PAK 1	Serine/threonine-protein kinase PAK 1	Serine/threonine-protein kinase PAK 1	Serine/threonine-protein kinase PAK 1	Serine/threonine-protein kinase PAK 1	Serine/threonine-protein kinase PAK 1	Serine/threonine-protein kinase PAK 1	Serine/threonine-protein kinase PAK 1	PE1	PE1	PE1	PE1	PE1	PE1	PE1
P49286	MTR1B_HUMAN	139	139	139	138	138	138	7	21	Yes	Yes	Yes	Yes	Yes	Yes	Yes	Yes	Melatonin receptor type 1B	Melatonin receptor type 1B	Melatonin receptor type 1B	Melatonin receptor type 1B	Melatonin receptor type 1B	Melatonin receptor type 1B	Melatonin receptor type 1B	Melatonin receptor type 1B	PE1	PE1	PE1	PE1	PE1	PE1	PE1
Q15714	T22D1_HUMAN	139	138	138	138	138	138	139	160	Yes	Yes	Yes	Yes	Yes	Yes	Yes	Yes	TSC22 domain family protein 1	TSC22 domain family protein 1	TSC22 domain family protein 1	TSC22 domain family protein 1	TSC22 domain family protein 1	TSC22 domain family protein 1	TSC22 domain family protein 1	TSC22 domain family protein 1	PE1	PE1	PE1	PE1	PE1	PE1	PE1
P48634	PRC2A_HUMAN	139	32	32	32	30	30	29	25	Yes	Yes	Yes	Yes	Yes	Yes	Yes	Yes	Protein PRRC2A	Protein PRRC2A	Protein PRRC2A	Protein PRRC2A	Protein PRRC2A	Protein PRRC2A	Protein PRRC2A	Protein PRRC2A	PE1	PE1	PE1	PE1	PE1	PE1	PE1
P50750	CDK9_HUMAN	138	139	139	138	116	114	109	71	Yes	Yes	Yes	Yes	Yes	Yes	Yes	Yes	Cyclin-dependent kinase 9	Cyclin-dependent kinase 9	Cyclin-dependent kinase 9	Cyclin-dependent kinase 9	Cyclin-dependent kinase 9	Cyclin-dependent kinase 9	Cyclin-dependent kinase 9	Cyclin-dependent kinase 9	PE1	PE1	PE1	PE1	PE1	PE1	PE1
P55040	GEM_HUMAN	138	139	132	132	129	102	43	16	Yes	Yes	Yes	Yes	Yes	Yes	Yes	Yes	GTP-binding protein GEM	GTP-binding protein GEM	GTP-binding protein GEM	GTP-binding protein GEM	GTP-binding protein GEM	GTP-binding protein GEM	GTP-binding protein GEM	GTP-binding protein GEM	PE1	PE1	PE1	PE1	PE1	PE1	PE1
Q15834	CC85B_HUMAN	138	138	138	138	138	138	132	131	Yes	Yes	Yes	Yes	Yes	Yes	Yes	Yes	Coiled-coil domain-containing protein 85B	Coiled-coil domain-containing protein 85B	Coiled-coil domain-containing protein 85B	Coiled-coil domain-containing protein 85B	Coiled-coil domain-containing protein 85B	Coiled-coil domain-containing protein 85B	Coiled-coil domain-containing protein 85B	Coiled-coil domain-containing protein 85B	PE1	PE1	PE1	PE1	PE1	PE1	PE1
P22736	NR4A1_HUMAN	138	138	136	133	127	124	117	83	Yes	Yes	Yes	Yes	Yes	Yes	Yes	Yes	Nuclear receptor subfamily 4 group A member 1	Nuclear receptor subfamily 4 group A member 1	Nuclear receptor subfamily 4 group A member 1	Nuclear receptor subfamily 4 group A member 1	Nuclear receptor subfamily 4 group A member 1	Nuclear receptor subfamily 4 group A member 1	Nuclear receptor subfamily 4 group A member 1	Nuclear receptor subfamily 4 group A member 1	PE1	PE1	PE1	PE1	PE1	PE1	PE1
Q6RW13	ATRAP_HUMAN	138	138	135	135	133	104	72	13	Yes	Yes	Yes	Yes	Yes	Yes	Yes	Yes	Type-1 angiotensin II receptor-associated protein	Type-1 angiotensin II receptor-associated protein	Type-1 angiotensin II receptor-associated protein	Type-1 angiotensin II receptor-associated protein	Type-1 angiotensin II receptor-associated protein	Type-1 angiotensin II receptor-associated protein	Type-1 angiotensin II receptor-associated protein	Type-1 angiotensin II receptor-associated protein	PE1	PE1	PE1	PE1	PE1	PE1	PE1
Q00610	CLH1_HUMAN	138	134	133	132	124	122	121	89	Yes	Yes	Yes	Yes	Yes	Yes	Yes	Yes	Clathrin heavy chain 1	Clathrin heavy chain 1	Clathrin heavy chain 1	Clathrin heavy chain 1	Clathrin heavy chain 1	Clathrin heavy chain 1	Clathrin heavy chain 1	Clathrin heavy chain 1	PE1	PE1	PE1	PE1	PE1	PE1	PE1
P51965	UB2E1_HUMAN	137	137	131	131	130	123	122	64	Yes	Yes	Yes	Yes	Yes	Yes	Yes	Yes	Ubiquitin-conjugating enzyme E2 E1	Ubiquitin-conjugating enzyme E2 E1	Ubiquitin-conjugating enzyme E2 E1	Ubiquitin-conjugating enzyme E2 E1	Ubiquitin-conjugating enzyme E2 E1	Ubiquitin-conjugating enzyme E2 E1	Ubiquitin-conjugating enzyme E2 E1	Ubiquitin-conjugating enzyme E2 E1	PE1	PE1	PE1	PE1	PE1	PE1	PE1
Q9UQ35	SRRM2_HUMAN	137	136	136	136	134	134	133	123	Yes	Yes	Yes	Yes	Yes	Yes	Yes	Yes	Serine/arginine repetitive matrix protein 2	Serine/arginine repetitive matrix protein 2	Serine/arginine repetitive matrix protein 2	Serine/arginine repetitive matrix protein 2	Serine/arginine repetitive matrix protein 2	Serine/arginine repetitive matrix protein 2	Serine/arginine repetitive matrix protein 2	Serine/arginine repetitive matrix protein 2	PE1	PE1	PE1	PE1	PE1	PE1	PE1
P07437	TBB5_HUMAN	137	126	116	117	114	112	107	70	Yes	Yes	Yes	Yes	Yes	Yes	Yes	Yes	Tubulin beta chain	Tubulin beta chain	Tubulin beta chain	Tubulin beta chain	Tubulin beta chain	Tubulin beta chain	Tubulin beta chain	Tubulin beta chain	PE1	PE1	PE1	PE1	PE1	PE1	PE1
Q14203	DCTN1_HUMAN	137	90	83	84	80	79	71	59	Yes	Yes	Yes	Yes	Yes	Yes	Yes	Yes	Dynactin subunit 1	Dynactin subunit 1	Dynactin subunit 1	Dynactin subunit 1	Dynactin subunit 1	Dynactin subunit 1	Dynactin subunit 1	Dynactin subunit 1	PE1	PE1	PE1	PE1	PE1	PE1	PE1
Q15428	SF3A2_HUMAN	136	139	136	136	132	131	121	118	Yes	Yes	Yes	Yes	Yes	Yes	Yes	Yes	Splicing factor 3A subunit 2	Splicing factor 3A subunit 2	Splicing factor 3A subunit 2	Splicing factor 3A subunit 2	Splicing factor 3A subunit 2	Splicing factor 3A subunit 2	Splicing factor 3A subunit 2	Splicing factor 3A subunit 2	PE1	PE1	PE1	PE1	PE1	PE1	PE1
O95967	FBLN4_HUMAN	136	136	131	131	131	119	51	38	Yes	Yes	Yes	Yes	Yes	Yes	Yes	Yes	EGF-containing fibulin-like extracellular matrix protein 2	EGF-containing fibulin-like extracellular matrix protein 2	EGF-containing fibulin-like extracellular matrix protein 2	EGF-containing fibulin-like extracellular matrix protein 2	EGF-containing fibulin-like extracellular matrix protein 2	EGF-containing fibulin-like extracellular matrix protein 2	EGF-containing fibulin-like extracellular matrix protein 2	EGF-containing fibulin-like extracellular matrix protein 2	PE1	PE1	PE1	PE1	PE1	PE1	PE1
P29972	AQP1_HUMAN	136	136	131	131	128	96	42	9	Yes	Yes	Yes	Yes	Yes	Yes	Yes	Yes	Aquaporin-1	Aquaporin-1	Aquaporin-1	Aquaporin-1	Aquaporin-1	Aquaporin-1	Aquaporin-1	Aquaporin-1	PE1	PE1	PE1	PE1	PE1	PE1	PE1
Q96JN2	CC136_HUMAN	136	136	65	65	63	62	62	8	Yes	Yes	Yes	Yes	Yes	Yes	Yes	Yes	Coiled-coil domain-containing protein 136	Coiled-coil domain-containing protein 136	Coiled-coil domain-containing protein 136	Coiled-coil domain-containing protein 136	Coiled-coil domain-containing protein 136	Coiled-coil domain-containing protein 136	Coiled-coil domain-containing protein 136	Coiled-coil domain-containing protein 136	PE1	PE1	PE1	PE1	PE1	PE1	PE2
Q12873	CHD3_HUMAN	136	135	136	135	133	131	125	120	Yes	Yes	Yes	Yes	Yes	Yes	Yes	Yes	Chromodomain-helicase-DNA-binding protein 3	Chromodomain-helicase-DNA-binding protein 3	Chromodomain-helicase-DNA-binding protein 3	Chromodomain-helicase-DNA-binding protein 3	Chromodomain-helicase-DNA-binding protein 3	Chromodomain-helicase-DNA-binding protein 3	Chromodomain-helicase-DNA-binding protein 3	Chromodomain-helicase-DNA-binding protein 3	PE1	PE1	PE1	PE1	PE1	PE1	PE1
P61964	WDR5_HUMAN	136	132	127	127	123	123	104	65	Yes	Yes	Yes	Yes	Yes	Yes	Yes	Yes	WD repeat-containing protein 5	WD repeat-containing protein 5	WD repeat-containing protein 5	WD repeat-containing protein 5	WD repeat-containing protein 5	WD repeat-containing protein 5	WD repeat-containing protein 5	WD repeat-containing protein 5	PE1	PE1	PE1	PE1	PE1	PE1	PE1
P53355	DAPK1_HUMAN	135	137	135	135	127	41	35	29	Yes	Yes	Yes	Yes	Yes	Yes	Yes	Yes	Death-associated protein kinase 1	Death-associated protein kinase 1	Death-associated protein kinase 1	Death-associated protein kinase 1	Death-associated protein kinase 1	Death-associated protein kinase 1	Death-associated protein kinase 1	Death-associated protein kinase 1	PE1	PE1	PE1	PE1	PE1	PE1	PE1
P61968	LMO4_HUMAN	135	135	133	133	132	125	56	30	Yes	Yes	Yes	Yes	Yes	Yes	Yes	Yes	LIM domain transcription factor LMO4	LIM domain transcription factor LMO4	LIM domain transcription factor LMO4	LIM domain transcription factor LMO4	LIM domain transcription factor LMO4	LIM domain transcription factor LMO4	LIM domain transcription factor LMO4	LIM domain transcription factor LMO4	PE1	PE1	PE1	PE1	PE1	PE1	PE1
P19793	RXRA_HUMAN	135	135	132	133	131	130	127	109	Yes	Yes	Yes	Yes	Yes	Yes	Yes	Yes	Retinoic acid receptor RXR-alpha	Retinoic acid receptor RXR-alpha	Retinoic acid receptor RXR-alpha	Retinoic acid receptor RXR-alpha	Retinoic acid receptor RXR-alpha	Retinoic acid receptor RXR-alpha	Retinoic acid receptor RXR-alpha	Retinoic acid receptor RXR-alpha	PE1	PE1	PE1	PE1	PE1	PE1	PE1
P60331	KR101_HUMAN	135	135	75	76	74	73	73	0	Yes	Yes	Yes	Yes	Yes	Yes	Yes	Yes	Keratin-associated protein 10-1	Keratin-associated protein 10-1	Keratin-associated protein 10-1	Keratin-associated protein 10-1	Keratin-associated protein 10-1	Keratin-associated protein 10-1	Keratin-associated protein 10-1	Keratin-associated protein 10-1	PE2	PE2	PE2	PE2	PE2	PE2	PE2
P68036	UB2L3_HUMAN	135	134	130	129	97	95	86	47	Yes	Yes	Yes	Yes	Yes	Yes	Yes	Yes	Ubiquitin-conjugating enzyme E2 L3	Ubiquitin-conjugating enzyme E2 L3	Ubiquitin-conjugating enzyme E2 L3	Ubiquitin-conjugating enzyme E2 L3	Ubiquitin-conjugating enzyme E2 L3	Ubiquitin-conjugating enzyme E2 L3	Ubiquitin-conjugating enzyme E2 L3	Ubiquitin-conjugating enzyme E2 L3	PE1	PE1	PE1	PE1	PE1	PE1	PE1
P55036	PSMD4_HUMAN	135	133	134	135	131	131	122	86	Yes	Yes	Yes	Yes	Yes	Yes	Yes	Yes	26S proteasome non-ATPase regulatory subunit 4	26S proteasome non-ATPase regulatory subunit 4	26S proteasome non-ATPase regulatory subunit 4	26S proteasome non-ATPase regulatory subunit 4	26S proteasome non-ATPase regulatory subunit 4	26S proteasome non-ATPase regulatory subunit 4	26S proteasome non-ATPase regulatory subunit 4	26S proteasome non-ATPase regulatory subunit 4	PE1	PE1	PE1	PE1	PE1	PE1	PE1
Q02930	CREB5_HUMAN	135	132	130	130	128	119	40	5	Yes	Yes	Yes	Yes	Yes	Yes	Yes	Yes	Cyclic AMP-responsive element-binding protein 5	Cyclic AMP-responsive element-binding protein 5	Cyclic AMP-responsive element-binding protein 5	Cyclic AMP-responsive element-binding protein 5	Cyclic AMP-responsive element-binding protein 5	Cyclic AMP-responsive element-binding protein 5	Cyclic AMP-responsive element-binding protein 5	Cyclic AMP-responsive element-binding protein 5	PE1	PE1	PE1	PE1	PE1	PE1	PE1
Q96SQ5	ZN587_HUMAN	134	134	130	130	127	103	43	1	Yes	Yes	Yes	Yes	Yes	Yes	Yes	Yes	Zinc finger protein 587	Zinc finger protein 587	Zinc finger protein 587	Zinc finger protein 587	Zinc finger protein 587	Zinc finger protein 587	Zinc finger protein 587	Zinc finger protein 587	PE1	PE1	PE1	PE1	PE1	PE1	PE2
Q07817	B2CL1_HUMAN	134	134	127	127	124	102	98	87	Yes	Yes	Yes	Yes	Yes	Yes	Yes	Yes	Bcl-2-like protein 1	Bcl-2-like protein 1	Bcl-2-like protein 1	Bcl-2-like protein 1	Bcl-2-like protein 1	Bcl-2-like protein 1	Bcl-2-like protein 1	Bcl-2-like protein 1	PE1	PE1	PE1	PE1	PE1	PE1	PE1
P05549	AP2A_HUMAN	134	133	133	133	128	127	111	29	Yes	Yes	Yes	Yes	Yes	Yes	Yes	Yes	Transcription factor AP-2-alpha	Transcription factor AP-2-alpha	Transcription factor AP-2-alpha	Transcription factor AP-2-alpha	Transcription factor AP-2-alpha	Transcription factor AP-2-alpha	Transcription factor AP-2-alpha	Transcription factor AP-2-alpha	PE1	PE1	PE1	PE1	PE1	PE1	PE1
P78352	DLG4_HUMAN	134	133	130	131	119	119	119	111	Yes	Yes	Yes	Yes	Yes	Yes	Yes	Yes	Disks large homolog 4	Disks large homolog 4	Disks large homolog 4	Disks large homolog 4	Disks large homolog 4	Disks large homolog 4	Disks large homolog 4	Disks large homolog 4	PE1	PE1	PE1	PE1	PE1	PE1	PE1
O60739	EIF1B_HUMAN	134	132	134	134	134	133	130	159	Yes	Yes	Yes	Yes	Yes	Yes	Yes	Yes	Eukaryotic translation initiation factor 1b	Eukaryotic translation initiation factor 1b	Eukaryotic translation initiation factor 1b	Eukaryotic translation initiation factor 1b	Eukaryotic translation initiation factor 1b	Eukaryotic translation initiation factor 1b	Eukaryotic translation initiation factor 1b	Eukaryotic translation initiation factor 1b	PE1	PE1	PE1	PE1	PE1	PE1	PE1
Q9Y4E8	UBP15_HUMAN	134	124	119	119	113	113	69	14	Yes	Yes	Yes	Yes	Yes	Yes	Yes	Yes	Ubiquitin carboxyl-terminal hydrolase 15	Ubiquitin carboxyl-terminal hydrolase 15	Ubiquitin carboxyl-terminal hydrolase 15	Ubiquitin carboxyl-terminal hydrolase 15	Ubiquitin carboxyl-terminal hydrolase 15	Ubiquitin carboxyl-terminal hydrolase 15	Ubiquitin carboxyl-terminal hydrolase 15	Ubiquitin carboxyl-terminal hydrolase 15	PE1	PE1	PE1	PE1	PE1	PE1	PE1
P07196	NFL_HUMAN	134	59	59	59	51	52	38	20	Yes	Yes	Yes	Yes	Yes	Yes	Yes	Yes	Neurofilament light polypeptide	Neurofilament light polypeptide	Neurofilament light polypeptide	Neurofilament light polypeptide	Neurofilament light polypeptide	Neurofilament light polypeptide	Neurofilament light polypeptide	Neurofilament light polypeptide	PE1	PE1	PE1	PE1	PE1	PE1	PE1
Q15560	TCEA2_HUMAN	133	133	132	132	132	118	46	19	Yes	Yes	Yes	Yes	Yes	Yes	Yes	Yes	Transcription elongation factor A protein 2	Transcription elongation factor A protein 2	Transcription elongation factor A protein 2	Transcription elongation factor A protein 2	Transcription elongation factor A protein 2	Transcription elongation factor A protein 2	Transcription elongation factor A protein 2	Transcription elongation factor A protein 2	PE1	PE1	PE1	PE1	PE1	PE1	PE1
Q9UK80	UBP21_HUMAN	133	133	132	131	131	129	61	2	Yes	Yes	Yes	Yes	Yes	Yes	Yes	Yes	Ubiquitin carboxyl-terminal hydrolase 21	Ubiquitin carboxyl-terminal hydrolase 21	Ubiquitin carboxyl-terminal hydrolase 21	Ubiquitin carboxyl-terminal hydrolase 21	Ubiquitin carboxyl-terminal hydrolase 21	Ubiquitin carboxyl-terminal hydrolase 21	Ubiquitin carboxyl-terminal hydrolase 21	Ubiquitin carboxyl-terminal hydrolase 21	PE1	PE1	PE1	PE1	PE1	PE1	PE1
P35240	MERL_HUMAN	133	89	84	84	81	40	37	32	Yes	Yes	Yes	Yes	Yes	Yes	Yes	Yes	Merlin	Merlin	Merlin	Merlin	Merlin	Merlin	Merlin	Merlin	PE1	PE1	PE1	PE1	PE1	PE1	PE1
Q96DZ9	CKLF5_HUMAN	132	132	119	119	118	86	48	7	Yes	Yes	Yes	Yes	Yes	Yes	Yes	Yes	CKLF-like MARVEL transmembrane domain-containing protein 5	CKLF-like MARVEL transmembrane domain-containing protein 5	CKLF-like MARVEL transmembrane domain-containing protein 5	CKLF-like MARVEL transmembrane domain-containing protein 5	CKLF-like MARVEL transmembrane domain-containing protein 5	CKLF-like MARVEL transmembrane domain-containing protein 5	CKLF-like MARVEL transmembrane domain-containing protein 5	CKLF-like MARVEL transmembrane domain-containing protein 5	PE1	PE1	PE1	PE1	PE1	PE1	PE2
Q92574	TSC1_HUMAN	132	132	78	77	75	58	51	45	Yes	Yes	Yes	Yes	Yes	Yes	Yes	Yes	Hamartin	Hamartin	Hamartin	Hamartin	Hamartin	Hamartin	Hamartin	Hamartin	PE1	PE1	PE1	PE1	PE1	PE1	PE1
O00267	SPT5H_HUMAN	132	61	63	63	58	58	48	35	Yes	Yes	Yes	Yes	Yes	Yes	Yes	Yes	Transcription elongation factor SPT5	Transcription elongation factor SPT5	Transcription elongation factor SPT5	Transcription elongation factor SPT5	Transcription elongation factor SPT5	Transcription elongation factor SPT5	Transcription elongation factor SPT5	Transcription elongation factor SPT5	PE1	PE1	PE1	PE1	PE1	PE1	PE1
Q9H7E2	TDRD3_HUMAN	132	19	19	18	17	17	14	1	Yes	Yes	Yes	Yes	Yes	Yes	Yes	Yes	Tudor domain-containing protein 3	Tudor domain-containing protein 3	Tudor domain-containing protein 3	Tudor domain-containing protein 3	Tudor domain-containing protein 3	Tudor domain-containing protein 3	Tudor domain-containing protein 3	Tudor domain-containing protein 3	PE1	PE1	PE1	PE1	PE1	PE1	PE1
Q05397	FAK1_HUMAN	131	133	127	124	115	115	105	80	Yes	Yes	Yes	Yes	Yes	Yes	Yes	Yes	Focal adhesion kinase 1	Focal adhesion kinase 1	Focal adhesion kinase 1	Focal adhesion kinase 1	Focal adhesion kinase 1	Focal adhesion kinase 1	Focal adhesion kinase 1	Focal adhesion kinase 1	PE1	PE1	PE1	PE1	PE1	PE1	PE1
Q86UW9	DTX2_HUMAN	131	131	127	127	126	98	43	22	Yes	Yes	Yes	Yes	Yes	Yes	Yes	Yes	Probable E3 ubiquitin-protein ligase DTX2	Probable E3 ubiquitin-protein ligase DTX2	Probable E3 ubiquitin-protein ligase DTX2	Probable E3 ubiquitin-protein ligase DTX2	Probable E3 ubiquitin-protein ligase DTX2	Probable E3 ubiquitin-protein ligase DTX2	Probable E3 ubiquitin-protein ligase DTX2	Protein deltex-2	PE1	PE1	PE1	PE1	PE1	PE1	PE1
P10415	BCL2_HUMAN	131	131	126	124	122	120	116	101	Yes	Yes	Yes	Yes	Yes	Yes	Yes	Yes	Apoptosis regulator Bcl-2	Apoptosis regulator Bcl-2	Apoptosis regulator Bcl-2	Apoptosis regulator Bcl-2	Apoptosis regulator Bcl-2	Apoptosis regulator Bcl-2	Apoptosis regulator Bcl-2	Apoptosis regulator Bcl-2	PE1	PE1	PE1	PE1	PE1	PE1	PE1
O95273	CCDB1_HUMAN	131	131	120	120	117	113	75	18	Yes	Yes	Yes	Yes	Yes	Yes	Yes	Yes	Cyclin-D1-binding protein 1	Cyclin-D1-binding protein 1	Cyclin-D1-binding protein 1	Cyclin-D1-binding protein 1	Cyclin-D1-binding protein 1	Cyclin-D1-binding protein 1	Cyclin-D1-binding protein 1	Cyclin-D1-binding protein 1	PE1	PE1	PE1	PE1	PE1	PE1	PE1
P54259	ATN1_HUMAN	131	131	102	102	102	102	101	99	Yes	Yes	Yes	Yes	Yes	Yes	Yes	Yes	Atrophin-1	Atrophin-1	Atrophin-1	Atrophin-1	Atrophin-1	Atrophin-1	Atrophin-1	Atrophin-1	PE1	PE1	PE1	PE1	PE1	PE1	PE1
P04156	PRIO_HUMAN	131	121	106	106	101	91	89	82	Yes	Yes	Yes	Yes	Yes	Yes	Yes	Yes	Major prion protein	Major prion protein	Major prion protein	Major prion protein	Major prion protein	Major prion protein	Major prion protein	Major prion protein	PE1	PE1	PE1	PE1	PE1	PE1	PE1
O60573	IF4E2_HUMAN	131	119	119	119	118	118	50	10	Yes	Yes	Yes	Yes	Yes	Yes	Yes	Yes	Eukaryotic translation initiation factor 4E type 2	Eukaryotic translation initiation factor 4E type 2	Eukaryotic translation initiation factor 4E type 2	Eukaryotic translation initiation factor 4E type 2	Eukaryotic translation initiation factor 4E type 2	Eukaryotic translation initiation factor 4E type 2	Eukaryotic translation initiation factor 4E type 2	Eukaryotic translation initiation factor 4E type 2	PE1	PE1	PE1	PE1	PE1	PE1	PE1
P12830	CADH1_HUMAN	131	107	108	108	101	101	91	68	Yes	Yes	Yes	Yes	Yes	Yes	Yes	Yes	Cadherin-1	Cadherin-1	Cadherin-1	Cadherin-1	Cadherin-1	Cadherin-1	Cadherin-1	Cadherin-1	PE1	PE1	PE1	PE1	PE1	PE1	PE1
O60506	HNRPQ_HUMAN	131	54	53	51	46	46	43	36	Yes	Yes	Yes	Yes	Yes	Yes	Yes	Yes	Heterogeneous nuclear ribonucleoprotein Q	Heterogeneous nuclear ribonucleoprotein Q	Heterogeneous nuclear ribonucleoprotein Q	Heterogeneous nuclear ribonucleoprotein Q	Heterogeneous nuclear ribonucleoprotein Q	Heterogeneous nuclear ribonucleoprotein Q	Heterogeneous nuclear ribonucleoprotein Q	Heterogeneous nuclear ribonucleoprotein Q	PE1	PE1	PE1	PE1	PE1	PE1	PE1
Q9UBX2	DUX4_HUMAN	131	11	11	11	11	9	0	0	Yes	Yes	Yes	Yes	Yes	Yes	Yes	Yes	Double homeobox protein 4	Double homeobox protein 4	Double homeobox protein 4	Double homeobox protein 4	Double homeobox protein 4	Double homeobox protein 4	Double homeobox protein 4		PE1	PE1	PE1	PE1	PE1	PE1	PE1
Q9UBU8	MO4L1_HUMAN	130	130	128	128	119	107	86	49	Yes	Yes	Yes	Yes	Yes	Yes	Yes	Yes	Mortality factor 4-like protein 1	Mortality factor 4-like protein 1	Mortality factor 4-like protein 1	Mortality factor 4-like protein 1	Mortality factor 4-like protein 1	Mortality factor 4-like protein 1	Mortality factor 4-like protein 1	Mortality factor 4-like protein 1	PE1	PE1	PE1	PE1	PE1	PE1	PE1
Q3SXY8	AR13B_HUMAN	130	130	114	113	113	1	0	0	Yes	Yes	Yes	Yes	Yes	Yes	Yes	Yes	ADP-ribosylation factor-like protein 13B	ADP-ribosylation factor-like protein 13B	ADP-ribosylation factor-like protein 13B	ADP-ribosylation factor-like protein 13B	ADP-ribosylation factor-like protein 13B	ADP-ribosylation factor-like protein 13B	ADP-ribosylation factor-like protein 13B		PE1	PE1	PE1	PE1	PE1	PE1	PE1
Q14145	KEAP1_HUMAN	130	123	114	115	111	99	72	27	Yes	Yes	Yes	Yes	Yes	Yes	Yes	Yes	Kelch-like ECH-associated protein 1	Kelch-like ECH-associated protein 1	Kelch-like ECH-associated protein 1	Kelch-like ECH-associated protein 1	Kelch-like ECH-associated protein 1	Kelch-like ECH-associated protein 1	Kelch-like ECH-associated protein 1	Kelch-like ECH-associated protein 1	PE1	PE1	PE1	PE1	PE1	PE1	PE1
Q03989	ARI5A_HUMAN	129	130	121	121	120	107	19	1	Yes	Yes	Yes	Yes	Yes	Yes	Yes	Yes	AT-rich interactive domain-containing protein 5A	AT-rich interactive domain-containing protein 5A	AT-rich interactive domain-containing protein 5A	AT-rich interactive domain-containing protein 5A	AT-rich interactive domain-containing protein 5A	AT-rich interactive domain-containing protein 5A	AT-rich interactive domain-containing protein 5A	AT-rich interactive domain-containing protein 5A	PE1	PE1	PE1	PE1	PE1	PE1	PE1
P43364	MAGAB_HUMAN	129	129	130	130	127	125	99	63	Yes	Yes	Yes	Yes	Yes	Yes	Yes	Yes	Melanoma-associated antigen 11	Melanoma-associated antigen 11	Melanoma-associated antigen 11	Melanoma-associated antigen 11	Melanoma-associated antigen 11	Melanoma-associated antigen 11	Melanoma-associated antigen 11	Melanoma-associated antigen 11	PE1	PE1	PE1	PE1	PE1	PE1	PE1
Q7L0Q8	RHOU_HUMAN	129	129	129	129	130	130	8	7	Yes	Yes	Yes	Yes	Yes	Yes	Yes	Yes	Rho-related GTP-binding protein RhoU	Rho-related GTP-binding protein RhoU	Rho-related GTP-binding protein RhoU	Rho-related GTP-binding protein RhoU	Rho-related GTP-binding protein RhoU	Rho-related GTP-binding protein RhoU	Rho-related GTP-binding protein RhoU	Rho-related GTP-binding protein RhoU	PE1	PE1	PE1	PE1	PE1	PE1	PE1
P11171	EPB41_HUMAN	129	129	129	129	128	128	126	133	Yes	Yes	Yes	Yes	Yes	Yes	Yes	Yes	Protein 4.1	Protein 4.1	Protein 4.1	Protein 4.1	Protein 4.1	Protein 4.1	Protein 4.1	Protein 4.1	PE1	PE1	PE1	PE1	PE1	PE1	PE1
Q92914	FGF11_HUMAN	129	129	128	128	3	4	0	0	Yes	Yes	Yes	Yes	Yes	Yes	Yes	Yes	Fibroblast growth factor 11	Fibroblast growth factor 11	Fibroblast growth factor 11	Fibroblast growth factor 11	Fibroblast growth factor 11	Fibroblast growth factor 11	Fibroblast growth factor 11		PE1	PE1	PE2	PE2	PE2	PE2	PE2
O60674	JAK2_HUMAN	129	129	128	127	123	120	118	101	Yes	Yes	Yes	Yes	Yes	Yes	Yes	Yes	Tyrosine-protein kinase JAK2	Tyrosine-protein kinase JAK2	Tyrosine-protein kinase JAK2	Tyrosine-protein kinase JAK2	Tyrosine-protein kinase JAK2	Tyrosine-protein kinase JAK2	Tyrosine-protein kinase JAK2	Tyrosine-protein kinase JAK2	PE1	PE1	PE1	PE1	PE1	PE1	PE1
P60370	KR105_HUMAN	129	129	127	127	127	126	0	0	Yes	Yes	Yes	Yes	Yes	Yes	Yes	Yes	Keratin-associated protein 10-5	Keratin-associated protein 10-5	Keratin-associated protein 10-5	Keratin-associated protein 10-5	Keratin-associated protein 10-5	Keratin-associated protein 10-5	Keratin-associated protein 10-5		PE1	PE1	PE1	PE1	PE1	PE1	PE2
Q9BYQ3	KRA93_HUMAN	129	129	117	117	118	116	1	2	Yes	Yes	Yes	Yes	Yes	Yes	Yes	Yes	Keratin-associated protein 9-3	Keratin-associated protein 9-3	Keratin-associated protein 9-3	Keratin-associated protein 9-3	Keratin-associated protein 9-3	Keratin-associated protein 9-3	Keratin-associated protein 9-3	Keratin-associated protein 9-3	PE1	PE1	PE1	PE1	PE1	PE1	PE2
Q8TAF8	LHPL5_HUMAN	129	129	58	58	58	5	2	0	Yes	Yes	Yes	Yes	Yes	Yes	Yes	Yes	LHFPL tetraspan subfamily member 5 protein	LHFPL tetraspan subfamily member 5 protein	LHFPL tetraspan subfamily member 5 protein	LHFPL tetraspan subfamily member 5 protein	LHFPL tetraspan subfamily member 5 protein	LHFPL tetraspan subfamily member 5 protein	Tetraspan membrane protein of hair cell stereocilia	Tetraspan membrane protein of hair cell stereocilia	PE1	PE1	PE1	PE1	PE1	PE1	PE1
Q92624	APBP2_HUMAN	129	128	124	124	122	122	83	26	Yes	Yes	Yes	Yes	Yes	Yes	Yes	Yes	Amyloid protein-binding protein 2	Amyloid protein-binding protein 2	Amyloid protein-binding protein 2	Amyloid protein-binding protein 2	Amyloid protein-binding protein 2	Amyloid protein-binding protein 2	Amyloid protein-binding protein 2	Amyloid protein-binding protein 2	PE1	PE1	PE1	PE1	PE1	PE1	PE1
P33993	MCM7_HUMAN	129	125	123	121	110	104	99	72	Yes	Yes	Yes	Yes	Yes	Yes	Yes	Yes	DNA replication licensing factor MCM7	DNA replication licensing factor MCM7	DNA replication licensing factor MCM7	DNA replication licensing factor MCM7	DNA replication licensing factor MCM7	DNA replication licensing factor MCM7	DNA replication licensing factor MCM7	DNA replication licensing factor MCM7	PE1	PE1	PE1	PE1	PE1	PE1	PE1
P27797	CALR_HUMAN	129	80	78	86	71	64	60	48	Yes	Yes	Yes	Yes	Yes	Yes	Yes	Yes	Calreticulin	Calreticulin	Calreticulin	Calreticulin	Calreticulin	Calreticulin	Calreticulin	Calreticulin	PE1	PE1	PE1	PE1	PE1	PE1	PE1
P27694	RFA1_HUMAN	128	128	129	121	114	111	97	67	Yes	Yes	Yes	Yes	Yes	Yes	Yes	Yes	Replication protein A 70 kDa DNA-binding subunit	Replication protein A 70 kDa DNA-binding subunit	Replication protein A 70 kDa DNA-binding subunit	Replication protein A 70 kDa DNA-binding subunit	Replication protein A 70 kDa DNA-binding subunit	Replication protein A 70 kDa DNA-binding subunit	Replication protein A 70 kDa DNA-binding subunit	Replication protein A 70 kDa DNA-binding subunit	PE1	PE1	PE1	PE1	PE1	PE1	PE1
O15160	RPAC1_HUMAN	128	127	114	114	113	99	39	12	Yes	Yes	Yes	Yes	Yes	Yes	Yes	Yes	DNA-directed RNA polymerases I and III subunit RPAC1	DNA-directed RNA polymerases I and III subunit RPAC1	DNA-directed RNA polymerases I and III subunit RPAC1	DNA-directed RNA polymerases I and III subunit RPAC1	DNA-directed RNA polymerases I and III subunit RPAC1	DNA-directed RNA polymerases I and III subunit RPAC1	DNA-directed RNA polymerases I and III subunit RPAC1	DNA-directed RNA polymerases I and III subunit RPAC1	PE1	PE1	PE1	PE1	PE1	PE1	PE1
Q14974	IMB1_HUMAN	127	127	123	123	113	111	100	86	Yes	Yes	Yes	Yes	Yes	Yes	Yes	Yes	Importin subunit beta-1	Importin subunit beta-1	Importin subunit beta-1	Importin subunit beta-1	Importin subunit beta-1	Importin subunit beta-1	Importin subunit beta-1	Importin subunit beta-1	PE1	PE1	PE1	PE1	PE1	PE1	PE1
O95429	BAG4_HUMAN	127	127	121	121	121	118	17	8	Yes	Yes	Yes	Yes	Yes	Yes	Yes	Yes	BAG family molecular chaperone regulator 4	BAG family molecular chaperone regulator 4	BAG family molecular chaperone regulator 4	BAG family molecular chaperone regulator 4	BAG family molecular chaperone regulator 4	BAG family molecular chaperone regulator 4	BAG family molecular chaperone regulator 4	BAG family molecular chaperone regulator 4	PE1	PE1	PE1	PE1	PE1	PE1	PE1
P02751	FINC_HUMAN	127	126	119	118	114	112	111	87	Yes	Yes	Yes	Yes	Yes	Yes	Yes	Yes	Fibronectin	Fibronectin	Fibronectin	Fibronectin	Fibronectin	Fibronectin	Fibronectin	Fibronectin	PE1	PE1	PE1	PE1	PE1	PE1	PE1
Q7L5N1	CSN6_HUMAN	127	123	121	120	116	111	104	83	Yes	Yes	Yes	Yes	Yes	Yes	Yes	Yes	COP9 signalosome complex subunit 6	COP9 signalosome complex subunit 6	COP9 signalosome complex subunit 6	COP9 signalosome complex subunit 6	COP9 signalosome complex subunit 6	COP9 signalosome complex subunit 6	COP9 signalosome complex subunit 6	COP9 signalosome complex subunit 6	PE1	PE1	PE1	PE1	PE1	PE1	PE1
Q01105	SET_HUMAN	127	117	110	110	104	101	92	70	Yes	Yes	Yes	Yes	Yes	Yes	Yes	Yes	Protein SET	Protein SET	Protein SET	Protein SET	Protein SET	Protein SET	Protein SET	Protein SET	PE1	PE1	PE1	PE1	PE1	PE1	PE1
P45973	CBX5_HUMAN	127	114	167	166	160	156	148	66	Yes	Yes	Yes	Yes	Yes	Yes	Yes	Yes	Chromobox protein homolog 5	Chromobox protein homolog 5	Chromobox protein homolog 5	Chromobox protein homolog 5	Chromobox protein homolog 5	Chromobox protein homolog 5	Chromobox protein homolog 5	Chromobox protein homolog 5	PE1	PE1	PE1	PE1	PE1	PE1	PE1
Q14005	IL16_HUMAN	127	110	100	99	99	32	32	29	Yes	Yes	Yes	Yes	Yes	Yes	Yes	Yes	Pro-interleukin-16	Pro-interleukin-16	Pro-interleukin-16	Pro-interleukin-16	Pro-interleukin-16	Pro-interleukin-16	Pro-interleukin-16	Pro-interleukin-16 [Cleaved into: Interleukin-16	PE1	PE1	PE1	PE1	PE1	PE1	PE1
Q9UPQ9	TNR6B_HUMAN	127	21	20	21	21	21	13	10	Yes	Yes	Yes	Yes	Yes	Yes	Yes	Yes	Trinucleotide repeat-containing gene 6B protein	Trinucleotide repeat-containing gene 6B protein	Trinucleotide repeat-containing gene 6B protein	Trinucleotide repeat-containing gene 6B protein	Trinucleotide repeat-containing gene 6B protein	Trinucleotide repeat-containing gene 6B protein	Trinucleotide repeat-containing gene 6B protein	Trinucleotide repeat-containing gene 6B protein	PE1	PE1	PE1	PE1	PE1	PE1	PE1
Q13422	IKZF1_HUMAN	126	126	128	128	122	119	86	34	Yes	Yes	Yes	Yes	Yes	Yes	Yes	Yes	DNA-binding protein Ikaros	DNA-binding protein Ikaros	DNA-binding protein Ikaros	DNA-binding protein Ikaros	DNA-binding protein Ikaros	DNA-binding protein Ikaros	DNA-binding protein Ikaros	DNA-binding protein Ikaros	PE1	PE1	PE1	PE1	PE1	PE1	PE1
O15162	PLS1_HUMAN	126	126	126	126	124	124	124	76	Yes	Yes	Yes	Yes	Yes	Yes	Yes	Yes	Phospholipid scramblase 1	Phospholipid scramblase 1	Phospholipid scramblase 1	Phospholipid scramblase 1	Phospholipid scramblase 1	Phospholipid scramblase 1	Phospholipid scramblase 1	Phospholipid scramblase 1	PE1	PE1	PE1	PE1	PE1	PE1	PE1
P49023	PAXI_HUMAN	126	126	123	116	115	112	101	79	Yes	Yes	Yes	Yes	Yes	Yes	Yes	Yes	Paxillin	Paxillin	Paxillin	Paxillin	Paxillin	Paxillin	Paxillin	Paxillin	PE1	PE1	PE1	PE1	PE1	PE1	PE1
Q9UKR5	ERG28_HUMAN	126	126	103	103	103	77	64	63	Yes	Yes	Yes	Yes	Yes	Yes	Yes	Yes	Ergosterol biosynthetic protein 28 homolog	Ergosterol biosynthetic protein 28 homolog	Probable ergosterol biosynthetic protein 28	Probable ergosterol biosynthetic protein 28	Probable ergosterol biosynthetic protein 28	Probable ergosterol biosynthetic protein 28	Probable ergosterol biosynthetic protein 28	Probable ergosterol biosynthetic protein 28	PE1	PE1	PE1	PE1	PE1	PE1	PE1
Q8N5M9	JAGN1_HUMAN	126	126	103	103	103	19	5	0	Yes	Yes	Yes	Yes	Yes	Yes	Yes	Yes	Protein jagunal homolog 1	Protein jagunal homolog 1	Protein jagunal homolog 1	Protein jagunal homolog 1	Protein jagunal homolog 1	Protein jagunal homolog 1	Protein jagunal homolog 1	Protein jagunal homolog 1	PE1	PE1	PE1	PE1	PE1	PE1	PE1
Q96N21	AP4AT_HUMAN	126	126	68	68	68	23	1	0	Yes	Yes	Yes	Yes	Yes	Yes	Yes	Yes	AP-4 complex accessory subunit Tepsin	AP-4 complex accessory subunit Tepsin	AP-4 complex accessory subunit Tepsin	AP-4 complex accessory subunit Tepsin	AP-4 complex accessory subunit Tepsin	AP-4 complex accessory subunit Tepsin	AP-4 complex accessory subunit tepsin	Uncharacterized protein C17orf56	PE1	PE1	PE1	PE1	PE1	PE1	PE1
Q9BUN8	DERL1_HUMAN	126	125	123	126	125	104	49	18	Yes	Yes	Yes	Yes	Yes	Yes	Yes	Yes	Derlin-1	Derlin-1	Derlin-1	Derlin-1	Derlin-1	Derlin-1	Derlin-1	Derlin-1	PE1	PE1	PE1	PE1	PE1	PE1	PE1
P63261	ACTG_HUMAN	126	124	122	122	114	114	111	88	Yes	Yes	Yes	Yes	Yes	Yes	Yes	Yes	Actin, cytoplasmic 2	Actin, cytoplasmic 2	Actin, cytoplasmic 2	Actin, cytoplasmic 2	Actin, cytoplasmic 2	Actin, cytoplasmic 2	Actin, cytoplasmic 2	Actin, cytoplasmic 2	PE1	PE1	PE1	PE1	PE1	PE1	PE1
Q16236	NF2L2_HUMAN	126	79	78	78	78	73	68	38	Yes	Yes	Yes	Yes	Yes	Yes	Yes	Yes	Nuclear factor erythroid 2-related factor 2	Nuclear factor erythroid 2-related factor 2	Nuclear factor erythroid 2-related factor 2	Nuclear factor erythroid 2-related factor 2	Nuclear factor erythroid 2-related factor 2	Nuclear factor erythroid 2-related factor 2	Nuclear factor erythroid 2-related factor 2	Nuclear factor erythroid 2-related factor 2	PE1	PE1	PE1	PE1	PE1	PE1	PE1
O15169	AXIN1_HUMAN	125	130	132	131	108	106	78	55	Yes	Yes	Yes	Yes	Yes	Yes	Yes	Yes	Axin-1	Axin-1	Axin-1	Axin-1	Axin-1	Axin-1	Axin-1	Axin-1	PE1	PE1	PE1	PE1	PE1	PE1	PE1
Q92830	KAT2A_HUMAN	125	126	126	126	125	106	106	81	Yes	Yes	Yes	Yes	Yes	Yes	Yes	Yes	Histone acetyltransferase KAT2A	Histone acetyltransferase KAT2A	Histone acetyltransferase KAT2A	Histone acetyltransferase KAT2A	Histone acetyltransferase KAT2A	Histone acetyltransferase KAT2A	Histone acetyltransferase KAT2A	Histone acetyltransferase KAT2A	PE1	PE1	PE1	PE1	PE1	PE1	PE1
O15198	SMAD9_HUMAN	125	125	125	125	125	125	121	117	Yes	Yes	Yes	Yes	Yes	Yes	Yes	Yes	Mothers against decapentaplegic homolog 9	Mothers against decapentaplegic homolog 9	Mothers against decapentaplegic homolog 9	Mothers against decapentaplegic homolog 9	Mothers against decapentaplegic homolog 9	Mothers against decapentaplegic homolog 9	Mothers against decapentaplegic homolog 9	Mothers against decapentaplegic homolog 9	PE1	PE1	PE1	PE1	PE1	PE1	PE1
Q96ED9	HOOK2_HUMAN	125	125	123	123	122	118	36	26	Yes	Yes	Yes	Yes	Yes	Yes	Yes	Yes	Protein Hook homolog 2	Protein Hook homolog 2	Protein Hook homolog 2	Protein Hook homolog 2	Protein Hook homolog 2	Protein Hook homolog 2	Protein Hook homolog 2	Protein Hook homolog 2	PE1	PE1	PE1	PE1	PE1	PE1	PE1
Q9BYR5	KRA42_HUMAN	125	125	122	122	119	115	69	0	Yes	Yes	Yes	Yes	Yes	Yes	Yes	Yes	Keratin-associated protein 4-2	Keratin-associated protein 4-2	Keratin-associated protein 4-2	Keratin-associated protein 4-2	Keratin-associated protein 4-2	Keratin-associated protein 4-2	Keratin-associated protein 4-2	Keratin-associated protein 4-2	PE1	PE1	PE1	PE1	PE1	PE1	PE2
Q96Q45	TM237_HUMAN	125	125	117	116	116	98	2	1	Yes	Yes	Yes	Yes	Yes	Yes	Yes	Yes	Transmembrane protein 237	Transmembrane protein 237	Transmembrane protein 237	Transmembrane protein 237	Transmembrane protein 237	Transmembrane protein 237	Transmembrane protein 237	Transmembrane protein 237	PE1	PE1	PE1	PE1	PE1	PE1	PE1
P30153	2AAA_HUMAN	125	122	125	126	126	125	94	99	Yes	Yes	Yes	Yes	Yes	Yes	Yes	Yes	Serine/threonine-protein phosphatase 2A 65 kDa regulatory subunit A alpha isoform	Serine/threonine-protein phosphatase 2A 65 kDa regulatory subunit A alpha isoform	Serine/threonine-protein phosphatase 2A 65 kDa regulatory subunit A alpha isoform	Serine/threonine-protein phosphatase 2A 65 kDa regulatory subunit A alpha isoform	Serine/threonine-protein phosphatase 2A 65 kDa regulatory subunit A alpha isoform	Serine/threonine-protein phosphatase 2A 65 kDa regulatory subunit A alpha isoform	Serine/threonine-protein phosphatase 2A 65 kDa regulatory subunit A alpha isoform	Serine/threonine-protein phosphatase 2A 65 kDa regulatory subunit A alpha isoform	PE1	PE1	PE1	PE1	PE1	PE1	PE1
Q969T4	UB2E3_HUMAN	125	119	115	112	109	106	97	50	Yes	Yes	Yes	Yes	Yes	Yes	Yes	Yes	Ubiquitin-conjugating enzyme E2 E3	Ubiquitin-conjugating enzyme E2 E3	Ubiquitin-conjugating enzyme E2 E3	Ubiquitin-conjugating enzyme E2 E3	Ubiquitin-conjugating enzyme E2 E3	Ubiquitin-conjugating enzyme E2 E3	Ubiquitin-conjugating enzyme E2 E3	Ubiquitin-conjugating enzyme E2 E3	PE1	PE1	PE1	PE1	PE1	PE1	PE1
Q99683	M3K5_HUMAN	125	111	109	108	102	87	85	61	Yes	Yes	Yes	Yes	Yes	Yes	Yes	Yes	Mitogen-activated protein kinase kinase kinase 5	Mitogen-activated protein kinase kinase kinase 5	Mitogen-activated protein kinase kinase kinase 5	Mitogen-activated protein kinase kinase kinase 5	Mitogen-activated protein kinase kinase kinase 5	Mitogen-activated protein kinase kinase kinase 5	Mitogen-activated protein kinase kinase kinase 5	Mitogen-activated protein kinase kinase kinase 5	PE1	PE1	PE1	PE1	PE1	PE1	PE1
O00308	WWP2_HUMAN	125	106	100	100	98	98	73	40	Yes	Yes	Yes	Yes	Yes	Yes	Yes	Yes	NEDD4-like E3 ubiquitin-protein ligase WWP2	NEDD4-like E3 ubiquitin-protein ligase WWP2	NEDD4-like E3 ubiquitin-protein ligase WWP2	NEDD4-like E3 ubiquitin-protein ligase WWP2	NEDD4-like E3 ubiquitin-protein ligase WWP2	NEDD4-like E3 ubiquitin-protein ligase WWP2	NEDD4-like E3 ubiquitin-protein ligase WWP2	NEDD4-like E3 ubiquitin-protein ligase WWP2	PE1	PE1	PE1	PE1	PE1	PE1	PE1
P43220	GLP1R_HUMAN	124	125	124	124	86	86	49	5	Yes	Yes	Yes	Yes	Yes	Yes	Yes	Yes	Glucagon-like peptide 1 receptor	Glucagon-like peptide 1 receptor	Glucagon-like peptide 1 receptor	Glucagon-like peptide 1 receptor	Glucagon-like peptide 1 receptor	Glucagon-like peptide 1 receptor	Glucagon-like peptide 1 receptor	Glucagon-like peptide 1 receptor	PE1	PE1	PE1	PE1	PE1	PE1	PE1
O95678	K2C75_HUMAN	124	124	117	117	117	116	0	0	Yes	Yes	Yes	Yes	Yes	Yes	Yes	Yes	Keratin, type II cytoskeletal 75	Keratin, type II cytoskeletal 75	Keratin, type II cytoskeletal 75	Keratin, type II cytoskeletal 75	Keratin, type II cytoskeletal 75	Keratin, type II cytoskeletal 75	Keratin, type II cytoskeletal 75		PE1	PE1	PE1	PE1	PE1	PE1	PE1
P20333	TNR1B_HUMAN	124	122	124	121	121	120	118	108	Yes	Yes	Yes	Yes	Yes	Yes	Yes	Yes	Tumor necrosis factor receptor superfamily member 1B	Tumor necrosis factor receptor superfamily member 1B	Tumor necrosis factor receptor superfamily member 1B	Tumor necrosis factor receptor superfamily member 1B	Tumor necrosis factor receptor superfamily member 1B	Tumor necrosis factor receptor superfamily member 1B	Tumor necrosis factor receptor superfamily member 1B	Tumor necrosis factor receptor superfamily member 1B	PE1	PE1	PE1	PE1	PE1	PE1	PE1
Q9NYJ8	TAB2_HUMAN	124	120	121	119	117	115	102	57	Yes	Yes	Yes	Yes	Yes	Yes	Yes	Yes	TGF-beta-activated kinase 1 and MAP3K7-binding protein 2	TGF-beta-activated kinase 1 and MAP3K7-binding protein 2	TGF-beta-activated kinase 1 and MAP3K7-binding protein 2	TGF-beta-activated kinase 1 and MAP3K7-binding protein 2	TGF-beta-activated kinase 1 and MAP3K7-binding protein 2	TGF-beta-activated kinase 1 and MAP3K7-binding protein 2	TGF-beta-activated kinase 1 and MAP3K7-binding protein 2	TGF-beta-activated kinase 1 and MAP3K7-binding protein 2	PE1	PE1	PE1	PE1	PE1	PE1	PE1
Q16778	H2B2E_HUMAN	123	277	278	274	107	107	102	60	Yes	Yes	Yes	Yes	Yes	Yes	Yes	Yes	Histone H2B type 2-E	Histone H2B type 2-E	Histone H2B type 2-E	Histone H2B type 2-E	Histone H2B type 2-E	Histone H2B type 2-E	Histone H2B type 2-E	Histone H2B type 2-E	PE1	PE1	PE1	PE1	PE1	PE1	PE1
P08069	IGF1R_HUMAN	123	123	121	118	110	101	73	59	Yes	Yes	Yes	Yes	Yes	Yes	Yes	Yes	Insulin-like growth factor 1 receptor	Insulin-like growth factor 1 receptor	Insulin-like growth factor 1 receptor	Insulin-like growth factor 1 receptor	Insulin-like growth factor 1 receptor	Insulin-like growth factor 1 receptor	Insulin-like growth factor 1 receptor	Insulin-like growth factor 1 receptor	PE1	PE1	PE1	PE1	PE1	PE1	PE1
O43559	FRS3_HUMAN	123	123	118	118	117	87	23	10	Yes	Yes	Yes	Yes	Yes	Yes	Yes	Yes	Fibroblast growth factor receptor substrate 3	Fibroblast growth factor receptor substrate 3	Fibroblast growth factor receptor substrate 3	Fibroblast growth factor receptor substrate 3	Fibroblast growth factor receptor substrate 3	Fibroblast growth factor receptor substrate 3	Fibroblast growth factor receptor substrate 3	Fibroblast growth factor receptor substrate 3	PE1	PE1	PE1	PE1	PE1	PE1	PE1
P59991	KR122_HUMAN	123	123	117	117	116	115	21	0	Yes	Yes	Yes	Yes	Yes	Yes	Yes	Yes	Keratin-associated protein 12-2	Keratin-associated protein 12-2	Keratin-associated protein 12-2	Keratin-associated protein 12-2	Keratin-associated protein 12-2	Keratin-associated protein 12-2	Keratin-associated protein 12-2	Keratin-associated protein 12-2	PE1	PE1	PE1	PE1	PE1	PE1	PE1
P25800	RBTN1_HUMAN	123	123	113	110	110	94	37	7	Yes	Yes	Yes	Yes	Yes	Yes	Yes	Yes	Rhombotin-1	Rhombotin-1	Rhombotin-1	Rhombotin-1	Rhombotin-1	Rhombotin-1	Rhombotin-1	Rhombotin-1	PE1	PE1	PE1	PE1	PE1	PE1	PE2
Q8N6T7	SIR6_HUMAN	123	122	121	115	109	109	23	11	Yes	Yes	Yes	Yes	Yes	Yes	Yes	Yes	NAD-dependent protein deacetylase sirtuin-6	NAD-dependent protein deacetylase sirtuin-6	NAD-dependent protein deacetylase sirtuin-6	NAD-dependent protein deacetylase sirtuin-6	NAD-dependent protein deacetylase sirtuin-6	NAD-dependent protein deacetylase sirtuin-6	NAD-dependent protein deacetylase sirtuin-6	NAD-dependent deacetylase sirtuin-6	PE1	PE1	PE1	PE1	PE1	PE1	PE1
Q16082	HSPB2_HUMAN	123	122	118	118	118	116	23	17	Yes	Yes	Yes	Yes	Yes	Yes	Yes	Yes	Heat shock protein beta-2	Heat shock protein beta-2	Heat shock protein beta-2	Heat shock protein beta-2	Heat shock protein beta-2	Heat shock protein beta-2	Heat shock protein beta-2	Heat shock protein beta-2	PE1	PE1	PE1	PE1	PE1	PE1	PE1
P56545	CTBP2_HUMAN	123	121	117	117	117	117	85	41	Yes	Yes	Yes	Yes	Yes	Yes	Yes	Yes	C-terminal-binding protein 2	C-terminal-binding protein 2	C-terminal-binding protein 2	C-terminal-binding protein 2	C-terminal-binding protein 2	C-terminal-binding protein 2	C-terminal-binding protein 2	C-terminal-binding protein 2	PE1	PE1	PE1	PE1	PE1	PE1	PE1
Q96FW1	OTUB1_HUMAN	123	88	84	81	80	78	67	39	Yes	Yes	Yes	Yes	Yes	Yes	Yes	Yes	Ubiquitin thioesterase OTUB1	Ubiquitin thioesterase OTUB1	Ubiquitin thioesterase OTUB1	Ubiquitin thioesterase OTUB1	Ubiquitin thioesterase OTUB1	Ubiquitin thioesterase OTUB1	Ubiquitin thioesterase OTUB1	Ubiquitin thioesterase OTUB1	PE1	PE1	PE1	PE1	PE1	PE1	PE1
Q92731	ESR2_HUMAN	122	122	123	122	117	114	96	84	Yes	Yes	Yes	Yes	Yes	Yes	Yes	Yes	Estrogen receptor beta	Estrogen receptor beta	Estrogen receptor beta	Estrogen receptor beta	Estrogen receptor beta	Estrogen receptor beta	Estrogen receptor beta	Estrogen receptor beta	PE1	PE1	PE1	PE1	PE1	PE1	PE1
P45984	MK09_HUMAN	122	122	120	120	120	107	82	55	Yes	Yes	Yes	Yes	Yes	Yes	Yes	Yes	Mitogen-activated protein kinase 9	Mitogen-activated protein kinase 9	Mitogen-activated protein kinase 9	Mitogen-activated protein kinase 9	Mitogen-activated protein kinase 9	Mitogen-activated protein kinase 9	Mitogen-activated protein kinase 9	Mitogen-activated protein kinase 9	PE1	PE1	PE1	PE1	PE1	PE1	PE1
P49407	ARRB1_HUMAN	122	122	119	118	112	112	104	82	Yes	Yes	Yes	Yes	Yes	Yes	Yes	Yes	Beta-arrestin-1	Beta-arrestin-1	Beta-arrestin-1	Beta-arrestin-1	Beta-arrestin-1	Beta-arrestin-1	Beta-arrestin-1	Beta-arrestin-1	PE1	PE1	PE1	PE1	PE1	PE1	PE1
P48165	CXA8_HUMAN	122	122	82	82	82	2	2	2	Yes	Yes	Yes	Yes	Yes	Yes	Yes	Yes	Gap junction alpha-8 protein	Gap junction alpha-8 protein	Gap junction alpha-8 protein	Gap junction alpha-8 protein	Gap junction alpha-8 protein	Gap junction alpha-8 protein	Gap junction alpha-8 protein	Gap junction alpha-8 protein	PE1	PE1	PE1	PE1	PE1	PE1	PE1
Q9Y2D8	ADIP_HUMAN	122	121	119	119	105	106	93	9	Yes	Yes	Yes	Yes	Yes	Yes	Yes	Yes	Afadin- and alpha-actinin-binding protein	Afadin- and alpha-actinin-binding protein	Afadin- and alpha-actinin-binding protein	Afadin- and alpha-actinin-binding protein	Afadin- and alpha-actinin-binding protein	Afadin- and alpha-actinin-binding protein	Afadin- and alpha-actinin-binding protein	Afadin- and alpha-actinin-binding protein	PE1	PE1	PE1	PE1	PE1	PE1	PE1
O14980	XPO1_HUMAN	122	120	124	124	120	119	123	86	Yes	Yes	Yes	Yes	Yes	Yes	Yes	Yes	Exportin-1	Exportin-1	Exportin-1	Exportin-1	Exportin-1	Exportin-1	Exportin-1	Exportin-1	PE1	PE1	PE1	PE1	PE1	PE1	PE1
P19784	CSK22_HUMAN	122	119	120	118	110	109	103	81	Yes	Yes	Yes	Yes	Yes	Yes	Yes	Yes	Casein kinase II subunit alpha'	Casein kinase II subunit alpha'	Casein kinase II subunit alpha'	Casein kinase II subunit alpha'	Casein kinase II subunit alpha'	Casein kinase II subunit alpha'	Casein kinase II subunit alpha'	Casein kinase II subunit alpha'	PE1	PE1	PE1	PE1	PE1	PE1	PE1
O95817	BAG3_HUMAN	122	109	92	92	90	83	46	19	Yes	Yes	Yes	Yes	Yes	Yes	Yes	Yes	BAG family molecular chaperone regulator 3	BAG family molecular chaperone regulator 3	BAG family molecular chaperone regulator 3	BAG family molecular chaperone regulator 3	BAG family molecular chaperone regulator 3	BAG family molecular chaperone regulator 3	BAG family molecular chaperone regulator 3	BAG family molecular chaperone regulator 3	PE1	PE1	PE1	PE1	PE1	PE1	PE1
Q8NDV7	TNR6A_HUMAN	122	34	46	47	40	38	18	5	Yes	Yes	Yes	Yes	Yes	Yes	Yes	Yes	Trinucleotide repeat-containing gene 6A protein	Trinucleotide repeat-containing gene 6A protein	Trinucleotide repeat-containing gene 6A protein	Trinucleotide repeat-containing gene 6A protein	Trinucleotide repeat-containing gene 6A protein	Trinucleotide repeat-containing gene 6A protein	Trinucleotide repeat-containing gene 6A protein	Trinucleotide repeat-containing gene 6A protein	PE1	PE1	PE1	PE1	PE1	PE1	PE1
Q8NA61	CBY2_HUMAN	121	121	120	120	118	116	63	5	Yes	Yes	Yes	Yes	Yes	Yes	Yes	Yes	Protein chibby homolog 2	Protein chibby homolog 2	Spermatid-associated protein	Spermatid-associated protein	Spermatid-associated protein	Spermatid-associated protein	Spermatid-associated protein	Spermatid-associated protein	PE1	PE1	PE1	PE1	PE1	PE1	PE2
Q13490	BIRC2_HUMAN	121	120	120	119	115	112	96	55	Yes	Yes	Yes	Yes	Yes	Yes	Yes	Yes	Baculoviral IAP repeat-containing protein 2	Baculoviral IAP repeat-containing protein 2	Baculoviral IAP repeat-containing protein 2	Baculoviral IAP repeat-containing protein 2	Baculoviral IAP repeat-containing protein 2	Baculoviral IAP repeat-containing protein 2	Baculoviral IAP repeat-containing protein 2	Baculoviral IAP repeat-containing protein 2	PE1	PE1	PE1	PE1	PE1	PE1	PE1
P07947	YES_HUMAN	121	118	106	103	102	99	67	43	Yes	Yes	Yes	Yes	Yes	Yes	Yes	Yes	Tyrosine-protein kinase Yes	Tyrosine-protein kinase Yes	Tyrosine-protein kinase Yes	Tyrosine-protein kinase Yes	Tyrosine-protein kinase Yes	Tyrosine-protein kinase Yes	Tyrosine-protein kinase Yes	Tyrosine-protein kinase Yes	PE1	PE1	PE1	PE1	PE1	PE1	PE1
Q96HB5	CC120_HUMAN	121	113	104	102	98	89	18	7	Yes	Yes	Yes	Yes	Yes	Yes	Yes	Yes	Coiled-coil domain-containing protein 120	Coiled-coil domain-containing protein 120	Coiled-coil domain-containing protein 120	Coiled-coil domain-containing protein 120	Coiled-coil domain-containing protein 120	Coiled-coil domain-containing protein 120	Coiled-coil domain-containing protein 120	Coiled-coil domain-containing protein 120	PE1	PE1	PE1	PE1	PE1	PE1	PE1
P61086	UBE2K_HUMAN	121	103	103	103	100	97	79	56	Yes	Yes	Yes	Yes	Yes	Yes	Yes	Yes	Ubiquitin-conjugating enzyme E2 K	Ubiquitin-conjugating enzyme E2 K	Ubiquitin-conjugating enzyme E2 K	Ubiquitin-conjugating enzyme E2 K	Ubiquitin-conjugating enzyme E2 K	Ubiquitin-conjugating enzyme E2 K	Ubiquitin-conjugating enzyme E2 K	Ubiquitin-conjugating enzyme E2 K	PE1	PE1	PE1	PE1	PE1	PE1	PE1
Q9HCE1	MOV10_HUMAN	121	15	16	17	13	13	11	13	Yes	Yes	Yes	Yes	Yes	Yes	Yes	Yes	Helicase MOV-10	Helicase MOV-10	Helicase MOV-10	Helicase MOV-10	Putative helicase MOV-10	Putative helicase MOV-10	Putative helicase MOV-10	Putative helicase MOV-10	PE1	PE1	PE1	PE1	PE1	PE1	PE1
Q9Y5A9	YTHD2_HUMAN	121	5	3	3	3	3	3	1	Yes	Yes	Yes	Yes	Yes	Yes	Yes	Yes	YTH domain-containing family protein 2	YTH domain-containing family protein 2	YTH domain-containing family protein 2	YTH domain-containing family protein 2	YTH domain-containing family protein 2	YTH domain-containing family protein 2	YTH domain-containing family protein 2	YTH domain family protein 2	PE1	PE1	PE1	PE1	PE1	PE1	PE1
Q08426	ECHP_HUMAN	120	121	98	98	96	76	29	1	Yes	Yes	Yes	Yes	Yes	Yes	Yes	Yes	Peroxisomal bifunctional enzyme	Peroxisomal bifunctional enzyme	Peroxisomal bifunctional enzyme	Peroxisomal bifunctional enzyme	Peroxisomal bifunctional enzyme	Peroxisomal bifunctional enzyme	Peroxisomal bifunctional enzyme	Peroxisomal bifunctional enzyme	PE1	PE1	PE1	PE1	PE1	PE1	PE1
Q9H4L7	SMRCD_HUMAN	120	119	119	119	118	118	118	2	Yes	Yes	Yes	Yes	Yes	Yes	Yes	Yes	SWI/SNF-related matrix-associated actin-dependent regulator of chromatin subfamily A containing DEAD/H box 1	SWI/SNF-related matrix-associated actin-dependent regulator of chromatin subfamily A containing DEAD/H box 1	SWI/SNF-related matrix-associated actin-dependent regulator of chromatin subfamily A containing DEAD/H box 1	SWI/SNF-related matrix-associated actin-dependent regulator of chromatin subfamily A containing DEAD/H box 1	SWI/SNF-related matrix-associated actin-dependent regulator of chromatin subfamily A containing DEAD/H box 1	SWI/SNF-related matrix-associated actin-dependent regulator of chromatin subfamily A containing DEAD/H box 1	SWI/SNF-related matrix-associated actin-dependent regulator of chromatin subfamily A containing DEAD/H box 1	SWI/SNF-related matrix-associated actin-dependent regulator of chromatin subfamily A containing DEAD/H box 1	PE1	PE1	PE1	PE1	PE1	PE1	PE1
P15927	RFA2_HUMAN	120	118	116	107	85	81	77	56	Yes	Yes	Yes	Yes	Yes	Yes	Yes	Yes	Replication protein A 32 kDa subunit	Replication protein A 32 kDa subunit	Replication protein A 32 kDa subunit	Replication protein A 32 kDa subunit	Replication protein A 32 kDa subunit	Replication protein A 32 kDa subunit	Replication protein A 32 kDa subunit	Replication protein A 32 kDa subunit	PE1	PE1	PE1	PE1	PE1	PE1	PE1
Q8WXW3	PIBF1_HUMAN	120	118	16	16	12	12	3	1	Yes	Yes	Yes	Yes	Yes	Yes	Yes	Yes	Progesterone-induced-blocking factor 1	Progesterone-induced-blocking factor 1	Progesterone-induced-blocking factor 1	Progesterone-induced-blocking factor 1	Progesterone-induced-blocking factor 1	Progesterone-induced-blocking factor 1	Progesterone-induced-blocking factor 1	Progesterone-induced-blocking factor 1	PE1	PE1	PE1	PE1	PE1	PE1	PE1
P61236	YPEL3_HUMAN	120	118	9	9	9	9	8	0	Yes	Yes	Yes	Yes	Yes	Yes	Yes	Yes	Protein yippee-like 3	Protein yippee-like 3	Protein yippee-like 3	Protein yippee-like 3	Protein yippee-like 3	Protein yippee-like 3	Protein yippee-like 3	Protein yippee-like 3	PE2	PE2	PE2	PE2	PE2	PE2	PE2
Q9H2G9	GO45_HUMAN	120	115	104	104	103	99	48	7	Yes	Yes	Yes	Yes	Yes	Yes	Yes	Yes	Golgin-45	Golgin-45	Golgin-45	Golgin-45	Golgin-45	Golgin-45	Golgin-45	Golgin-45	PE1	PE1	PE1	PE1	PE1	PE1	PE1
Q12888	TP53B_HUMAN	120	102	96	84	81	75	65	43	Yes	Yes	Yes	Yes	Yes	Yes	Yes	Yes	TP53-binding protein 1	TP53-binding protein 1	TP53-binding protein 1	TP53-binding protein 1	TP53-binding protein 1	TP53-binding protein 1	Tumor suppressor p53-binding protein 1	Tumor suppressor p53-binding protein 1	PE1	PE1	PE1	PE1	PE1	PE1	PE1
P60891	PRPS1_HUMAN	120	11	10	10	10	10	9	5	Yes	Yes	Yes	Yes	Yes	Yes	Yes	Yes	Ribose-phosphate pyrophosphokinase 1	Ribose-phosphate pyrophosphokinase 1	Ribose-phosphate pyrophosphokinase 1	Ribose-phosphate pyrophosphokinase 1	Ribose-phosphate pyrophosphokinase 1	Ribose-phosphate pyrophosphokinase 1	Ribose-phosphate pyrophosphokinase 1	Ribose-phosphate pyrophosphokinase 1	PE1	PE1	PE1	PE1	PE1	PE1	PE1
Q5UIP0	RIF1_HUMAN	119	122	120	118	113	113	112	106	Yes	Yes	Yes	Yes	Yes	Yes	Yes	Yes	Telomere-associated protein RIF1	Telomere-associated protein RIF1	Telomere-associated protein RIF1	Telomere-associated protein RIF1	Telomere-associated protein RIF1	Telomere-associated protein RIF1	Telomere-associated protein RIF1	Telomere-associated protein RIF1	PE1	PE1	PE1	PE1	PE1	PE1	PE1
P24385	CCND1_HUMAN	119	119	125	123	117	114	90	71	Yes	Yes	Yes	Yes	Yes	Yes	Yes	Yes	G1/S-specific cyclin-D1	G1/S-specific cyclin-D1	G1/S-specific cyclin-D1	G1/S-specific cyclin-D1	G1/S-specific cyclin-D1	G1/S-specific cyclin-D1	G1/S-specific cyclin-D1	G1/S-specific cyclin-D1	PE1	PE1	PE1	PE1	PE1	PE1	PE1
O43597	SPY2_HUMAN	119	119	113	113	112	108	104	41	Yes	Yes	Yes	Yes	Yes	Yes	Yes	Yes	Protein sprouty homolog 2	Protein sprouty homolog 2	Protein sprouty homolog 2	Protein sprouty homolog 2	Protein sprouty homolog 2	Protein sprouty homolog 2	Protein sprouty homolog 2	Protein sprouty homolog 2	PE1	PE1	PE1	PE1	PE1	PE1	PE1
Q7Z5P4	DHB13_HUMAN	119	119	23	23	23	1	0	0	Yes	Yes	Yes	Yes	Yes	Yes	Yes	Yes	17-beta-hydroxysteroid dehydrogenase 13	17-beta-hydroxysteroid dehydrogenase 13	17-beta-hydroxysteroid dehydrogenase 13	17-beta-hydroxysteroid dehydrogenase 13	17-beta-hydroxysteroid dehydrogenase 13	17-beta-hydroxysteroid dehydrogenase 13	17-beta-hydroxysteroid dehydrogenase 13		PE1	PE1	PE1	PE1	PE1	PE1	PE2
P35609	ACTN2_HUMAN	119	118	114	114	111	110	75	49	Yes	Yes	Yes	Yes	Yes	Yes	Yes	Yes	Alpha-actinin-2	Alpha-actinin-2	Alpha-actinin-2	Alpha-actinin-2	Alpha-actinin-2	Alpha-actinin-2	Alpha-actinin-2	Alpha-actinin-2	PE1	PE1	PE1	PE1	PE1	PE1	PE1
P12757	SKIL_HUMAN	119	113	111	111	109	108	106	90	Yes	Yes	Yes	Yes	Yes	Yes	Yes	Yes	Ski-like protein	Ski-like protein	Ski-like protein	Ski-like protein	Ski-like protein	Ski-like protein	Ski-like protein	Ski-like protein	PE1	PE1	PE1	PE1	PE1	PE1	PE1
Q9Y5K5	UCHL5_HUMAN	118	118	145	145	142	142	136	86	Yes	Yes	Yes	Yes	Yes	Yes	Yes	Yes	Ubiquitin carboxyl-terminal hydrolase isozyme L5	Ubiquitin carboxyl-terminal hydrolase isozyme L5	Ubiquitin carboxyl-terminal hydrolase isozyme L5	Ubiquitin carboxyl-terminal hydrolase isozyme L5	Ubiquitin carboxyl-terminal hydrolase isozyme L5	Ubiquitin carboxyl-terminal hydrolase isozyme L5	Ubiquitin carboxyl-terminal hydrolase isozyme L5	Ubiquitin carboxyl-terminal hydrolase isozyme L5	PE1	PE1	PE1	PE1	PE1	PE1	PE1
P84243	H33_HUMAN	118	118	118	118	101	92	87	73	Yes	Yes	Yes	Yes	Yes	Yes	Yes	Yes	Histone H3.3	Histone H3.3	Histone H3.3	Histone H3.3	Histone H3.3	Histone H3.3	Histone H3.3	Histone H3.3	PE1	PE1	PE1	PE1	PE1	PE1	PE1
O95751	LDOC1_HUMAN	118	118	111	110	107	99	65	35	Yes	Yes	Yes	Yes	Yes	Yes	Yes	Yes	Protein LDOC1	Protein LDOC1	Protein LDOC1	Protein LDOC1	Protein LDOC1	Protein LDOC1	Protein LDOC1	Protein LDOC1	PE1	PE1	PE1	PE1	PE1	PE1	PE1
Q8NEC5	CTSR1_HUMAN	118	118	110	110	109	100	34	9	Yes	Yes	Yes	Yes	Yes	Yes	Yes	Yes	Cation channel sperm-associated protein 1	Cation channel sperm-associated protein 1	Cation channel sperm-associated protein 1	Cation channel sperm-associated protein 1	Cation channel sperm-associated protein 1	Cation channel sperm-associated protein 1	Cation channel sperm-associated protein 1	Cation channel sperm-associated protein 1	PE1	PE1	PE1	PE1	PE1	PE1	PE1
Q6ZW49	PAXI1_HUMAN	118	116	120	121	121	121	121	29	Yes	Yes	Yes	Yes	Yes	Yes	Yes	Yes	PAX-interacting protein 1	PAX-interacting protein 1	PAX-interacting protein 1	PAX-interacting protein 1	PAX-interacting protein 1	PAX-interacting protein 1	PAX-interacting protein 1	PAX-interacting protein 1	PE1	PE1	PE1	PE1	PE1	PE1	PE1
Q9Y2X8	UB2D4_HUMAN	118	116	112	109	109	104	96	76	Yes	Yes	Yes	Yes	Yes	Yes	Yes	Yes	Ubiquitin-conjugating enzyme E2 D4	Ubiquitin-conjugating enzyme E2 D4	Ubiquitin-conjugating enzyme E2 D4	Ubiquitin-conjugating enzyme E2 D4	Ubiquitin-conjugating enzyme E2 D4	Ubiquitin-conjugating enzyme E2 D4	Ubiquitin-conjugating enzyme E2 D4	Ubiquitin-conjugating enzyme E2 D4	PE1	PE1	PE1	PE1	PE1	PE1	PE1
Q9H0R8	GBRL1_HUMAN	118	113	106	104	103	100	78	8	Yes	Yes	Yes	Yes	Yes	Yes	Yes	Yes	Gamma-aminobutyric acid receptor-associated protein-like 1	Gamma-aminobutyric acid receptor-associated protein-like 1	Gamma-aminobutyric acid receptor-associated protein-like 1	Gamma-aminobutyric acid receptor-associated protein-like 1	Gamma-aminobutyric acid receptor-associated protein-like 1	Gamma-aminobutyric acid receptor-associated protein-like 1	Gamma-aminobutyric acid receptor-associated protein-like 1	Gamma-aminobutyric acid receptor-associated protein-like 1	PE1	PE1	PE1	PE1	PE1	PE1	PE1
Q5W5X9	TTC23_HUMAN	118	113	95	95	95	71	22	0	Yes	Yes	Yes	Yes	Yes	Yes	Yes	Yes	Tetratricopeptide repeat protein 23	Tetratricopeptide repeat protein 23	Tetratricopeptide repeat protein 23	Tetratricopeptide repeat protein 23	Tetratricopeptide repeat protein 23	Tetratricopeptide repeat protein 23	Tetratricopeptide repeat protein 23	Tetratricopeptide repeat protein 23	PE1	PE1	PE1	PE1	PE1	PE1	PE2
P61244	MAX_HUMAN	118	111	115	115	115	115	83	76	Yes	Yes	Yes	Yes	Yes	Yes	Yes	Yes	Protein max	Protein max	Protein max	Protein max	Protein max	Protein max	Protein max	Protein max	PE1	PE1	PE1	PE1	PE1	PE1	PE1
Q14157	UBP2L_HUMAN	118	25	20	20	20	20	12	7	Yes	Yes	Yes	Yes	Yes	Yes	Yes	Yes	Ubiquitin-associated protein 2-like	Ubiquitin-associated protein 2-like	Ubiquitin-associated protein 2-like	Ubiquitin-associated protein 2-like	Ubiquitin-associated protein 2-like	Ubiquitin-associated protein 2-like	Ubiquitin-associated protein 2-like	Ubiquitin-associated protein 2-like	PE1	PE1	PE1	PE1	PE1	PE1	PE1
P29558	RBMS1_HUMAN	118	6	6	6	6	6	2	1	Yes	Yes	Yes	Yes	Yes	Yes	Yes	Yes	RNA-binding motif, single-stranded-interacting protein 1	RNA-binding motif, single-stranded-interacting protein 1	RNA-binding motif, single-stranded-interacting protein 1	RNA-binding motif, single-stranded-interacting protein 1	RNA-binding motif, single-stranded-interacting protein 1	RNA-binding motif, single-stranded-interacting protein 1	RNA-binding motif, single-stranded-interacting protein 1	RNA-binding motif, single-stranded-interacting protein 1	PE1	PE1	PE1	PE1	PE1	PE1	PE1
P16220	CREB1_HUMAN	117	118	114	114	110	108	102	87	Yes	Yes	Yes	Yes	Yes	Yes	Yes	Yes	Cyclic AMP-responsive element-binding protein 1	Cyclic AMP-responsive element-binding protein 1	Cyclic AMP-responsive element-binding protein 1	Cyclic AMP-responsive element-binding protein 1	Cyclic AMP-responsive element-binding protein 1	Cyclic AMP-responsive element-binding protein 1	Cyclic AMP-responsive element-binding protein 1	Cyclic AMP-responsive element-binding protein 1	PE1	PE1	PE1	PE1	PE1	PE1	PE1
Q9Y265	RUVB1_HUMAN	117	117	123	123	119	116	108	91	Yes	Yes	Yes	Yes	Yes	Yes	Yes	Yes	RuvB-like 1	RuvB-like 1	RuvB-like 1	RuvB-like 1	RuvB-like 1	RuvB-like 1	RuvB-like 1	RuvB-like 1	PE1	PE1	PE1	PE1	PE1	PE1	PE1
Q96KQ7	EHMT2_HUMAN	117	117	119	114	108	107	89	63	Yes	Yes	Yes	Yes	Yes	Yes	Yes	Yes	Histone-lysine N-methyltransferase EHMT2	Histone-lysine N-methyltransferase EHMT2	Histone-lysine N-methyltransferase EHMT2	Histone-lysine N-methyltransferase EHMT2	Histone-lysine N-methyltransferase EHMT2	Histone-lysine N-methyltransferase EHMT2	Histone-lysine N-methyltransferase EHMT2	Histone-lysine N-methyltransferase EHMT2	PE1	PE1	PE1	PE1	PE1	PE1	PE1
P46531	NOTC1_HUMAN	117	117	118	117	113	89	72	57	Yes	Yes	Yes	Yes	Yes	Yes	Yes	Yes	Neurogenic locus notch homolog protein 1	Neurogenic locus notch homolog protein 1	Neurogenic locus notch homolog protein 1	Neurogenic locus notch homolog protein 1	Neurogenic locus notch homolog protein 1	Neurogenic locus notch homolog protein 1	Neurogenic locus notch homolog protein 1	Neurogenic locus notch homolog protein 1	PE1	PE1	PE1	PE1	PE1	PE1	PE1
Q05513	KPCZ_HUMAN	117	117	115	115	112	110	109	92	Yes	Yes	Yes	Yes	Yes	Yes	Yes	Yes	Protein kinase C zeta type	Protein kinase C zeta type	Protein kinase C zeta type	Protein kinase C zeta type	Protein kinase C zeta type	Protein kinase C zeta type	Protein kinase C zeta type	Protein kinase C zeta type	PE1	PE1	PE1	PE1	PE1	PE1	PE1
Q15645	PCH2_HUMAN	117	116	117	117	115	114	83	56	Yes	Yes	Yes	Yes	Yes	Yes	Yes	Yes	Pachytene checkpoint protein 2 homolog	Pachytene checkpoint protein 2 homolog	Pachytene checkpoint protein 2 homolog	Pachytene checkpoint protein 2 homolog	Pachytene checkpoint protein 2 homolog	Pachytene checkpoint protein 2 homolog	Pachytene checkpoint protein 2 homolog	Pachytene checkpoint protein 2 homolog	PE1	PE1	PE1	PE1	PE1	PE1	PE1
Q12834	CDC20_HUMAN	117	115	115	114	112	103	79	53	Yes	Yes	Yes	Yes	Yes	Yes	Yes	Yes	Cell division cycle protein 20 homolog	Cell division cycle protein 20 homolog	Cell division cycle protein 20 homolog	Cell division cycle protein 20 homolog	Cell division cycle protein 20 homolog	Cell division cycle protein 20 homolog	Cell division cycle protein 20 homolog	Cell division cycle protein 20 homolog	PE1	PE1	PE1	PE1	PE1	PE1	PE1
Q9Y618	NCOR2_HUMAN	117	114	115	113	112	111	108	98	Yes	Yes	Yes	Yes	Yes	Yes	Yes	Yes	Nuclear receptor corepressor 2	Nuclear receptor corepressor 2	Nuclear receptor corepressor 2	Nuclear receptor corepressor 2	Nuclear receptor corepressor 2	Nuclear receptor corepressor 2	Nuclear receptor corepressor 2	Nuclear receptor corepressor 2	PE1	PE1	PE1	PE1	PE1	PE1	PE1
Q9UJX2	CDC23_HUMAN	117	101	98	97	96	91	60	18	Yes	Yes	Yes	Yes	Yes	Yes	Yes	Yes	Cell division cycle protein 23 homolog	Cell division cycle protein 23 homolog	Cell division cycle protein 23 homolog	Cell division cycle protein 23 homolog	Cell division cycle protein 23 homolog	Cell division cycle protein 23 homolog	Cell division cycle protein 23 homolog	Cell division cycle protein 23 homolog	PE1	PE1	PE1	PE1	PE1	PE1	PE1
Q9UKV8	AGO2_HUMAN	117	75	80	75	68	67	52	26	Yes	Yes	Yes	Yes	Yes	Yes	Yes	Yes	Protein argonaute-2	Protein argonaute-2	Protein argonaute-2	Protein argonaute-2	Protein argonaute-2	Protein argonaute-2	Protein argonaute-2	Protein argonaute-2	PE1	PE1	PE1	PE1	PE1	PE1	PE1
Q8WU79	SMAP2_HUMAN	117	14	15	15	15	14	5	0	Yes	Yes	Yes	Yes	Yes	Yes	Yes	Yes	Stromal membrane-associated protein 2	Stromal membrane-associated protein 2	Stromal membrane-associated protein 2	Stromal membrane-associated protein 2	Stromal membrane-associated protein 2	Stromal membrane-associated protein 2	Stromal membrane-associated protein 2	Stromal membrane-associated protein 2	PE1	PE1	PE1	PE1	PE1	PE1	PE1
P06213	INSR_HUMAN	116	116	119	117	114	114	96	77	Yes	Yes	Yes	Yes	Yes	Yes	Yes	Yes	Insulin receptor	Insulin receptor	Insulin receptor	Insulin receptor	Insulin receptor	Insulin receptor	Insulin receptor	Insulin receptor	PE1	PE1	PE1	PE1	PE1	PE1	PE1
Q969G3	SMCE1_HUMAN	116	116	116	116	114	112	90	55	Yes	Yes	Yes	Yes	Yes	Yes	Yes	Yes	SWI/SNF-related matrix-associated actin-dependent regulator of chromatin subfamily E member 1	SWI/SNF-related matrix-associated actin-dependent regulator of chromatin subfamily E member 1	SWI/SNF-related matrix-associated actin-dependent regulator of chromatin subfamily E member 1	SWI/SNF-related matrix-associated actin-dependent regulator of chromatin subfamily E member 1	SWI/SNF-related matrix-associated actin-dependent regulator of chromatin subfamily E member 1	SWI/SNF-related matrix-associated actin-dependent regulator of chromatin subfamily E member 1	SWI/SNF-related matrix-associated actin-dependent regulator of chromatin subfamily E member 1	SWI/SNF-related matrix-associated actin-dependent regulator of chromatin subfamily E member 1	PE1	PE1	PE1	PE1	PE1	PE1	PE1
O14503	BHE40_HUMAN	116	116	110	110	109	105	77	15	Yes	Yes	Yes	Yes	Yes	Yes	Yes	Yes	Class E basic helix-loop-helix protein 40	Class E basic helix-loop-helix protein 40	Class E basic helix-loop-helix protein 40	Class E basic helix-loop-helix protein 40	Class E basic helix-loop-helix protein 40	Class E basic helix-loop-helix protein 40	Class E basic helix-loop-helix protein 40	Class E basic helix-loop-helix protein 40	PE1	PE1	PE1	PE1	PE1	PE1	PE1
P32121	ARRB2_HUMAN	116	115	115	113	110	110	100	86	Yes	Yes	Yes	Yes	Yes	Yes	Yes	Yes	Beta-arrestin-2	Beta-arrestin-2	Beta-arrestin-2	Beta-arrestin-2	Beta-arrestin-2	Beta-arrestin-2	Beta-arrestin-2	Beta-arrestin-2	PE1	PE1	PE1	PE1	PE1	PE1	PE1
Q9Y6Q9	NCOA3_HUMAN	116	114	114	113	110	110	109	88	Yes	Yes	Yes	Yes	Yes	Yes	Yes	Yes	Nuclear receptor coactivator 3	Nuclear receptor coactivator 3	Nuclear receptor coactivator 3	Nuclear receptor coactivator 3	Nuclear receptor coactivator 3	Nuclear receptor coactivator 3	Nuclear receptor coactivator 3	Nuclear receptor coactivator 3	PE1	PE1	PE1	PE1	PE1	PE1	PE1
Q99496	RING2_HUMAN	116	113	122	121	116	114	97	57	Yes	Yes	Yes	Yes	Yes	Yes	Yes	Yes	E3 ubiquitin-protein ligase RING2	E3 ubiquitin-protein ligase RING2	E3 ubiquitin-protein ligase RING2	E3 ubiquitin-protein ligase RING2	E3 ubiquitin-protein ligase RING2	E3 ubiquitin-protein ligase RING2	E3 ubiquitin-protein ligase RING2	E3 ubiquitin-protein ligase RING2	PE1	PE1	PE1	PE1	PE1	PE1	PE1
P17844	DDX5_HUMAN	116	113	108	108	102	98	83	54	Yes	Yes	Yes	Yes	Yes	Yes	Yes	Yes	Probable ATP-dependent RNA helicase DDX5	Probable ATP-dependent RNA helicase DDX5	Probable ATP-dependent RNA helicase DDX5	Probable ATP-dependent RNA helicase DDX5	Probable ATP-dependent RNA helicase DDX5	Probable ATP-dependent RNA helicase DDX5	Probable ATP-dependent RNA helicase DDX5	Probable ATP-dependent RNA helicase DDX5	PE1	PE1	PE1	PE1	PE1	PE1	PE1
Q08AM6	VAC14_HUMAN	116	110	110	110	106	105	51	6	Yes	Yes	Yes	Yes	Yes	Yes	Yes	Yes	Protein VAC14 homolog	Protein VAC14 homolog	Protein VAC14 homolog	Protein VAC14 homolog	Protein VAC14 homolog	Protein VAC14 homolog	Protein VAC14 homolog	Protein VAC14 homolog	PE1	PE1	PE1	PE1	PE1	PE1	PE1
P05771	KPCB_HUMAN	116	110	108	108	105	103	100	75	Yes	Yes	Yes	Yes	Yes	Yes	Yes	Yes	Protein kinase C beta type	Protein kinase C beta type	Protein kinase C beta type	Protein kinase C beta type	Protein kinase C beta type	Protein kinase C beta type	Protein kinase C beta type	Protein kinase C beta type	PE1	PE1	PE1	PE1	PE1	PE1	PE1
O75558	STX11_HUMAN	116	102	101	100	98	92	60	13	Yes	Yes	Yes	Yes	Yes	Yes	Yes	Yes	Syntaxin-11	Syntaxin-11	Syntaxin-11	Syntaxin-11	Syntaxin-11	Syntaxin-11	Syntaxin-11	Syntaxin-11	PE1	PE1	PE1	PE1	PE1	PE1	PE2
P26196	DDX6_HUMAN	116	98	87	84	80	72	32	12	Yes	Yes	Yes	Yes	Yes	Yes	Yes	Yes	Probable ATP-dependent RNA helicase DDX6	Probable ATP-dependent RNA helicase DDX6	Probable ATP-dependent RNA helicase DDX6	Probable ATP-dependent RNA helicase DDX6	Probable ATP-dependent RNA helicase DDX6	Probable ATP-dependent RNA helicase DDX6	Probable ATP-dependent RNA helicase DDX6	Probable ATP-dependent RNA helicase DDX6	PE1	PE1	PE1	PE1	PE1	PE1	PE1
Q9UQM7	KCC2A_HUMAN	116	87	86	84	82	80	33	24	Yes	Yes	Yes	Yes	Yes	Yes	Yes	Yes	Calcium/calmodulin-dependent protein kinase type II subunit alpha	Calcium/calmodulin-dependent protein kinase type II subunit alpha	Calcium/calmodulin-dependent protein kinase type II subunit alpha	Calcium/calmodulin-dependent protein kinase type II subunit alpha	Calcium/calmodulin-dependent protein kinase type II subunit alpha	Calcium/calmodulin-dependent protein kinase type II subunit alpha	Calcium/calmodulin-dependent protein kinase type II subunit alpha	Calcium/calmodulin-dependent protein kinase type II subunit alpha	PE1	PE1	PE1	PE1	PE1	PE1	PE1
O43464	HTRA2_HUMAN	116	54	54	53	52	52	46	18	Yes	Yes	Yes	Yes	Yes	Yes	Yes	Yes	Serine protease HTRA2, mitochondrial	Serine protease HTRA2, mitochondrial	Serine protease HTRA2, mitochondrial	Serine protease HTRA2, mitochondrial	Serine protease HTRA2, mitochondrial	Serine protease HTRA2, mitochondrial	Serine protease HTRA2, mitochondrial	Serine protease HTRA2, mitochondrial	PE1	PE1	PE1	PE1	PE1	PE1	PE1
A0AV96	RBM47_HUMAN	116	12	10	10	10	10	2	0	Yes	Yes	Yes	Yes	Yes	Yes	Yes	Yes	RNA-binding protein 47	RNA-binding protein 47	RNA-binding protein 47	RNA-binding protein 47	RNA-binding protein 47	RNA-binding protein 47	RNA-binding protein 47	RNA-binding protein 47	PE1	PE1	PE1	PE1	PE1	PE1	PE1
Q14671	PUM1_HUMAN	116	6	6	6	6	6	6	3	Yes	Yes	Yes	Yes	Yes	Yes	Yes	Yes	Pumilio homolog 1	Pumilio homolog 1	Pumilio homolog 1	Pumilio homolog 1	Pumilio homolog 1	Pumilio homolog 1	Pumilio homolog 1	Pumilio homolog 1	PE1	PE1	PE1	PE1	PE1	PE1	PE1
Q7Z739	YTHD3_HUMAN	116	3	3	3	3	3	2	1	Yes	Yes	Yes	Yes	Yes	Yes	Yes	Yes	YTH domain-containing family protein 3	YTH domain-containing family protein 3	YTH domain-containing family protein 3	YTH domain-containing family protein 3	YTH domain-containing family protein 3	YTH domain-containing family protein 3	YTH domain-containing family protein 3	YTH domain family protein 3	PE1	PE1	PE1	PE1	PE1	PE1	PE1
P12814	ACTN1_HUMAN	115	116	112	111	105	107	92	37	Yes	Yes	Yes	Yes	Yes	Yes	Yes	Yes	Alpha-actinin-1	Alpha-actinin-1	Alpha-actinin-1	Alpha-actinin-1	Alpha-actinin-1	Alpha-actinin-1	Alpha-actinin-1	Alpha-actinin-1	PE1	PE1	PE1	PE1	PE1	PE1	PE1
P55081	MFAP1_HUMAN	115	116	103	103	101	93	50	1	Yes	Yes	Yes	Yes	Yes	Yes	Yes	Yes	Microfibrillar-associated protein 1	Microfibrillar-associated protein 1	Microfibrillar-associated protein 1	Microfibrillar-associated protein 1	Microfibrillar-associated protein 1	Microfibrillar-associated protein 1	Microfibrillar-associated protein 1	Microfibrillar-associated protein 1	PE1	PE1	PE1	PE1	PE1	PE1	PE1
O95863	SNAI1_HUMAN	115	116	87	85	78	73	42	22	Yes	Yes	Yes	Yes	Yes	Yes	Yes	Yes	Zinc finger protein SNAI1	Zinc finger protein SNAI1	Zinc finger protein SNAI1	Zinc finger protein SNAI1	Zinc finger protein SNAI1	Zinc finger protein SNAI1	Zinc finger protein SNAI1	Zinc finger protein SNAI1	PE1	PE1	PE1	PE1	PE1	PE1	PE1
P15622	ZN250_HUMAN	115	115	114	114	109	101	45	15	Yes	Yes	Yes	Yes	Yes	Yes	Yes	Yes	Zinc finger protein 250	Zinc finger protein 250	Zinc finger protein 250	Zinc finger protein 250	Zinc finger protein 250	Zinc finger protein 250	Zinc finger protein 250	Zinc finger protein 250	PE1	PE1	PE1	PE1	PE1	PE1	PE2
P49736	MCM2_HUMAN	115	114	113	113	105	103	76	59	Yes	Yes	Yes	Yes	Yes	Yes	Yes	Yes	DNA replication licensing factor MCM2	DNA replication licensing factor MCM2	DNA replication licensing factor MCM2	DNA replication licensing factor MCM2	DNA replication licensing factor MCM2	DNA replication licensing factor MCM2	DNA replication licensing factor MCM2	DNA replication licensing factor MCM2	PE1	PE1	PE1	PE1	PE1	PE1	PE1
Q96RU7	TRIB3_HUMAN	115	112	102	106	104	61	42	29	Yes	Yes	Yes	Yes	Yes	Yes	Yes	Yes	Tribbles homolog 3	Tribbles homolog 3	Tribbles homolog 3	Tribbles homolog 3	Tribbles homolog 3	Tribbles homolog 3	Tribbles homolog 3	Tribbles homolog 3	PE1	PE1	PE1	PE1	PE1	PE1	PE1
Q15750	TAB1_HUMAN	115	107	109	109	107	106	92	76	Yes	Yes	Yes	Yes	Yes	Yes	Yes	Yes	TGF-beta-activated kinase 1 and MAP3K7-binding protein 1	TGF-beta-activated kinase 1 and MAP3K7-binding protein 1	TGF-beta-activated kinase 1 and MAP3K7-binding protein 1	TGF-beta-activated kinase 1 and MAP3K7-binding protein 1	TGF-beta-activated kinase 1 and MAP3K7-binding protein 1	TGF-beta-activated kinase 1 and MAP3K7-binding protein 1	TGF-beta-activated kinase 1 and MAP3K7-binding protein 1	TGF-beta-activated kinase 1 and MAP3K7-binding protein 1	PE1	PE1	PE1	PE1	PE1	PE1	PE1
Q00613	HSF1_HUMAN	115	106	100	101	99	99	68	55	Yes	Yes	Yes	Yes	Yes	Yes	Yes	Yes	Heat shock factor protein 1	Heat shock factor protein 1	Heat shock factor protein 1	Heat shock factor protein 1	Heat shock factor protein 1	Heat shock factor protein 1	Heat shock factor protein 1	Heat shock factor protein 1	PE1	PE1	PE1	PE1	PE1	PE1	PE1
Q16512	PKN1_HUMAN	115	103	99	99	102	100	57	36	Yes	Yes	Yes	Yes	Yes	Yes	Yes	Yes	Serine/threonine-protein kinase N1	Serine/threonine-protein kinase N1	Serine/threonine-protein kinase N1	Serine/threonine-protein kinase N1	Serine/threonine-protein kinase N1	Serine/threonine-protein kinase N1	Serine/threonine-protein kinase N1	Serine/threonine-protein kinase N1	PE1	PE1	PE1	PE1	PE1	PE1	PE1
Q99932	SPAG8_HUMAN	115	90	87	87	87	76	16	2	Yes	Yes	Yes	Yes	Yes	Yes	Yes	Yes	Sperm-associated antigen 8	Sperm-associated antigen 8	Sperm-associated antigen 8	Sperm-associated antigen 8	Sperm-associated antigen 8	Sperm-associated antigen 8	Sperm-associated antigen 8	Sperm-associated antigen 8	PE1	PE1	PE1	PE1	PE1	PE1	PE1
Q9H0D6	XRN2_HUMAN	115	37	41	41	37	37	28	16	Yes	Yes	Yes	Yes	Yes	Yes	Yes	Yes	5'-3' exoribonuclease 2	5'-3' exoribonuclease 2	5'-3' exoribonuclease 2	5'-3' exoribonuclease 2	5'-3' exoribonuclease 2	5'-3' exoribonuclease 2	5'-3' exoribonuclease 2	5'-3' exoribonuclease 2	PE1	PE1	PE1	PE1	PE1	PE1	PE1
Q96EQ0	SGTB_HUMAN	114	115	108	108	106	100	9	5	Yes	Yes	Yes	Yes	Yes	Yes	Yes	Yes	Small glutamine-rich tetratricopeptide repeat-containing protein beta	Small glutamine-rich tetratricopeptide repeat-containing protein beta	Small glutamine-rich tetratricopeptide repeat-containing protein beta	Small glutamine-rich tetratricopeptide repeat-containing protein beta	Small glutamine-rich tetratricopeptide repeat-containing protein beta	Small glutamine-rich tetratricopeptide repeat-containing protein beta	Small glutamine-rich tetratricopeptide repeat-containing protein beta	Small glutamine-rich tetratricopeptide repeat-containing protein beta	PE1	PE1	PE1	PE1	PE1	PE1	PE1
O43186	CRX_HUMAN	114	114	110	110	107	107	46	15	Yes	Yes	Yes	Yes	Yes	Yes	Yes	Yes	Cone-rod homeobox protein	Cone-rod homeobox protein	Cone-rod homeobox protein	Cone-rod homeobox protein	Cone-rod homeobox protein	Cone-rod homeobox protein	Cone-rod homeobox protein	Cone-rod homeobox protein	PE1	PE1	PE1	PE1	PE1	PE1	PE1
Q00535	CDK5_HUMAN	114	109	103	104	103	102	84	61	Yes	Yes	Yes	Yes	Yes	Yes	Yes	Yes	Cyclin-dependent-like kinase 5	Cyclin-dependent-like kinase 5	Cyclin-dependent-like kinase 5	Cyclin-dependent-like kinase 5	Cyclin-dependent-like kinase 5	Cyclin-dependent-like kinase 5	Cyclin-dependent-like kinase 5	Cyclin-dependent kinase 5	PE1	PE1	PE1	PE1	PE1	PE1	PE1
P10809	CH60_HUMAN	113	154	152	150	84	79	73	47	Yes	Yes	Yes	Yes	Yes	Yes	Yes	Yes	60 kDa heat shock protein, mitochondrial	60 kDa heat shock protein, mitochondrial	60 kDa heat shock protein, mitochondrial	60 kDa heat shock protein, mitochondrial	60 kDa heat shock protein, mitochondrial	60 kDa heat shock protein, mitochondrial	60 kDa heat shock protein, mitochondrial	60 kDa heat shock protein, mitochondrial	PE1	PE1	PE1	PE1	PE1	PE1	PE1
Q8IX15	HOMEZ_HUMAN	113	113	37	38	35	34	31	1	Yes	Yes	Yes	Yes	Yes	Yes	Yes	Yes	Homeobox and leucine zipper protein Homez	Homeobox and leucine zipper protein Homez	Homeobox and leucine zipper protein Homez	Homeobox and leucine zipper protein Homez	Homeobox and leucine zipper protein Homez	Homeobox and leucine zipper protein Homez	Homeobox and leucine zipper protein Homez	Homeobox and leucine zipper protein Homez	PE1	PE1	PE1	PE1	PE1	PE1	PE1
Q8IYB3	SRRM1_HUMAN	113	111	110	110	110	110	108	101	Yes	Yes	Yes	Yes	Yes	Yes	Yes	Yes	Serine/arginine repetitive matrix protein 1	Serine/arginine repetitive matrix protein 1	Serine/arginine repetitive matrix protein 1	Serine/arginine repetitive matrix protein 1	Serine/arginine repetitive matrix protein 1	Serine/arginine repetitive matrix protein 1	Serine/arginine repetitive matrix protein 1	Serine/arginine repetitive matrix protein 1	PE1	PE1	PE1	PE1	PE1	PE1	PE1
Q13620	CUL4B_HUMAN	113	111	104	101	98	79	66	45	Yes	Yes	Yes	Yes	Yes	Yes	Yes	Yes	Cullin-4B	Cullin-4B	Cullin-4B	Cullin-4B	Cullin-4B	Cullin-4B	Cullin-4B	Cullin-4B	PE1	PE1	PE1	PE1	PE1	PE1	PE1
Q15637	SF01_HUMAN	113	110	107	107	107	103	56	25	Yes	Yes	Yes	Yes	Yes	Yes	Yes	Yes	Splicing factor 1	Splicing factor 1	Splicing factor 1	Splicing factor 1	Splicing factor 1	Splicing factor 1	Splicing factor 1	Splicing factor 1	PE1	PE1	PE1	PE1	PE1	PE1	PE1
O15552	FFAR2_HUMAN	113	110	84	83	83	4	4	2	Yes	Yes	Yes	Yes	Yes	Yes	Yes	Yes	Free fatty acid receptor 2	Free fatty acid receptor 2	Free fatty acid receptor 2	Free fatty acid receptor 2	Free fatty acid receptor 2	Free fatty acid receptor 2	Free fatty acid receptor 2	Free fatty acid receptor 2	PE1	PE1	PE1	PE1	PE1	PE1	PE1
O00499	BIN1_HUMAN	113	108	105	105	64	60	53	40	Yes	Yes	Yes	Yes	Yes	Yes	Yes	Yes	Myc box-dependent-interacting protein 1	Myc box-dependent-interacting protein 1	Myc box-dependent-interacting protein 1	Myc box-dependent-interacting protein 1	Myc box-dependent-interacting protein 1	Myc box-dependent-interacting protein 1	Myc box-dependent-interacting protein 1	Myc box-dependent-interacting protein 1	PE1	PE1	PE1	PE1	PE1	PE1	PE1
Q8TAP6	CEP76_HUMAN	113	107	104	104	102	99	49	13	Yes	Yes	Yes	Yes	Yes	Yes	Yes	Yes	Centrosomal protein of 76 kDa	Centrosomal protein of 76 kDa	Centrosomal protein of 76 kDa	Centrosomal protein of 76 kDa	Centrosomal protein of 76 kDa	Centrosomal protein of 76 kDa	Centrosomal protein of 76 kDa	Centrosomal protein of 76 kDa	PE1	PE1	PE1	PE1	PE1	PE1	PE1
Q9NS23	RASF1_HUMAN	113	96	95	95	95	64	54	40	Yes	Yes	Yes	Yes	Yes	Yes	Yes	Yes	Ras association domain-containing protein 1	Ras association domain-containing protein 1	Ras association domain-containing protein 1	Ras association domain-containing protein 1	Ras association domain-containing protein 1	Ras association domain-containing protein 1	Ras association domain-containing protein 1	Ras association domain-containing protein 1	PE1	PE1	PE1	PE1	PE1	PE1	PE1
O76064	RNF8_HUMAN	112	113	111	110	103	92	58	16	Yes	Yes	Yes	Yes	Yes	Yes	Yes	Yes	E3 ubiquitin-protein ligase RNF8	E3 ubiquitin-protein ligase RNF8	E3 ubiquitin-protein ligase RNF8	E3 ubiquitin-protein ligase RNF8	E3 ubiquitin-protein ligase RNF8	E3 ubiquitin-protein ligase RNF8	E3 ubiquitin-protein ligase RNF8	E3 ubiquitin-protein ligase RNF8	PE1	PE1	PE1	PE1	PE1	PE1	PE1
Q8N1B4	VPS52_HUMAN	112	112	113	113	112	109	52	3	Yes	Yes	Yes	Yes	Yes	Yes	Yes	Yes	Vacuolar protein sorting-associated protein 52 homolog	Vacuolar protein sorting-associated protein 52 homolog	Vacuolar protein sorting-associated protein 52 homolog	Vacuolar protein sorting-associated protein 52 homolog	Vacuolar protein sorting-associated protein 52 homolog	Vacuolar protein sorting-associated protein 52 homolog	Vacuolar protein sorting-associated protein 52 homolog	Vacuolar protein sorting-associated protein 52 homolog	PE1	PE1	PE1	PE1	PE1	PE1	PE1
P20073	ANXA7_HUMAN	112	112	111	111	111	112	114	106	Yes	Yes	Yes	Yes	Yes	Yes	Yes	Yes	Annexin A7	Annexin A7	Annexin A7	Annexin A7	Annexin A7	Annexin A7	Annexin A7	Annexin A7	PE1	PE1	PE1	PE1	PE1	PE1	PE1
Q8N6L0	KASH5_HUMAN	112	112	111	111	111	109	69	1	Yes	Yes	Yes	Yes	Yes	Yes	Yes	Yes	Protein KASH5	Protein KASH5	Protein KASH5	Protein KASH5	Protein KASH5	Protein KASH5	Protein KASH5	Coiled-coil domain-containing protein 155	PE1	PE1	PE1	PE1	PE1	PE1	PE2
P35568	IRS1_HUMAN	112	112	111	109	99	97	93	77	Yes	Yes	Yes	Yes	Yes	Yes	Yes	Yes	Insulin receptor substrate 1	Insulin receptor substrate 1	Insulin receptor substrate 1	Insulin receptor substrate 1	Insulin receptor substrate 1	Insulin receptor substrate 1	Insulin receptor substrate 1	Insulin receptor substrate 1	PE1	PE1	PE1	PE1	PE1	PE1	PE1
P09619	PGFRB_HUMAN	112	111	112	110	105	103	93	68	Yes	Yes	Yes	Yes	Yes	Yes	Yes	Yes	Platelet-derived growth factor receptor beta	Platelet-derived growth factor receptor beta	Platelet-derived growth factor receptor beta	Platelet-derived growth factor receptor beta	Platelet-derived growth factor receptor beta	Platelet-derived growth factor receptor beta	Platelet-derived growth factor receptor beta	Platelet-derived growth factor receptor beta	PE1	PE1	PE1	PE1	PE1	PE1	PE1
Q86VR2	RETR3_HUMAN	112	111	88	88	88	26	5	0	Yes	Yes	Yes	Yes	Yes	Yes	Yes	Yes	Reticulophagy regulator 3	Reticulophagy regulator 3	Reticulophagy regulator 3	Reticulophagy regulator 3	Reticulophagy regulator 3	Reticulophagy regulator 3	Protein FAM134C	Protein FAM134C	PE1	PE1	PE1	PE1	PE1	PE1	PE1
Q9Y572	RIPK3_HUMAN	112	110	111	111	99	99	96	91	Yes	Yes	Yes	Yes	Yes	Yes	Yes	Yes	Receptor-interacting serine/threonine-protein kinase 3	Receptor-interacting serine/threonine-protein kinase 3	Receptor-interacting serine/threonine-protein kinase 3	Receptor-interacting serine/threonine-protein kinase 3	Receptor-interacting serine/threonine-protein kinase 3	Receptor-interacting serine/threonine-protein kinase 3	Receptor-interacting serine/threonine-protein kinase 3	Receptor-interacting serine/threonine-protein kinase 3	PE1	PE1	PE1	PE1	PE1	PE1	PE1
Q9NVV9	THAP1_HUMAN	112	110	108	108	106	102	65	22	Yes	Yes	Yes	Yes	Yes	Yes	Yes	Yes	THAP domain-containing protein 1	THAP domain-containing protein 1	THAP domain-containing protein 1	THAP domain-containing protein 1	THAP domain-containing protein 1	THAP domain-containing protein 1	THAP domain-containing protein 1	THAP domain-containing protein 1	PE1	PE1	PE1	PE1	PE1	PE1	PE1
Q13131	AAPK1_HUMAN	112	109	103	100	99	95	87	37	Yes	Yes	Yes	Yes	Yes	Yes	Yes	Yes	5'-AMP-activated protein kinase catalytic subunit alpha-1	5'-AMP-activated protein kinase catalytic subunit alpha-1	5'-AMP-activated protein kinase catalytic subunit alpha-1	5'-AMP-activated protein kinase catalytic subunit alpha-1	5'-AMP-activated protein kinase catalytic subunit alpha-1	5'-AMP-activated protein kinase catalytic subunit alpha-1	5'-AMP-activated protein kinase catalytic subunit alpha-1	5'-AMP-activated protein kinase catalytic subunit alpha-1	PE1	PE1	PE1	PE1	PE1	PE1	PE1
O95295	SNAPN_HUMAN	112	108	102	102	102	85	76	33	Yes	Yes	Yes	Yes	Yes	Yes	Yes	Yes	SNARE-associated protein Snapin	SNARE-associated protein Snapin	SNARE-associated protein Snapin	SNARE-associated protein Snapin	SNARE-associated protein Snapin	SNARE-associated protein Snapin	SNARE-associated protein Snapin	SNARE-associated protein Snapin	PE1	PE1	PE1	PE1	PE1	PE1	PE1
A0A140G945	CRYA2_HUMAN	112	20	20	20	20	0	0	0	Yes	Yes	Yes	Yes	Yes	No	No	No	Alpha-crystallin A2 chain	Alpha-crystallin A2 chain	Alpha-crystallin A2 chain	Alpha-crystallin A2 chain	Alpha-crystallin A2 chain				PE1	PE1	PE1	PE1	PE1
Q9H000	MKRN2_HUMAN	112	12	12	12	12	10	8	1	Yes	Yes	Yes	Yes	Yes	Yes	Yes	Yes	Probable E3 ubiquitin-protein ligase makorin-2	Probable E3 ubiquitin-protein ligase makorin-2	Probable E3 ubiquitin-protein ligase makorin-2	Probable E3 ubiquitin-protein ligase makorin-2	Probable E3 ubiquitin-protein ligase makorin-2	Probable E3 ubiquitin-protein ligase makorin-2	Probable E3 ubiquitin-protein ligase makorin-2	Probable E3 ubiquitin-protein ligase makorin-2	PE1	PE1	PE1	PE1	PE1	PE1	PE1
Q14103	HNRPD_HUMAN	111	133	130	130	104	104	105	35	Yes	Yes	Yes	Yes	Yes	Yes	Yes	Yes	Heterogeneous nuclear ribonucleoprotein D0	Heterogeneous nuclear ribonucleoprotein D0	Heterogeneous nuclear ribonucleoprotein D0	Heterogeneous nuclear ribonucleoprotein D0	Heterogeneous nuclear ribonucleoprotein D0	Heterogeneous nuclear ribonucleoprotein D0	Heterogeneous nuclear ribonucleoprotein D0	Heterogeneous nuclear ribonucleoprotein D0	PE1	PE1	PE1	PE1	PE1	PE1	PE1
Q3SY00	T10IP_HUMAN	111	112	108	108	107	97	6	0	Yes	Yes	Yes	Yes	Yes	Yes	Yes	Yes	Testis-specific protein 10-interacting protein	Testis-specific protein 10-interacting protein	Testis-specific protein 10-interacting protein	Testis-specific protein 10-interacting protein	Testis-specific protein 10-interacting protein	Testis-specific protein 10-interacting protein	Testis-specific protein 10-interacting protein	Testis-specific protein 10-interacting protein	PE1	PE1	PE1	PE1	PE1	PE1	PE2
Q5JST6	EFHC2_HUMAN	111	111	108	108	107	103	30	2	Yes	Yes	Yes	Yes	Yes	Yes	Yes	Yes	EF-hand domain-containing family member C2	EF-hand domain-containing family member C2	EF-hand domain-containing family member C2	EF-hand domain-containing family member C2	EF-hand domain-containing family member C2	EF-hand domain-containing family member C2	EF-hand domain-containing family member C2	EF-hand domain-containing family member C2	PE1	PE1	PE1	PE1	PE1	PE1	PE1
O95995	DRC4_HUMAN	111	111	107	107	107	99	0	1	Yes	Yes	Yes	Yes	Yes	Yes	Yes	Yes	Dynein regulatory complex subunit 4	Dynein regulatory complex subunit 4	Dynein regulatory complex subunit 4	Dynein regulatory complex subunit 4	Dynein regulatory complex subunit 4	Growth arrest-specific protein 8	Growth arrest-specific protein 8	Growth arrest-specific protein 8	PE1	PE1	PE1	PE1	PE1	PE1	PE1
P0C7X2	ZN688_HUMAN	111	111	106	106	39	3	1	0	Yes	Yes	Yes	Yes	Yes	Yes	Yes	Yes	Zinc finger protein 688	Zinc finger protein 688	Zinc finger protein 688	Zinc finger protein 688	Zinc finger protein 688	Zinc finger protein 688	Zinc finger protein 688	Zinc finger protein 688	PE1	PE1	PE2	PE2	PE2	PE2	PE2
P31273	HXC8_HUMAN	111	111	99	99	100	90	17	11	Yes	Yes	Yes	Yes	Yes	Yes	Yes	Yes	Homeobox protein Hox-C8	Homeobox protein Hox-C8	Homeobox protein Hox-C8	Homeobox protein Hox-C8	Homeobox protein Hox-C8	Homeobox protein Hox-C8	Homeobox protein Hox-C8	Homeobox protein Hox-C8	PE1	PE1	PE1	PE1	PE1	PE1	PE1
Q00653	NFKB2_HUMAN	111	109	108	108	106	103	102	110	Yes	Yes	Yes	Yes	Yes	Yes	Yes	Yes	Nuclear factor NF-kappa-B p100 subunit	Nuclear factor NF-kappa-B p100 subunit	Nuclear factor NF-kappa-B p100 subunit	Nuclear factor NF-kappa-B p100 subunit	Nuclear factor NF-kappa-B p100 subunit	Nuclear factor NF-kappa-B p100 subunit	Nuclear factor NF-kappa-B p100 subunit	Nuclear factor NF-kappa-B p100 subunit	PE1	PE1	PE1	PE1	PE1	PE1	PE1
P26641	EF1G_HUMAN	110	114	115	114	104	105	102	96	Yes	Yes	Yes	Yes	Yes	Yes	Yes	Yes	Elongation factor 1-gamma	Elongation factor 1-gamma	Elongation factor 1-gamma	Elongation factor 1-gamma	Elongation factor 1-gamma	Elongation factor 1-gamma	Elongation factor 1-gamma	Elongation factor 1-gamma	PE1	PE1	PE1	PE1	PE1	PE1	PE1
P49917	DNLI4_HUMAN	110	110	110	110	109	108	107	10	Yes	Yes	Yes	Yes	Yes	Yes	Yes	Yes	DNA ligase 4	DNA ligase 4	DNA ligase 4	DNA ligase 4	DNA ligase 4	DNA ligase 4	DNA ligase 4	DNA ligase 4	PE1	PE1	PE1	PE1	PE1	PE1	PE1
Q13432	U119A_HUMAN	110	110	110	110	109	105	97	93	Yes	Yes	Yes	Yes	Yes	Yes	Yes	Yes	Protein unc-119 homolog A	Protein unc-119 homolog A	Protein unc-119 homolog A	Protein unc-119 homolog A	Protein unc-119 homolog A	Protein unc-119 homolog A	Protein unc-119 homolog A	Protein unc-119 homolog A	PE1	PE1	PE1	PE1	PE1	PE1	PE1
Q8NI38	IKBD_HUMAN	110	110	101	101	101	36	4	0	Yes	Yes	Yes	Yes	Yes	Yes	Yes	Yes	NF-kappa-B inhibitor delta	NF-kappa-B inhibitor delta	NF-kappa-B inhibitor delta	NF-kappa-B inhibitor delta	NF-kappa-B inhibitor delta	NF-kappa-B inhibitor delta	NF-kappa-B inhibitor delta	NF-kappa-B inhibitor delta	PE1	PE1	PE1	PE1	PE1	PE1	PE2
O76003	GLRX3_HUMAN	110	110	99	99	97	94	59	23	Yes	Yes	Yes	Yes	Yes	Yes	Yes	Yes	Glutaredoxin-3	Glutaredoxin-3	Glutaredoxin-3	Glutaredoxin-3	Glutaredoxin-3	Glutaredoxin-3	Glutaredoxin-3	Glutaredoxin-3	PE1	PE1	PE1	PE1	PE1	PE1	PE1
Q9GZY8	MFF_HUMAN	110	110	95	94	94	82	3	0	Yes	Yes	Yes	Yes	Yes	Yes	Yes	Yes	Mitochondrial fission factor	Mitochondrial fission factor	Mitochondrial fission factor	Mitochondrial fission factor	Mitochondrial fission factor	Mitochondrial fission factor	Mitochondrial fission factor	Mitochondrial fission factor	PE1	PE1	PE1	PE1	PE1	PE1	PE1
Q8N122	RPTOR_HUMAN	110	109	107	106	101	99	68	18	Yes	Yes	Yes	Yes	Yes	Yes	Yes	Yes	Regulatory-associated protein of mTOR	Regulatory-associated protein of mTOR	Regulatory-associated protein of mTOR	Regulatory-associated protein of mTOR	Regulatory-associated protein of mTOR	Regulatory-associated protein of mTOR	Regulatory-associated protein of mTOR	Regulatory-associated protein of mTOR	PE1	PE1	PE1	PE1	PE1	PE1	PE1
Q7Z434	MAVS_HUMAN	110	104	87	86	80	72	61	39	Yes	Yes	Yes	Yes	Yes	Yes	Yes	Yes	Mitochondrial antiviral-signaling protein	Mitochondrial antiviral-signaling protein	Mitochondrial antiviral-signaling protein	Mitochondrial antiviral-signaling protein	Mitochondrial antiviral-signaling protein	Mitochondrial antiviral-signaling protein	Mitochondrial antiviral-signaling protein	Mitochondrial antiviral-signaling protein	PE1	PE1	PE1	PE1	PE1	PE1	PE1
O95994	AGR2_HUMAN	110	104	80	75	73	52	18	9	Yes	Yes	Yes	Yes	Yes	Yes	Yes	Yes	Anterior gradient protein 2 homolog	Anterior gradient protein 2 homolog	Anterior gradient protein 2 homolog	Anterior gradient protein 2 homolog	Anterior gradient protein 2 homolog	Anterior gradient protein 2 homolog	Anterior gradient protein 2 homolog	Anterior gradient protein 2 homolog	PE1	PE1	PE1	PE1	PE1	PE1	PE1
P15976	GATA1_HUMAN	110	95	98	98	98	98	60	47	Yes	Yes	Yes	Yes	Yes	Yes	Yes	Yes	Erythroid transcription factor	Erythroid transcription factor	Erythroid transcription factor	Erythroid transcription factor	Erythroid transcription factor	Erythroid transcription factor	Erythroid transcription factor	Erythroid transcription factor	PE1	PE1	PE1	PE1	PE1	PE1	PE1
Q9Y2K5	R3HD2_HUMAN	110	27	24	25	24	22	11	1	Yes	Yes	Yes	Yes	Yes	Yes	Yes	Yes	R3H domain-containing protein 2	R3H domain-containing protein 2	R3H domain-containing protein 2	R3H domain-containing protein 2	R3H domain-containing protein 2	R3H domain-containing protein 2	R3H domain-containing protein 2	R3H domain-containing protein 2	PE1	PE1	PE1	PE1	PE1	PE1	PE1
P29317	EPHA2_HUMAN	109	111	110	110	104	59	48	22	Yes	Yes	Yes	Yes	Yes	Yes	Yes	Yes	Ephrin type-A receptor 2	Ephrin type-A receptor 2	Ephrin type-A receptor 2	Ephrin type-A receptor 2	Ephrin type-A receptor 2	Ephrin type-A receptor 2	Ephrin type-A receptor 2	Ephrin type-A receptor 2	PE1	PE1	PE1	PE1	PE1	PE1	PE1
O75420	GGYF1_HUMAN	109	109	113	113	111	111	5	2	Yes	Yes	Yes	Yes	Yes	Yes	Yes	Yes	GRB10-interacting GYF protein 1	GRB10-interacting GYF protein 1	GRB10-interacting GYF protein 1	GRB10-interacting GYF protein 1	GRB10-interacting GYF protein 1	GRB10-interacting GYF protein 1	PERQ amino acid-rich with GYF domain-containing protein 1	PERQ amino acid-rich with GYF domain-containing protein 1	PE1	PE1	PE1	PE1	PE1	PE1	PE1
P41182	BCL6_HUMAN	109	109	110	108	105	106	64	81	Yes	Yes	Yes	Yes	Yes	Yes	Yes	Yes	B-cell lymphoma 6 protein	B-cell lymphoma 6 protein	B-cell lymphoma 6 protein	B-cell lymphoma 6 protein	B-cell lymphoma 6 protein	B-cell lymphoma 6 protein	B-cell lymphoma 6 protein	B-cell lymphoma 6 protein	PE1	PE1	PE1	PE1	PE1	PE1	PE1
Q9BXS5	AP1M1_HUMAN	109	109	95	95	93	85	47	17	Yes	Yes	Yes	Yes	Yes	Yes	Yes	Yes	AP-1 complex subunit mu-1	AP-1 complex subunit mu-1	AP-1 complex subunit mu-1	AP-1 complex subunit mu-1	AP-1 complex subunit mu-1	AP-1 complex subunit mu-1	AP-1 complex subunit mu-1	AP-1 complex subunit mu-1	PE1	PE1	PE1	PE1	PE1	PE1	PE1
Q9Y230	RUVB2_HUMAN	109	108	114	113	111	109	104	97	Yes	Yes	Yes	Yes	Yes	Yes	Yes	Yes	RuvB-like 2	RuvB-like 2	RuvB-like 2	RuvB-like 2	RuvB-like 2	RuvB-like 2	RuvB-like 2	RuvB-like 2	PE1	PE1	PE1	PE1	PE1	PE1	PE1
Q15788	NCOA1_HUMAN	109	108	108	108	106	106	83	73	Yes	Yes	Yes	Yes	Yes	Yes	Yes	Yes	Nuclear receptor coactivator 1	Nuclear receptor coactivator 1	Nuclear receptor coactivator 1	Nuclear receptor coactivator 1	Nuclear receptor coactivator 1	Nuclear receptor coactivator 1	Nuclear receptor coactivator 1	Nuclear receptor coactivator 1	PE1	PE1	PE1	PE1	PE1	PE1	PE1
P20936	RASA1_HUMAN	109	108	107	107	105	103	87	82	Yes	Yes	Yes	Yes	Yes	Yes	Yes	Yes	Ras GTPase-activating protein 1	Ras GTPase-activating protein 1	Ras GTPase-activating protein 1	Ras GTPase-activating protein 1	Ras GTPase-activating protein 1	Ras GTPase-activating protein 1	Ras GTPase-activating protein 1	Ras GTPase-activating protein 1	PE1	PE1	PE1	PE1	PE1	PE1	PE1
Q12800	TFCP2_HUMAN	109	106	105	105	96	95	88	40	Yes	Yes	Yes	Yes	Yes	Yes	Yes	Yes	Alpha-globin transcription factor CP2	Alpha-globin transcription factor CP2	Alpha-globin transcription factor CP2	Alpha-globin transcription factor CP2	Alpha-globin transcription factor CP2	Alpha-globin transcription factor CP2	Alpha-globin transcription factor CP2	Alpha-globin transcription factor CP2	PE1	PE1	PE1	PE1	PE1	PE1	PE1
O95166	GBRAP_HUMAN	109	105	98	97	94	94	78	23	Yes	Yes	Yes	Yes	Yes	Yes	Yes	Yes	Gamma-aminobutyric acid receptor-associated protein	Gamma-aminobutyric acid receptor-associated protein	Gamma-aminobutyric acid receptor-associated protein	Gamma-aminobutyric acid receptor-associated protein	Gamma-aminobutyric acid receptor-associated protein	Gamma-aminobutyric acid receptor-associated protein	Gamma-aminobutyric acid receptor-associated protein	Gamma-aminobutyric acid receptor-associated protein (GABA(A) receptor-associated protein)	PE1	PE1	PE1	PE1	PE1	PE1	PE1
P14678	RSMB_HUMAN	109	104	101	101	98	92	58	48	Yes	Yes	Yes	Yes	Yes	Yes	Yes	Yes	Small nuclear ribonucleoprotein-associated proteins B and B'	Small nuclear ribonucleoprotein-associated proteins B and B'	Small nuclear ribonucleoprotein-associated proteins B and B'	Small nuclear ribonucleoprotein-associated proteins B and B'	Small nuclear ribonucleoprotein-associated proteins B and B'	Small nuclear ribonucleoprotein-associated proteins B and B'	Small nuclear ribonucleoprotein-associated proteins B and B'	Small nuclear ribonucleoprotein-associated proteins B and B'	PE1	PE1	PE1	PE1	PE1	PE1	PE1
O95071	UBR5_HUMAN	109	99	98	95	86	78	54	31	Yes	Yes	Yes	Yes	Yes	Yes	Yes	Yes	E3 ubiquitin-protein ligase UBR5	E3 ubiquitin-protein ligase UBR5	E3 ubiquitin-protein ligase UBR5	E3 ubiquitin-protein ligase UBR5	E3 ubiquitin-protein ligase UBR5	E3 ubiquitin-protein ligase UBR5	E3 ubiquitin-protein ligase UBR5	E3 ubiquitin-protein ligase UBR5	PE1	PE1	PE1	PE1	PE1	PE1	PE1
P24863	CCNC_HUMAN	109	99	96	97	96	74	48	15	Yes	Yes	Yes	Yes	Yes	Yes	Yes	Yes	Cyclin-C	Cyclin-C	Cyclin-C	Cyclin-C	Cyclin-C	Cyclin-C	Cyclin-C	Cyclin-C	PE1	PE1	PE1	PE1	PE1	PE1	PE1
Q9P0T4	ZN581_HUMAN	109	98	91	89	86	82	40	8	Yes	Yes	Yes	Yes	Yes	Yes	Yes	Yes	Zinc finger protein 581	Zinc finger protein 581	Zinc finger protein 581	Zinc finger protein 581	Zinc finger protein 581	Zinc finger protein 581	Zinc finger protein 581	Zinc finger protein 581	PE1	PE1	PE1	PE1	PE1	PE1	PE2
Q7Z417	NUFP2_HUMAN	109	70	62	60	59	59	24	2	Yes	Yes	Yes	Yes	Yes	Yes	Yes	Yes	Nuclear fragile X mental retardation-interacting protein 2	Nuclear fragile X mental retardation-interacting protein 2	Nuclear fragile X mental retardation-interacting protein 2	Nuclear fragile X mental retardation-interacting protein 2	Nuclear fragile X mental retardation-interacting protein 2	Nuclear fragile X mental retardation-interacting protein 2	Nuclear fragile X mental retardation-interacting protein 2	Nuclear fragile X mental retardation-interacting protein 2	PE1	PE1	PE1	PE1	PE1	PE1	PE1
Q9BVL2	NUP58_HUMAN	109	21	21	20	19	19	8	4	Yes	Yes	Yes	Yes	Yes	Yes	Yes	Yes	Nucleoporin p58/p45	Nucleoporin p58/p45	Nucleoporin p58/p45	Nucleoporin p58/p45	Nucleoporin p58/p45	Nucleoporin p58/p45	Nucleoporin p58/p45	Nucleoporin p58/p45	PE1	PE1	PE1	PE1	PE1	PE1	PE1
P28329	CLAT_HUMAN	109	10	10	7	7	7	7	7	Yes	Yes	Yes	Yes	Yes	Yes	Yes	Yes	Choline O-acetyltransferase	Choline O-acetyltransferase	Choline O-acetyltransferase	Choline O-acetyltransferase	Choline O-acetyltransferase	Choline O-acetyltransferase	Choline O-acetyltransferase	Choline O-acetyltransferase	PE1	PE1	PE1	PE1	PE1	PE1	PE1
Q5VU43	MYOME_HUMAN	108	109	109	105	99	97	68	19	Yes	Yes	Yes	Yes	Yes	Yes	Yes	Yes	Myomegalin	Myomegalin	Myomegalin	Myomegalin	Myomegalin	Myomegalin	Myomegalin	Myomegalin	PE1	PE1	PE1	PE1	PE1	PE1	PE1
Q07021	C1QBP_HUMAN	108	109	100	99	94	91	90	44	Yes	Yes	Yes	Yes	Yes	Yes	Yes	Yes	Complement component 1 Q subcomponent-binding protein, mitochondrial	Complement component 1 Q subcomponent-binding protein, mitochondrial	Complement component 1 Q subcomponent-binding protein, mitochondrial	Complement component 1 Q subcomponent-binding protein, mitochondrial	Complement component 1 Q subcomponent-binding protein, mitochondrial	Complement component 1 Q subcomponent-binding protein, mitochondrial	Complement component 1 Q subcomponent-binding protein, mitochondrial	Complement component 1 Q subcomponent-binding protein, mitochondrial	PE1	PE1	PE1	PE1	PE1	PE1	PE1
O96017	CHK2_HUMAN	108	108	110	104	101	100	67	42	Yes	Yes	Yes	Yes	Yes	Yes	Yes	Yes	Serine/threonine-protein kinase Chk2	Serine/threonine-protein kinase Chk2	Serine/threonine-protein kinase Chk2	Serine/threonine-protein kinase Chk2	Serine/threonine-protein kinase Chk2	Serine/threonine-protein kinase Chk2	Serine/threonine-protein kinase Chk2	Serine/threonine-protein kinase Chk2	PE1	PE1	PE1	PE1	PE1	PE1	PE1
Q06455	MTG8_HUMAN	108	108	107	107	106	96	63	45	Yes	Yes	Yes	Yes	Yes	Yes	Yes	Yes	Protein CBFA2T1	Protein CBFA2T1	Protein CBFA2T1	Protein CBFA2T1	Protein CBFA2T1	Protein CBFA2T1	Protein CBFA2T1	Protein CBFA2T1	PE1	PE1	PE1	PE1	PE1	PE1	PE1
P14635	CCNB1_HUMAN	108	108	104	101	99	97	84	60	Yes	Yes	Yes	Yes	Yes	Yes	Yes	Yes	G2/mitotic-specific cyclin-B1	G2/mitotic-specific cyclin-B1	G2/mitotic-specific cyclin-B1	G2/mitotic-specific cyclin-B1	G2/mitotic-specific cyclin-B1	G2/mitotic-specific cyclin-B1	G2/mitotic-specific cyclin-B1	G2/mitotic-specific cyclin-B1	PE1	PE1	PE1	PE1	PE1	PE1	PE1
Q96IW7	SC22A_HUMAN	108	108	103	103	103	61	12	3	Yes	Yes	Yes	Yes	Yes	Yes	Yes	Yes	Vesicle-trafficking protein SEC22a	Vesicle-trafficking protein SEC22a	Vesicle-trafficking protein SEC22a	Vesicle-trafficking protein SEC22a	Vesicle-trafficking protein SEC22a	Vesicle-trafficking protein SEC22a	Vesicle-trafficking protein SEC22a	Vesicle-trafficking protein SEC22a	PE1	PE1	PE1	PE1	PE1	PE1	PE1
Q6NT76	HMBX1_HUMAN	108	108	99	100	99	96	51	0	Yes	Yes	Yes	Yes	Yes	Yes	Yes	Yes	Homeobox-containing protein 1	Homeobox-containing protein 1	Homeobox-containing protein 1	Homeobox-containing protein 1	Homeobox-containing protein 1	Homeobox-containing protein 1	Homeobox-containing protein 1	Homeobox-containing protein 1	PE1	PE1	PE1	PE1	PE1	PE1	PE1
Q5T749	KPRP_HUMAN	108	108	98	98	98	94	1	0	Yes	Yes	Yes	Yes	Yes	Yes	Yes	Yes	Keratinocyte proline-rich protein	Keratinocyte proline-rich protein	Keratinocyte proline-rich protein	Keratinocyte proline-rich protein	Keratinocyte proline-rich protein	Keratinocyte proline-rich protein	Keratinocyte proline-rich protein	Keratinocyte proline-rich protein	PE1	PE1	PE1	PE1	PE1	PE1	PE1
P01137	TGFB1_HUMAN	108	107	102	102	101	99	52	46	Yes	Yes	Yes	Yes	Yes	Yes	Yes	Yes	Transforming growth factor beta-1 proprotein	Transforming growth factor beta-1 proprotein	Transforming growth factor beta-1 proprotein	Transforming growth factor beta-1 proprotein	Transforming growth factor beta-1	Transforming growth factor beta-1	Transforming growth factor beta-1	Transforming growth factor beta-1	PE1	PE1	PE1	PE1	PE1	PE1	PE1
Q15025	TNIP1_HUMAN	108	106	105	103	100	98	73	19	Yes	Yes	Yes	Yes	Yes	Yes	Yes	Yes	TNFAIP3-interacting protein 1	TNFAIP3-interacting protein 1	TNFAIP3-interacting protein 1	TNFAIP3-interacting protein 1	TNFAIP3-interacting protein 1	TNFAIP3-interacting protein 1	TNFAIP3-interacting protein 1	TNFAIP3-interacting protein 1	PE1	PE1	PE1	PE1	PE1	PE1	PE1
P21246	PTN_HUMAN	108	104	103	103	101	100	99	95	Yes	Yes	Yes	Yes	Yes	Yes	Yes	Yes	Pleiotrophin	Pleiotrophin	Pleiotrophin	Pleiotrophin	Pleiotrophin	Pleiotrophin	Pleiotrophin	Pleiotrophin	PE1	PE1	PE1	PE1	PE1	PE1	PE1
P62140	PP1B_HUMAN	108	104	98	99	97	92	52	40	Yes	Yes	Yes	Yes	Yes	Yes	Yes	Yes	Serine/threonine-protein phosphatase PP1-beta catalytic subunit	Serine/threonine-protein phosphatase PP1-beta catalytic subunit	Serine/threonine-protein phosphatase PP1-beta catalytic subunit	Serine/threonine-protein phosphatase PP1-beta catalytic subunit	Serine/threonine-protein phosphatase PP1-beta catalytic subunit	Serine/threonine-protein phosphatase PP1-beta catalytic subunit	Serine/threonine-protein phosphatase PP1-beta catalytic subunit	Serine/threonine-protein phosphatase PP1-beta catalytic subunit	PE1	PE1	PE1	PE1	PE1	PE1	PE1
Q04724	TLE1_HUMAN	108	101	103	103	103	103	102	92	Yes	Yes	Yes	Yes	Yes	Yes	Yes	Yes	Transducin-like enhancer protein 1	Transducin-like enhancer protein 1	Transducin-like enhancer protein 1	Transducin-like enhancer protein 1	Transducin-like enhancer protein 1	Transducin-like enhancer protein 1	Transducin-like enhancer protein 1	Transducin-like enhancer protein 1 (E(Sp1) homolog)	PE1	PE1	PE1	PE1	PE1	PE1	PE1
P47897	SYQ_HUMAN	108	101	99	99	99	89	44	32	Yes	Yes	Yes	Yes	Yes	Yes	Yes	Yes	Glutamine--tRNA ligase	Glutamine--tRNA ligase	Glutamine--tRNA ligase	Glutamine--tRNA ligase	Glutamine--tRNA ligase	Glutamine--tRNA ligase	Glutamine--tRNA ligase	Glutaminyl-tRNA synthetase	PE1	PE1	PE1	PE1	PE1	PE1	PE1
Q8N448	LNX2_HUMAN	108	97	97	97	95	90	34	19	Yes	Yes	Yes	Yes	Yes	Yes	Yes	Yes	Ligand of Numb protein X 2	Ligand of Numb protein X 2	Ligand of Numb protein X 2	Ligand of Numb protein X 2	Ligand of Numb protein X 2	Ligand of Numb protein X 2	Ligand of Numb protein X 2	Ligand of Numb protein X 2	PE1	PE1	PE1	PE1	PE1	PE1	PE1
Q14204	DYHC1_HUMAN	108	66	53	53	50	49	49	32	Yes	Yes	Yes	Yes	Yes	Yes	Yes	Yes	Cytoplasmic dynein 1 heavy chain 1	Cytoplasmic dynein 1 heavy chain 1	Cytoplasmic dynein 1 heavy chain 1	Cytoplasmic dynein 1 heavy chain 1	Cytoplasmic dynein 1 heavy chain 1	Cytoplasmic dynein 1 heavy chain 1	Cytoplasmic dynein 1 heavy chain 1	Cytoplasmic dynein 1 heavy chain 1	PE1	PE1	PE1	PE1	PE1	PE1	PE1
O15350	P73_HUMAN	107	107	107	101	95	92	83	56	Yes	Yes	Yes	Yes	Yes	Yes	Yes	Yes	Tumor protein p73	Tumor protein p73	Tumor protein p73	Tumor protein p73	Tumor protein p73	Tumor protein p73	Tumor protein p73	Tumor protein p73	PE1	PE1	PE1	PE1	PE1	PE1	PE1
Q9BWT7	CAR10_HUMAN	107	107	104	104	101	97	5	3	Yes	Yes	Yes	Yes	Yes	Yes	Yes	Yes	Caspase recruitment domain-containing protein 10	Caspase recruitment domain-containing protein 10	Caspase recruitment domain-containing protein 10	Caspase recruitment domain-containing protein 10	Caspase recruitment domain-containing protein 10	Caspase recruitment domain-containing protein 10	Caspase recruitment domain-containing protein 10	Caspase recruitment domain-containing protein 10	PE1	PE1	PE1	PE1	PE1	PE1	PE2
Q8WUI4	HDAC7_HUMAN	107	107	100	100	100	88	54	49	Yes	Yes	Yes	Yes	Yes	Yes	Yes	Yes	Histone deacetylase 7	Histone deacetylase 7	Histone deacetylase 7	Histone deacetylase 7	Histone deacetylase 7	Histone deacetylase 7	Histone deacetylase 7	Histone deacetylase 7	PE1	PE1	PE1	PE1	PE1	PE1	PE1
Q13323	BIK_HUMAN	107	107	95	94	93	81	17	7	Yes	Yes	Yes	Yes	Yes	Yes	Yes	Yes	Bcl-2-interacting killer	Bcl-2-interacting killer	Bcl-2-interacting killer	Bcl-2-interacting killer	Bcl-2-interacting killer	Bcl-2-interacting killer	Bcl-2-interacting killer	Bcl-2-interacting killer	PE1	PE1	PE1	PE1	PE1	PE1	PE1
Q9H1Y0	ATG5_HUMAN	107	107	93	92	91	89	74	58	Yes	Yes	Yes	Yes	Yes	Yes	Yes	Yes	Autophagy protein 5	Autophagy protein 5	Autophagy protein 5	Autophagy protein 5	Autophagy protein 5	Autophagy protein 5	Autophagy protein 5	Autophagy protein 5	PE1	PE1	PE1	PE1	PE1	PE1	PE1
Q3V5L5	MGT5B_HUMAN	107	107	22	22	21	21	21	1	Yes	Yes	Yes	Yes	Yes	Yes	Yes	Yes	Alpha-1,6-mannosylglycoprotein 6-beta-N-acetylglucosaminyltransferase B	Alpha-1,6-mannosylglycoprotein 6-beta-N-acetylglucosaminyltransferase B	Alpha-1,6-mannosylglycoprotein 6-beta-N-acetylglucosaminyltransferase B	Alpha-1,6-mannosylglycoprotein 6-beta-N-acetylglucosaminyltransferase B	Alpha-1,6-mannosylglycoprotein 6-beta-N-acetylglucosaminyltransferase B	Alpha-1,6-mannosylglycoprotein 6-beta-N-acetylglucosaminyltransferase B	Alpha-1,6-mannosylglycoprotein 6-beta-N-acetylglucosaminyltransferase B	Alpha-1,6-mannosylglycoprotein 6-beta-N-acetylglucosaminyltransferase B	PE1	PE1	PE1	PE1	PE1	PE1	PE1
Q6NUQ1	RINT1_HUMAN	107	106	107	107	99	95	44	9	Yes	Yes	Yes	Yes	Yes	Yes	Yes	Yes	RAD50-interacting protein 1	RAD50-interacting protein 1	RAD50-interacting protein 1	RAD50-interacting protein 1	RAD50-interacting protein 1	RAD50-interacting protein 1	RAD50-interacting protein 1	RAD50-interacting protein 1	PE1	PE1	PE1	PE1	PE1	PE1	PE1
P11473	VDR_HUMAN	107	106	105	105	106	102	102	88	Yes	Yes	Yes	Yes	Yes	Yes	Yes	Yes	Vitamin D3 receptor	Vitamin D3 receptor	Vitamin D3 receptor	Vitamin D3 receptor	Vitamin D3 receptor	Vitamin D3 receptor	Vitamin D3 receptor	Vitamin D3 receptor	PE1	PE1	PE1	PE1	PE1	PE1	PE1
P10451	OSTP_HUMAN	107	106	104	104	101	98	91	20	Yes	Yes	Yes	Yes	Yes	Yes	Yes	Yes	Osteopontin	Osteopontin	Osteopontin	Osteopontin	Osteopontin	Osteopontin	Osteopontin	Osteopontin	PE1	PE1	PE1	PE1	PE1	PE1	PE1
A5D8V6	VP37C_HUMAN	107	106	99	99	98	90	37	7	Yes	Yes	Yes	Yes	Yes	Yes	Yes	Yes	Vacuolar protein sorting-associated protein 37C	Vacuolar protein sorting-associated protein 37C	Vacuolar protein sorting-associated protein 37C	Vacuolar protein sorting-associated protein 37C	Vacuolar protein sorting-associated protein 37C	Vacuolar protein sorting-associated protein 37C	Vacuolar protein sorting-associated protein 37C	Vacuolar protein sorting-associated protein 37C	PE1	PE1	PE1	PE1	PE1	PE1	PE1
P11362	FGFR1_HUMAN	107	105	104	103	90	71	62	51	Yes	Yes	Yes	Yes	Yes	Yes	Yes	Yes	Fibroblast growth factor receptor 1	Fibroblast growth factor receptor 1	Fibroblast growth factor receptor 1	Fibroblast growth factor receptor 1	Fibroblast growth factor receptor 1	Fibroblast growth factor receptor 1	Fibroblast growth factor receptor 1	Fibroblast growth factor receptor 1	PE1	PE1	PE1	PE1	PE1	PE1	PE1
Q96CW1	AP2M1_HUMAN	107	104	97	97	87	82	50	40	Yes	Yes	Yes	Yes	Yes	Yes	Yes	Yes	AP-2 complex subunit mu	AP-2 complex subunit mu	AP-2 complex subunit mu	AP-2 complex subunit mu	AP-2 complex subunit mu	AP-2 complex subunit mu	AP-2 complex subunit mu	AP-2 complex subunit mu	PE1	PE1	PE1	PE1	PE1	PE1	PE1
Q15811	ITSN1_HUMAN	107	102	99	99	97	97	96	37	Yes	Yes	Yes	Yes	Yes	Yes	Yes	Yes	Intersectin-1	Intersectin-1	Intersectin-1	Intersectin-1	Intersectin-1	Intersectin-1	Intersectin-1	Intersectin-1	PE1	PE1	PE1	PE1	PE1	PE1	PE1
Q70EL1	UBP54_HUMAN	107	95	92	92	92	89	15	12	Yes	Yes	Yes	Yes	Yes	Yes	Yes	Yes	Inactive ubiquitin carboxyl-terminal hydrolase 54	Inactive ubiquitin carboxyl-terminal hydrolase 54	Inactive ubiquitin carboxyl-terminal hydrolase 54	Inactive ubiquitin carboxyl-terminal hydrolase 54	Inactive ubiquitin carboxyl-terminal hydrolase 54	Inactive ubiquitin carboxyl-terminal hydrolase 54	Inactive ubiquitin carboxyl-terminal hydrolase 54	Inactive ubiquitin carboxyl-terminal hydrolase 54	PE1	PE1	PE1	PE1	PE1	PE1	PE1
Q8IWR0	Z3H7A_HUMAN	107	4	5	5	5	4	3	2	Yes	Yes	Yes	Yes	Yes	Yes	Yes	Yes	Zinc finger CCCH domain-containing protein 7A	Zinc finger CCCH domain-containing protein 7A	Zinc finger CCCH domain-containing protein 7A	Zinc finger CCCH domain-containing protein 7A	Zinc finger CCCH domain-containing protein 7A	Zinc finger CCCH domain-containing protein 7A	Zinc finger CCCH domain-containing protein 7A	Zinc finger CCCH domain-containing protein 7A	PE1	PE1	PE1	PE1	PE1	PE1	PE1
Q00839	HNRPU_HUMAN	106	149	146	146	93	91	86	61	Yes	Yes	Yes	Yes	Yes	Yes	Yes	Yes	Heterogeneous nuclear ribonucleoprotein U	Heterogeneous nuclear ribonucleoprotein U	Heterogeneous nuclear ribonucleoprotein U	Heterogeneous nuclear ribonucleoprotein U	Heterogeneous nuclear ribonucleoprotein U	Heterogeneous nuclear ribonucleoprotein U	Heterogeneous nuclear ribonucleoprotein U	Heterogeneous nuclear ribonucleoprotein U	PE1	PE1	PE1	PE1	PE1	PE1	PE1
P05556	ITB1_HUMAN	106	114	109	103	87	83	72	56	Yes	Yes	Yes	Yes	Yes	Yes	Yes	Yes	Integrin beta-1	Integrin beta-1	Integrin beta-1	Integrin beta-1	Integrin beta-1	Integrin beta-1	Integrin beta-1	Integrin beta-1	PE1	PE1	PE1	PE1	PE1	PE1	PE1
Q8N661	TM86B_HUMAN	106	106	84	84	84	8	1	0	Yes	Yes	Yes	Yes	Yes	Yes	Yes	Yes	Lysoplasmalogenase	Lysoplasmalogenase	Lysoplasmalogenase	Lysoplasmalogenase	Lysoplasmalogenase	Lysoplasmalogenase	Lysoplasmalogenase	Lysoplasmalogenase	PE1	PE1	PE1	PE1	PE1	PE1	PE1
Q13546	RIPK1_HUMAN	106	105	106	103	98	98	94	66	Yes	Yes	Yes	Yes	Yes	Yes	Yes	Yes	Receptor-interacting serine/threonine-protein kinase 1	Receptor-interacting serine/threonine-protein kinase 1	Receptor-interacting serine/threonine-protein kinase 1	Receptor-interacting serine/threonine-protein kinase 1	Receptor-interacting serine/threonine-protein kinase 1	Receptor-interacting serine/threonine-protein kinase 1	Receptor-interacting serine/threonine-protein kinase 1	Receptor-interacting serine/threonine-protein kinase 1	PE1	PE1	PE1	PE1	PE1	PE1	PE1
P56537	IF6_HUMAN	106	105	102	102	101	102	100	111	Yes	Yes	Yes	Yes	Yes	Yes	Yes	Yes	Eukaryotic translation initiation factor 6	Eukaryotic translation initiation factor 6	Eukaryotic translation initiation factor 6	Eukaryotic translation initiation factor 6	Eukaryotic translation initiation factor 6	Eukaryotic translation initiation factor 6	Eukaryotic translation initiation factor 6	Eukaryotic translation initiation factor 6	PE1	PE1	PE1	PE1	PE1	PE1	PE1
Q9H6H4	REEP4_HUMAN	106	105	94	94	94	3	1	1	Yes	Yes	Yes	Yes	Yes	Yes	Yes	Yes	Receptor expression-enhancing protein 4	Receptor expression-enhancing protein 4	Receptor expression-enhancing protein 4	Receptor expression-enhancing protein 4	Receptor expression-enhancing protein 4	Receptor expression-enhancing protein 4	Receptor expression-enhancing protein 4	Receptor expression-enhancing protein 4	PE1	PE1	PE1	PE1	PE1	PE1	PE1
Q9UI95	MD2L2_HUMAN	106	104	100	53	51	38	31	16	Yes	Yes	Yes	Yes	Yes	Yes	Yes	Yes	Mitotic spindle assembly checkpoint protein MAD2B	Mitotic spindle assembly checkpoint protein MAD2B	Mitotic spindle assembly checkpoint protein MAD2B	Mitotic spindle assembly checkpoint protein MAD2B	Mitotic spindle assembly checkpoint protein MAD2B	Mitotic spindle assembly checkpoint protein MAD2B	Mitotic spindle assembly checkpoint protein MAD2B	Mitotic spindle assembly checkpoint protein MAD2B	PE1	PE1	PE1	PE1	PE1	PE1	PE1
Q96IK5	GMCL1_HUMAN	106	104	98	99	98	97	65	4	Yes	Yes	Yes	Yes	Yes	Yes	Yes	Yes	Germ cell-less protein-like 1	Germ cell-less protein-like 1	Germ cell-less protein-like 1	Germ cell-less protein-like 1	Germ cell-less protein-like 1	Germ cell-less protein-like 1	Germ cell-less protein-like 1	Germ cell-less protein-like 1	PE1	PE1	PE1	PE1	PE1	PE1	PE1
P01375	TNFA_HUMAN	106	103	107	103	103	81	68	54	Yes	Yes	Yes	Yes	Yes	Yes	Yes	Yes	Tumor necrosis factor	Tumor necrosis factor	Tumor necrosis factor	Tumor necrosis factor	Tumor necrosis factor	Tumor necrosis factor	Tumor necrosis factor	Tumor necrosis factor	PE1	PE1	PE1	PE1	PE1	PE1	PE1
P19474	RO52_HUMAN	106	99	96	92	90	88	57	29	Yes	Yes	Yes	Yes	Yes	Yes	Yes	Yes	E3 ubiquitin-protein ligase TRIM21	E3 ubiquitin-protein ligase TRIM21	E3 ubiquitin-protein ligase TRIM21	E3 ubiquitin-protein ligase TRIM21	E3 ubiquitin-protein ligase TRIM21	E3 ubiquitin-protein ligase TRIM21	E3 ubiquitin-protein ligase TRIM21	E3 ubiquitin-protein ligase TRIM21	PE1	PE1	PE1	PE1	PE1	PE1	PE1
Q96QF0	RAB3I_HUMAN	106	97	99	99	98	98	25	6	Yes	Yes	Yes	Yes	Yes	Yes	Yes	Yes	Rab-3A-interacting protein	Rab-3A-interacting protein	Rab-3A-interacting protein	Rab-3A-interacting protein	Rab-3A-interacting protein	Rab-3A-interacting protein	Rab-3A-interacting protein	Rab-3A-interacting protein	PE1	PE1	PE1	PE1	PE1	PE1	PE1
P27824	CALX_HUMAN	105	120	117	117	92	88	81	56	Yes	Yes	Yes	Yes	Yes	Yes	Yes	Yes	Calnexin	Calnexin	Calnexin	Calnexin	Calnexin	Calnexin	Calnexin	Calnexin	PE1	PE1	PE1	PE1	PE1	PE1	PE1
Q8IVT5	KSR1_HUMAN	105	106	104	104	103	103	18	9	Yes	Yes	Yes	Yes	Yes	Yes	Yes	Yes	Kinase suppressor of Ras 1	Kinase suppressor of Ras 1	Kinase suppressor of Ras 1	Kinase suppressor of Ras 1	Kinase suppressor of Ras 1	Kinase suppressor of Ras 1	Kinase suppressor of Ras 1	Kinase suppressor of Ras 1	PE1	PE1	PE1	PE1	PE1	PE1	PE1
O43711	TLX3_HUMAN	105	106	102	102	101	72	17	13	Yes	Yes	Yes	Yes	Yes	Yes	Yes	Yes	T-cell leukemia homeobox protein 3	T-cell leukemia homeobox protein 3	T-cell leukemia homeobox protein 3	T-cell leukemia homeobox protein 3	T-cell leukemia homeobox protein 3	T-cell leukemia homeobox protein 3	T-cell leukemia homeobox protein 3	T-cell leukemia homeobox protein 3	PE1	PE1	PE1	PE1	PE1	PE1	PE1
Q9NY72	SCN3B_HUMAN	105	105	61	61	61	1	1	1	Yes	Yes	Yes	Yes	Yes	Yes	Yes	Yes	Sodium channel subunit beta-3	Sodium channel subunit beta-3	Sodium channel subunit beta-3	Sodium channel subunit beta-3	Sodium channel subunit beta-3	Sodium channel subunit beta-3	Sodium channel subunit beta-3	Sodium channel subunit beta-3	PE1	PE1	PE1	PE1	PE1	PE1	PE1
Q9NRM7	LATS2_HUMAN	105	104	108	108	108	55	33	7	Yes	Yes	Yes	Yes	Yes	Yes	Yes	Yes	Serine/threonine-protein kinase LATS2	Serine/threonine-protein kinase LATS2	Serine/threonine-protein kinase LATS2	Serine/threonine-protein kinase LATS2	Serine/threonine-protein kinase LATS2	Serine/threonine-protein kinase LATS2	Serine/threonine-protein kinase LATS2	Serine/threonine-protein kinase LATS2	PE1	PE1	PE1	PE1	PE1	PE1	PE1
Q8IUC1	KR111_HUMAN	105	104	102	101	101	101	3	1	Yes	Yes	Yes	Yes	Yes	Yes	Yes	Yes	Keratin-associated protein 11-1	Keratin-associated protein 11-1	Keratin-associated protein 11-1	Keratin-associated protein 11-1	Keratin-associated protein 11-1	Keratin-associated protein 11-1	Keratin-associated protein 11-1	Keratin-associated protein 11-1	PE1	PE1	PE2	PE2	PE2	PE1	PE1
Q14318	FKBP8_HUMAN	105	104	93	91	85	66	55	10	Yes	Yes	Yes	Yes	Yes	Yes	Yes	Yes	Peptidyl-prolyl cis-trans isomerase FKBP8	Peptidyl-prolyl cis-trans isomerase FKBP8	Peptidyl-prolyl cis-trans isomerase FKBP8	Peptidyl-prolyl cis-trans isomerase FKBP8	Peptidyl-prolyl cis-trans isomerase FKBP8	Peptidyl-prolyl cis-trans isomerase FKBP8	Peptidyl-prolyl cis-trans isomerase FKBP8	Peptidyl-prolyl cis-trans isomerase FKBP8	PE1	PE1	PE1	PE1	PE1	PE1	PE1
P46937	YAP1_HUMAN	105	103	95	95	76	71	57	33	Yes	Yes	Yes	Yes	Yes	Yes	Yes	Yes	Transcriptional coactivator YAP1	Transcriptional coactivator YAP1	Transcriptional coactivator YAP1	Transcriptional coactivator YAP1	Transcriptional coactivator YAP1	Transcriptional coactivator YAP1	Transcriptional coactivator YAP1	Yorkie homolog	PE1	PE1	PE1	PE1	PE1	PE1	PE1
Q04917	1433F_HUMAN	105	101	101	101	98	97	93	96	Yes	Yes	Yes	Yes	Yes	Yes	Yes	Yes	14-3-3 protein eta	14-3-3 protein eta	14-3-3 protein eta	14-3-3 protein eta	14-3-3 protein eta	14-3-3 protein eta	14-3-3 protein eta	14-3-3 protein eta	PE1	PE1	PE1	PE1	PE1	PE1	PE1
P52597	HNRPF_HUMAN	105	100	96	96	90	82	45	18	Yes	Yes	Yes	Yes	Yes	Yes	Yes	Yes	Heterogeneous nuclear ribonucleoprotein F	Heterogeneous nuclear ribonucleoprotein F	Heterogeneous nuclear ribonucleoprotein F	Heterogeneous nuclear ribonucleoprotein F	Heterogeneous nuclear ribonucleoprotein F	Heterogeneous nuclear ribonucleoprotein F	Heterogeneous nuclear ribonucleoprotein F	Heterogeneous nuclear ribonucleoprotein F	PE1	PE1	PE1	PE1	PE1	PE1	PE1
Q3LI72	KR195_HUMAN	105	97	86	86	86	72	11	2	Yes	Yes	Yes	Yes	Yes	Yes	Yes	Yes	Keratin-associated protein 19-5	Keratin-associated protein 19-5	Keratin-associated protein 19-5	Keratin-associated protein 19-5	Keratin-associated protein 19-5	Keratin-associated protein 19-5	Keratin-associated protein 19-5	Keratin-associated protein 19-5	PE1	PE1	PE1	PE1	PE1	PE1	PE2
Q00403	TF2B_HUMAN	105	65	68	68	67	67	68	58	Yes	Yes	Yes	Yes	Yes	Yes	Yes	Yes	Transcription initiation factor IIB	Transcription initiation factor IIB	Transcription initiation factor IIB	Transcription initiation factor IIB	Transcription initiation factor IIB	Transcription initiation factor IIB	Transcription initiation factor IIB	Transcription initiation factor IIB	PE1	PE1	PE1	PE1	PE1	PE1	PE1
Q8IZH2	XRN1_HUMAN	105	64	64	64	64	63	63	33	Yes	Yes	Yes	Yes	Yes	Yes	Yes	Yes	5'-3' exoribonuclease 1	5'-3' exoribonuclease 1	5'-3' exoribonuclease 1	5'-3' exoribonuclease 1	5'-3' exoribonuclease 1	5'-3' exoribonuclease 1	5'-3' exoribonuclease 1	5'-3' exoribonuclease 1	PE1	PE1	PE1	PE1	PE1	PE1	PE1
Q9HC52	CBX8_HUMAN	104	106	148	148	146	138	98	31	Yes	Yes	Yes	Yes	Yes	Yes	Yes	Yes	Chromobox protein homolog 8	Chromobox protein homolog 8	Chromobox protein homolog 8	Chromobox protein homolog 8	Chromobox protein homolog 8	Chromobox protein homolog 8	Chromobox protein homolog 8	Chromobox protein homolog 8	PE1	PE1	PE1	PE1	PE1	PE1	PE1
Q68D86	C102B_HUMAN	104	105	101	101	99	85	54	0	Yes	Yes	Yes	Yes	Yes	Yes	Yes	Yes	Coiled-coil domain-containing protein 102B	Coiled-coil domain-containing protein 102B	Coiled-coil domain-containing protein 102B	Coiled-coil domain-containing protein 102B	Coiled-coil domain-containing protein 102B	Coiled-coil domain-containing protein 102B	Coiled-coil domain-containing protein 102B	Coiled-coil domain-containing protein 102B	PE1	PE1	PE1	PE1	PE1	PE1	PE2
O14746	TERT_HUMAN	104	104	106	106	106	77	71	33	Yes	Yes	Yes	Yes	Yes	Yes	Yes	Yes	Telomerase reverse transcriptase	Telomerase reverse transcriptase	Telomerase reverse transcriptase	Telomerase reverse transcriptase	Telomerase reverse transcriptase	Telomerase reverse transcriptase	Telomerase reverse transcriptase	Telomerase reverse transcriptase	PE1	PE1	PE1	PE1	PE1	PE1	PE1
P10721	KIT_HUMAN	104	104	104	103	102	101	98	60	Yes	Yes	Yes	Yes	Yes	Yes	Yes	Yes	Mast/stem cell growth factor receptor Kit	Mast/stem cell growth factor receptor Kit	Mast/stem cell growth factor receptor Kit	Mast/stem cell growth factor receptor Kit	Mast/stem cell growth factor receptor Kit	Mast/stem cell growth factor receptor Kit	Mast/stem cell growth factor receptor Kit	Mast/stem cell growth factor receptor Kit	PE1	PE1	PE1	PE1	PE1	PE1	PE1
P14921	ETS1_HUMAN	104	104	102	101	101	101	98	71	Yes	Yes	Yes	Yes	Yes	Yes	Yes	Yes	Protein C-ets-1	Protein C-ets-1	Protein C-ets-1	Protein C-ets-1	Protein C-ets-1	Protein C-ets-1	Protein C-ets-1	Protein C-ets-1	PE1	PE1	PE1	PE1	PE1	PE1	PE1
Q96S59	RANB9_HUMAN	104	104	102	101	100	94	77	44	Yes	Yes	Yes	Yes	Yes	Yes	Yes	Yes	Ran-binding protein 9	Ran-binding protein 9	Ran-binding protein 9	Ran-binding protein 9	Ran-binding protein 9	Ran-binding protein 9	Ran-binding protein 9	Ran-binding protein 9	PE1	PE1	PE1	PE1	PE1	PE1	PE1
O15529	GPR42_HUMAN	104	104	72	71	71	0	0	0	Yes	Yes	Yes	Yes	Yes	Yes	Yes	Yes	G-protein coupled receptor 42	G-protein coupled receptor 42	G-protein coupled receptor 42	G-protein coupled receptor 42	G-protein coupled receptor 42	G-protein coupled receptor 42	G-protein coupled receptor 42		PE1	PE1	PE1	PE1	PE1	PE1	PE1
P60900	PSA6_HUMAN	104	103	109	108	104	99	81	35	Yes	Yes	Yes	Yes	Yes	Yes	Yes	Yes	Proteasome subunit alpha type-6	Proteasome subunit alpha type-6	Proteasome subunit alpha type-6	Proteasome subunit alpha type-6	Proteasome subunit alpha type-6	Proteasome subunit alpha type-6	Proteasome subunit alpha type-6	Proteasome subunit alpha type-6	PE1	PE1	PE1	PE1	PE1	PE1	PE1
P37198	NUP62_HUMAN	104	103	104	104	103	102	73	36	Yes	Yes	Yes	Yes	Yes	Yes	Yes	Yes	Nuclear pore glycoprotein p62	Nuclear pore glycoprotein p62	Nuclear pore glycoprotein p62	Nuclear pore glycoprotein p62	Nuclear pore glycoprotein p62	Nuclear pore glycoprotein p62	Nuclear pore glycoprotein p62	Nuclear pore glycoprotein p62	PE1	PE1	PE1	PE1	PE1	PE1	PE1
Q8IZP0	ABI1_HUMAN	104	103	103	103	102	102	73	61	Yes	Yes	Yes	Yes	Yes	Yes	Yes	Yes	Abl interactor 1	Abl interactor 1	Abl interactor 1	Abl interactor 1	Abl interactor 1	Abl interactor 1	Abl interactor 1	Abl interactor 1	PE1	PE1	PE1	PE1	PE1	PE1	PE1
Q01196	RUNX1_HUMAN	104	103	101	101	89	89	72	63	Yes	Yes	Yes	Yes	Yes	Yes	Yes	Yes	Runt-related transcription factor 1	Runt-related transcription factor 1	Runt-related transcription factor 1	Runt-related transcription factor 1	Runt-related transcription factor 1	Runt-related transcription factor 1	Runt-related transcription factor 1	Runt-related transcription factor 1	PE1	PE1	PE1	PE1	PE1	PE1	PE1
P35226	BMI1_HUMAN	104	103	99	99	91	90	62	41	Yes	Yes	Yes	Yes	Yes	Yes	Yes	Yes	Polycomb complex protein BMI-1	Polycomb complex protein BMI-1	Polycomb complex protein BMI-1	Polycomb complex protein BMI-1	Polycomb complex protein BMI-1	Polycomb complex protein BMI-1	Polycomb complex protein BMI-1	Polycomb complex protein BMI-1	PE1	PE1	PE1	PE1	PE1	PE1	PE1
P78337	PITX1_HUMAN	104	103	97	97	98	85	29	9	Yes	Yes	Yes	Yes	Yes	Yes	Yes	Yes	Pituitary homeobox 1	Pituitary homeobox 1	Pituitary homeobox 1	Pituitary homeobox 1	Pituitary homeobox 1	Pituitary homeobox 1	Pituitary homeobox 1	Pituitary homeobox 1	PE1	PE1	PE1	PE1	PE1	PE1	PE1
Q9NP66	HM20A_HUMAN	104	103	96	96	92	73	23	10	Yes	Yes	Yes	Yes	Yes	Yes	Yes	Yes	High mobility group protein 20A	High mobility group protein 20A	High mobility group protein 20A	High mobility group protein 20A	High mobility group protein 20A	High mobility group protein 20A	High mobility group protein 20A	High mobility group protein 20A	PE1	PE1	PE1	PE1	PE1	PE1	PE1
O95983	MBD3_HUMAN	104	102	98	97	95	82	53	33	Yes	Yes	Yes	Yes	Yes	Yes	Yes	Yes	Methyl-CpG-binding domain protein 3	Methyl-CpG-binding domain protein 3	Methyl-CpG-binding domain protein 3	Methyl-CpG-binding domain protein 3	Methyl-CpG-binding domain protein 3	Methyl-CpG-binding domain protein 3	Methyl-CpG-binding domain protein 3	Methyl-CpG-binding domain protein 3	PE1	PE1	PE1	PE1	PE1	PE1	PE1
Q53FD0	ZC21C_HUMAN	104	80	74	72	72	47	23	5	Yes	Yes	Yes	Yes	Yes	Yes	Yes	Yes	Zinc finger C2HC domain-containing protein 1C	Zinc finger C2HC domain-containing protein 1C	Zinc finger C2HC domain-containing protein 1C	Zinc finger C2HC domain-containing protein 1C	Zinc finger C2HC domain-containing protein 1C	Zinc finger C2HC domain-containing protein 1C	Zinc finger C2HC domain-containing protein 1C	Protein FAM164C	PE1	PE1	PE1	PE1	PE1	PE1	PE2
O00291	HIP1_HUMAN	104	45	45	48	46	45	29	21	Yes	Yes	Yes	Yes	Yes	Yes	Yes	Yes	Huntingtin-interacting protein 1	Huntingtin-interacting protein 1	Huntingtin-interacting protein 1	Huntingtin-interacting protein 1	Huntingtin-interacting protein 1	Huntingtin-interacting protein 1	Huntingtin-interacting protein 1	Huntingtin-interacting protein 1	PE1	PE1	PE1	PE1	PE1	PE1	PE1
Q4V328	GRAP1_HUMAN	103	105	98	101	98	94	17	11	Yes	Yes	Yes	Yes	Yes	Yes	Yes	Yes	GRIP1-associated protein 1	GRIP1-associated protein 1	GRIP1-associated protein 1	GRIP1-associated protein 1	GRIP1-associated protein 1	GRIP1-associated protein 1	GRIP1-associated protein 1	GRIP1-associated protein 1	PE1	PE1	PE1	PE1	PE1	PE1	PE1
Q9BQY4	RHXF2_HUMAN	103	104	146	146	144	91	58	43	Yes	Yes	Yes	Yes	Yes	Yes	Yes	Yes	Rhox homeobox family member 2	Rhox homeobox family member 2	Rhox homeobox family member 2	Rhox homeobox family member 2	Rhox homeobox family member 2	Rhox homeobox family member 2	Rhox homeobox family member 2	Rhox homeobox family member 2	PE1	PE1	PE1	PE1	PE1	PE1	PE1
Q15287	RNPS1_HUMAN	103	103	104	104	104	97	76	109	Yes	Yes	Yes	Yes	Yes	Yes	Yes	Yes	RNA-binding protein with serine-rich domain 1	RNA-binding protein with serine-rich domain 1	RNA-binding protein with serine-rich domain 1	RNA-binding protein with serine-rich domain 1	RNA-binding protein with serine-rich domain 1	RNA-binding protein with serine-rich domain 1	RNA-binding protein with serine-rich domain 1	RNA-binding protein with serine-rich domain 1	PE1	PE1	PE1	PE1	PE1	PE1	PE1
Q8WW24	TEKT4_HUMAN	103	103	98	98	98	81	15	3	Yes	Yes	Yes	Yes	Yes	Yes	Yes	Yes	Tektin-4	Tektin-4	Tektin-4	Tektin-4	Tektin-4	Tektin-4	Tektin-4	Tektin-4	PE1	PE1	PE1	PE1	PE1	PE1	PE2
O43561	LAT_HUMAN	103	103	95	95	94	57	40	29	Yes	Yes	Yes	Yes	Yes	Yes	Yes	Yes	Linker for activation of T-cells family member 1	Linker for activation of T-cells family member 1	Linker for activation of T-cells family member 1	Linker for activation of T-cells family member 1	Linker for activation of T-cells family member 1	Linker for activation of T-cells family member 1	Linker for activation of T-cells family member 1	Linker for activation of T-cells family member 1	PE1	PE1	PE1	PE1	PE1	PE1	PE1
Q99996	AKAP9_HUMAN	103	102	82	79	47	46	42	22	Yes	Yes	Yes	Yes	Yes	Yes	Yes	Yes	A-kinase anchor protein 9	A-kinase anchor protein 9	A-kinase anchor protein 9	A-kinase anchor protein 9	A-kinase anchor protein 9	A-kinase anchor protein 9	A-kinase anchor protein 9	A-kinase anchor protein 9	PE1	PE1	PE1	PE1	PE1	PE1	PE1
P50221	MEOX1_HUMAN	103	100	100	101	100	100	28	3	Yes	Yes	Yes	Yes	Yes	Yes	Yes	Yes	Homeobox protein MOX-1	Homeobox protein MOX-1	Homeobox protein MOX-1	Homeobox protein MOX-1	Homeobox protein MOX-1	Homeobox protein MOX-1	Homeobox protein MOX-1	Homeobox protein MOX-1	PE1	PE1	PE1	PE1	PE1	PE1	PE2
Q9Y266	NUDC_HUMAN	103	99	99	99	99	99	91	20	Yes	Yes	Yes	Yes	Yes	Yes	Yes	Yes	Nuclear migration protein nudC	Nuclear migration protein nudC	Nuclear migration protein nudC	Nuclear migration protein nudC	Nuclear migration protein nudC	Nuclear migration protein nudC	Nuclear migration protein nudC	Nuclear migration protein nudC	PE1	PE1	PE1	PE1	PE1	PE1	PE1
P29692	EF1D_HUMAN	103	92	88	88	84	83	80	69	Yes	Yes	Yes	Yes	Yes	Yes	Yes	Yes	Elongation factor 1-delta	Elongation factor 1-delta	Elongation factor 1-delta	Elongation factor 1-delta	Elongation factor 1-delta	Elongation factor 1-delta	Elongation factor 1-delta	Elongation factor 1-delta	PE1	PE1	PE1	PE1	PE1	PE1	PE1
P57075	UBS3A_HUMAN	103	90	92	92	90	80	19	12	Yes	Yes	Yes	Yes	Yes	Yes	Yes	Yes	Ubiquitin-associated and SH3 domain-containing protein A	Ubiquitin-associated and SH3 domain-containing protein A	Ubiquitin-associated and SH3 domain-containing protein A	Ubiquitin-associated and SH3 domain-containing protein A	Ubiquitin-associated and SH3 domain-containing protein A	Ubiquitin-associated and SH3 domain-containing protein A	Ubiquitin-associated and SH3 domain-containing protein A	Ubiquitin-associated and SH3 domain-containing protein A	PE1	PE1	PE1	PE1	PE1	PE1	PE1
P05783	K1C18_HUMAN	102	114	113	113	99	98	86	59	Yes	Yes	Yes	Yes	Yes	Yes	Yes	Yes	Keratin, type I cytoskeletal 18	Keratin, type I cytoskeletal 18	Keratin, type I cytoskeletal 18	Keratin, type I cytoskeletal 18	Keratin, type I cytoskeletal 18	Keratin, type I cytoskeletal 18	Keratin, type I cytoskeletal 18	Keratin, type I cytoskeletal 18	PE1	PE1	PE1	PE1	PE1	PE1	PE1
Q8IYI6	EXOC8_HUMAN	102	105	93	93	90	77	28	16	Yes	Yes	Yes	Yes	Yes	Yes	Yes	Yes	Exocyst complex component 8	Exocyst complex component 8	Exocyst complex component 8	Exocyst complex component 8	Exocyst complex component 8	Exocyst complex component 8	Exocyst complex component 8	Exocyst complex component 8	PE1	PE1	PE1	PE1	PE1	PE1	PE1
Q9Y2K1	ZBTB1_HUMAN	102	102	102	102	102	102	93	6	Yes	Yes	Yes	Yes	Yes	Yes	Yes	Yes	Zinc finger and BTB domain-containing protein 1	Zinc finger and BTB domain-containing protein 1	Zinc finger and BTB domain-containing protein 1	Zinc finger and BTB domain-containing protein 1	Zinc finger and BTB domain-containing protein 1	Zinc finger and BTB domain-containing protein 1	Zinc finger and BTB domain-containing protein 1	Zinc finger and BTB domain-containing protein 1	PE1	PE1	PE1	PE1	PE1	PE1	PE1
O14757	CHK1_HUMAN	102	102	101	99	88	84	68	49	Yes	Yes	Yes	Yes	Yes	Yes	Yes	Yes	Serine/threonine-protein kinase Chk1	Serine/threonine-protein kinase Chk1	Serine/threonine-protein kinase Chk1	Serine/threonine-protein kinase Chk1	Serine/threonine-protein kinase Chk1	Serine/threonine-protein kinase Chk1	Serine/threonine-protein kinase Chk1	Serine/threonine-protein kinase Chk1	PE1	PE1	PE1	PE1	PE1	PE1	PE1
P43360	MAGA6_HUMAN	102	102	100	100	98	95	64	43	Yes	Yes	Yes	Yes	Yes	Yes	Yes	Yes	Melanoma-associated antigen 6	Melanoma-associated antigen 6	Melanoma-associated antigen 6	Melanoma-associated antigen 6	Melanoma-associated antigen 6	Melanoma-associated antigen 6	Melanoma-associated antigen 6	Melanoma-associated antigen 6	PE1	PE1	PE1	PE1	PE1	PE1	PE1
Q15418	KS6A1_HUMAN	102	102	92	91	57	57	55	51	Yes	Yes	Yes	Yes	Yes	Yes	Yes	Yes	Ribosomal protein S6 kinase alpha-1	Ribosomal protein S6 kinase alpha-1	Ribosomal protein S6 kinase alpha-1	Ribosomal protein S6 kinase alpha-1	Ribosomal protein S6 kinase alpha-1	Ribosomal protein S6 kinase alpha-1	Ribosomal protein S6 kinase alpha-1	Ribosomal protein S6 kinase alpha-1	PE1	PE1	PE1	PE1	PE1	PE1	PE1
Q9BQB6	VKOR1_HUMAN	102	101	95	94	94	85	84	1	Yes	Yes	Yes	Yes	Yes	Yes	Yes	Yes	Vitamin K epoxide reductase complex subunit 1	Vitamin K epoxide reductase complex subunit 1	Vitamin K epoxide reductase complex subunit 1	Vitamin K epoxide reductase complex subunit 1	Vitamin K epoxide reductase complex subunit 1	Vitamin K epoxide reductase complex subunit 1	Vitamin K epoxide reductase complex subunit 1	Vitamin K epoxide reductase complex subunit 1	PE1	PE1	PE1	PE1	PE1	PE1	PE1
Q13387	JIP2_HUMAN	102	94	94	94	94	94	56	53	Yes	Yes	Yes	Yes	Yes	Yes	Yes	Yes	C-Jun-amino-terminal kinase-interacting protein 2	C-Jun-amino-terminal kinase-interacting protein 2	C-Jun-amino-terminal kinase-interacting protein 2	C-Jun-amino-terminal kinase-interacting protein 2	C-Jun-amino-terminal kinase-interacting protein 2	C-Jun-amino-terminal kinase-interacting protein 2	C-Jun-amino-terminal kinase-interacting protein 2	C-Jun-amino-terminal kinase-interacting protein 2	PE1	PE1	PE1	PE1	PE1	PE1	PE1
P35637	FUS_HUMAN	102	93	81	71	69	69	70	37	Yes	Yes	Yes	Yes	Yes	Yes	Yes	Yes	RNA-binding protein FUS	RNA-binding protein FUS	RNA-binding protein FUS	RNA-binding protein FUS	RNA-binding protein FUS	RNA-binding protein FUS	RNA-binding protein FUS	RNA-binding protein FUS	PE1	PE1	PE1	PE1	PE1	PE1	PE1
Q9HBE1	PATZ1_HUMAN	102	91	82	82	83	72	8	5	Yes	Yes	Yes	Yes	Yes	Yes	Yes	Yes	POZ-, AT hook-, and zinc finger-containing protein 1	POZ-, AT hook-, and zinc finger-containing protein 1	POZ-, AT hook-, and zinc finger-containing protein 1	POZ-, AT hook-, and zinc finger-containing protein 1	POZ-, AT hook-, and zinc finger-containing protein 1	POZ-, AT hook-, and zinc finger-containing protein 1	POZ-, AT hook-, and zinc finger-containing protein 1	POZ-, AT hook-, and zinc finger-containing protein 1	PE1	PE1	PE1	PE1	PE1	PE1	PE1
P63010	AP2B1_HUMAN	102	76	74	74	69	67	55	37	Yes	Yes	Yes	Yes	Yes	Yes	Yes	Yes	AP-2 complex subunit beta	AP-2 complex subunit beta	AP-2 complex subunit beta	AP-2 complex subunit beta	AP-2 complex subunit beta	AP-2 complex subunit beta	AP-2 complex subunit beta	AP-2 complex subunit beta	PE1	PE1	PE1	PE1	PE1	PE1	PE1
P16284	PECA1_HUMAN	102	32	32	32	31	31	31	25	Yes	Yes	Yes	Yes	Yes	Yes	Yes	Yes	Platelet endothelial cell adhesion molecule	Platelet endothelial cell adhesion molecule	Platelet endothelial cell adhesion molecule	Platelet endothelial cell adhesion molecule	Platelet endothelial cell adhesion molecule	Platelet endothelial cell adhesion molecule	Platelet endothelial cell adhesion molecule	Platelet endothelial cell adhesion molecule	PE1	PE1	PE1	PE1	PE1	PE1	PE1
Q14957	NMDE3_HUMAN	102	6	6	6	5	5	6	6	Yes	Yes	Yes	Yes	Yes	Yes	Yes	Yes	Glutamate receptor ionotropic, NMDA 2C	Glutamate receptor ionotropic, NMDA 2C	Glutamate receptor ionotropic, NMDA 2C	Glutamate receptor ionotropic, NMDA 2C	Glutamate receptor ionotropic, NMDA 2C	Glutamate receptor ionotropic, NMDA 2C	Glutamate receptor ionotropic, NMDA 2C	Glutamate [NMDA] receptor subunit epsilon-3	PE1	PE1	PE1	PE1	PE1	PE1	PE1
Q92625	ANS1A_HUMAN	101	102	21	21	16	16	8	8	Yes	Yes	Yes	Yes	Yes	Yes	Yes	Yes	Ankyrin repeat and SAM domain-containing protein 1A	Ankyrin repeat and SAM domain-containing protein 1A	Ankyrin repeat and SAM domain-containing protein 1A	Ankyrin repeat and SAM domain-containing protein 1A	Ankyrin repeat and SAM domain-containing protein 1A	Ankyrin repeat and SAM domain-containing protein 1A	Ankyrin repeat and SAM domain-containing protein 1A	Ankyrin repeat and SAM domain-containing protein 1A	PE1	PE1	PE1	PE1	PE1	PE1	PE1
P26358	DNMT1_HUMAN	101	101	101	95	90	84	78	56	Yes	Yes	Yes	Yes	Yes	Yes	Yes	Yes	DNA (cytosine-5)-methyltransferase 1	DNA (cytosine-5)-methyltransferase 1	DNA (cytosine-5)-methyltransferase 1	DNA (cytosine-5)-methyltransferase 1	DNA (cytosine-5)-methyltransferase 1	DNA (cytosine-5)-methyltransferase 1	DNA (cytosine-5)-methyltransferase 1	DNA (cytosine-5)-methyltransferase 1	PE1	PE1	PE1	PE1	PE1	PE1	PE1
Q96GD4	AURKB_HUMAN	101	101	100	99	97	92	83	37	Yes	Yes	Yes	Yes	Yes	Yes	Yes	Yes	Aurora kinase B	Aurora kinase B	Aurora kinase B	Aurora kinase B	Aurora kinase B	Aurora kinase B	Aurora kinase B	Aurora kinase B	PE1	PE1	PE1	PE1	PE1	PE1	PE1
Q969F0	FATE1_HUMAN	101	101	99	99	98	93	53	11	Yes	Yes	Yes	Yes	Yes	Yes	Yes	Yes	Fetal and adult testis-expressed transcript protein	Fetal and adult testis-expressed transcript protein	Fetal and adult testis-expressed transcript protein	Fetal and adult testis-expressed transcript protein	Fetal and adult testis-expressed transcript protein	Fetal and adult testis-expressed transcript protein	Fetal and adult testis-expressed transcript protein	Fetal and adult testis-expressed transcript protein	PE1	PE1	PE1	PE1	PE1	PE1	PE1
P38432	COIL_HUMAN	101	100	100	100	97	96	81	60	Yes	Yes	Yes	Yes	Yes	Yes	Yes	Yes	Coilin	Coilin	Coilin	Coilin	Coilin	Coilin	Coilin	Coilin	PE1	PE1	PE1	PE1	PE1	PE1	PE1
Q9Y250	LZTS1_HUMAN	101	100	99	99	98	98	3	3	Yes	Yes	Yes	Yes	Yes	Yes	Yes	Yes	Leucine zipper putative tumor suppressor 1	Leucine zipper putative tumor suppressor 1	Leucine zipper putative tumor suppressor 1	Leucine zipper putative tumor suppressor 1	Leucine zipper putative tumor suppressor 1	Leucine zipper putative tumor suppressor 1	Leucine zipper putative tumor suppressor 1	Leucine zipper putative tumor suppressor 1	PE1	PE1	PE1	PE1	PE1	PE1	PE1
P46109	CRKL_HUMAN	101	100	92	92	91	87	81	58	Yes	Yes	Yes	Yes	Yes	Yes	Yes	Yes	Crk-like protein	Crk-like protein	Crk-like protein	Crk-like protein	Crk-like protein	Crk-like protein	Crk-like protein	Crk-like protein	PE1	PE1	PE1	PE1	PE1	PE1	PE1
P21673	SAT1_HUMAN	101	99	95	95	95	91	78	63	Yes	Yes	Yes	Yes	Yes	Yes	Yes	Yes	Diamine acetyltransferase 1	Diamine acetyltransferase 1	Diamine acetyltransferase 1	Diamine acetyltransferase 1	Diamine acetyltransferase 1	Diamine acetyltransferase 1	Diamine acetyltransferase 1	Diamine acetyltransferase 1	PE1	PE1	PE1	PE1	PE1	PE1	PE1
Q9BVN2	RUSC1_HUMAN	101	98	91	89	89	76	11	5	Yes	Yes	Yes	Yes	Yes	Yes	Yes	Yes	RUN and SH3 domain-containing protein 1	RUN and SH3 domain-containing protein 1	RUN and SH3 domain-containing protein 1	RUN and SH3 domain-containing protein 1	RUN and SH3 domain-containing protein 1	RUN and SH3 domain-containing protein 1	RUN and SH3 domain-containing protein 1	RUN and SH3 domain-containing protein 1	PE1	PE1	PE1	PE1	PE1	PE1	PE1
P62873	GBB1_HUMAN	101	96	93	93	89	87	80	30	Yes	Yes	Yes	Yes	Yes	Yes	Yes	Yes	Guanine nucleotide-binding protein G(I)/G(S)/G(T) subunit beta-1	Guanine nucleotide-binding protein G(I)/G(S)/G(T) subunit beta-1	Guanine nucleotide-binding protein G(I)/G(S)/G(T) subunit beta-1	Guanine nucleotide-binding protein G(I)/G(S)/G(T) subunit beta-1	Guanine nucleotide-binding protein G(I)/G(S)/G(T) subunit beta-1	Guanine nucleotide-binding protein G(I)/G(S)/G(T) subunit beta-1	Guanine nucleotide-binding protein G(I)/G(S)/G(T) subunit beta-1	Guanine nucleotide-binding protein G(I)/G(S)/G(T) subunit beta-1	PE1	PE1	PE1	PE1	PE1	PE1	PE1
P61289	PSME3_HUMAN	101	96	93	90	86	87	62	43	Yes	Yes	Yes	Yes	Yes	Yes	Yes	Yes	Proteasome activator complex subunit 3	Proteasome activator complex subunit 3	Proteasome activator complex subunit 3	Proteasome activator complex subunit 3	Proteasome activator complex subunit 3	Proteasome activator complex subunit 3	Proteasome activator complex subunit 3	Proteasome activator complex subunit 3	PE1	PE1	PE1	PE1	PE1	PE1	PE1
Q86Y13	DZIP3_HUMAN	101	91	90	90	85	84	45	27	Yes	Yes	Yes	Yes	Yes	Yes	Yes	Yes	E3 ubiquitin-protein ligase DZIP3	E3 ubiquitin-protein ligase DZIP3	E3 ubiquitin-protein ligase DZIP3	E3 ubiquitin-protein ligase DZIP3	E3 ubiquitin-protein ligase DZIP3	E3 ubiquitin-protein ligase DZIP3	E3 ubiquitin-protein ligase DZIP3	E3 ubiquitin-protein ligase DZIP3	PE1	PE1	PE1	PE1	PE1	PE1	PE1
P02766	TTHY_HUMAN	101	58	58	58	57	52	53	47	Yes	Yes	Yes	Yes	Yes	Yes	Yes	Yes	Transthyretin	Transthyretin	Transthyretin	Transthyretin	Transthyretin	Transthyretin	Transthyretin	Transthyretin	PE1	PE1	PE1	PE1	PE1	PE1	PE1
Q16777	H2A2C_HUMAN	100	103	102	100	93	93	85	55	Yes	Yes	Yes	Yes	Yes	Yes	Yes	Yes	Histone H2A type 2-C	Histone H2A type 2-C	Histone H2A type 2-C	Histone H2A type 2-C	Histone H2A type 2-C	Histone H2A type 2-C	Histone H2A type 2-C	Histone H2A type 2-C	PE1	PE1	PE1	PE1	PE1	PE1	PE1
P40222	TXLNA_HUMAN	100	103	99	99	95	90	56	10	Yes	Yes	Yes	Yes	Yes	Yes	Yes	Yes	Alpha-taxilin	Alpha-taxilin	Alpha-taxilin	Alpha-taxilin	Alpha-taxilin	Alpha-taxilin	Alpha-taxilin	Alpha-taxilin	PE1	PE1	PE1	PE1	PE1	PE1	PE1
Q92922	SMRC1_HUMAN	100	100	100	97	96	91	73	65	Yes	Yes	Yes	Yes	Yes	Yes	Yes	Yes	SWI/SNF complex subunit SMARCC1	SWI/SNF complex subunit SMARCC1	SWI/SNF complex subunit SMARCC1	SWI/SNF complex subunit SMARCC1	SWI/SNF complex subunit SMARCC1	SWI/SNF complex subunit SMARCC1	SWI/SNF complex subunit SMARCC1	SWI/SNF complex subunit SMARCC1	PE1	PE1	PE1	PE1	PE1	PE1	PE1
Q96QZ7	MAGI1_HUMAN	100	100	97	97	96	96	32	28	Yes	Yes	Yes	Yes	Yes	Yes	Yes	Yes	Membrane-associated guanylate kinase, WW and PDZ domain-containing protein 1	Membrane-associated guanylate kinase, WW and PDZ domain-containing protein 1	Membrane-associated guanylate kinase, WW and PDZ domain-containing protein 1	Membrane-associated guanylate kinase, WW and PDZ domain-containing protein 1	Membrane-associated guanylate kinase, WW and PDZ domain-containing protein 1	Membrane-associated guanylate kinase, WW and PDZ domain-containing protein 1	Membrane-associated guanylate kinase, WW and PDZ domain-containing protein 1	Membrane-associated guanylate kinase, WW and PDZ domain-containing protein 1	PE1	PE1	PE1	PE1	PE1	PE1	PE1
P54257	HAP1_HUMAN	100	100	95	95	94	95	68	58	Yes	Yes	Yes	Yes	Yes	Yes	Yes	Yes	Huntingtin-associated protein 1	Huntingtin-associated protein 1	Huntingtin-associated protein 1	Huntingtin-associated protein 1	Huntingtin-associated protein 1	Huntingtin-associated protein 1	Huntingtin-associated protein 1	Huntingtin-associated protein 1	PE1	PE1	PE1	PE1	PE1	PE1	PE1
O43189	PHF1_HUMAN	100	100	90	74	74	71	27	15	Yes	Yes	Yes	Yes	Yes	Yes	Yes	Yes	PHD finger protein 1	PHD finger protein 1	PHD finger protein 1	PHD finger protein 1	PHD finger protein 1	PHD finger protein 1	PHD finger protein 1	PHD finger protein 1	PE1	PE1	PE1	PE1	PE1	PE1	PE1
Q8WWF3	SSMM1_HUMAN	100	100	84	84	84	0	0	0	Yes	Yes	Yes	Yes	Yes	Yes	Yes	Yes	Serine-rich single-pass membrane protein 1	Serine-rich single-pass membrane protein 1	Serine-rich single-pass membrane protein 1	Serine-rich single-pass membrane protein 1	Serine-rich single-pass membrane protein 1	Serine-rich single-pass membrane protein 1	Serine-rich single-pass membrane protein 1		PE1	PE1	PE2	PE2	PE2	PE2	PE2
P27540	ARNT_HUMAN	100	99	99	99	88	43	45	39	Yes	Yes	Yes	Yes	Yes	Yes	Yes	Yes	Aryl hydrocarbon receptor nuclear translocator	Aryl hydrocarbon receptor nuclear translocator	Aryl hydrocarbon receptor nuclear translocator	Aryl hydrocarbon receptor nuclear translocator	Aryl hydrocarbon receptor nuclear translocator	Aryl hydrocarbon receptor nuclear translocator	Aryl hydrocarbon receptor nuclear translocator	Aryl hydrocarbon receptor nuclear translocator	PE1	PE1	PE1	PE1	PE1	PE1	PE1
P14416	DRD2_HUMAN	100	99	94	86	29	29	24	23	Yes	Yes	Yes	Yes	Yes	Yes	Yes	Yes	D(2) dopamine receptor	D(2) dopamine receptor	D(2) dopamine receptor	D(2) dopamine receptor	D(2) dopamine receptor	D(2) dopamine receptor	D(2) dopamine receptor	D(2) dopamine receptor	PE1	PE1	PE1	PE1	PE1	PE1	PE1
Q53EZ4	CEP55_HUMAN	100	92	88	88	78	79	57	14	Yes	Yes	Yes	Yes	Yes	Yes	Yes	Yes	Centrosomal protein of 55 kDa	Centrosomal protein of 55 kDa	Centrosomal protein of 55 kDa	Centrosomal protein of 55 kDa	Centrosomal protein of 55 kDa	Centrosomal protein of 55 kDa	Centrosomal protein of 55 kDa	Centrosomal protein of 55 kDa	PE1	PE1	PE1	PE1	PE1	PE1	PE1
P62937	PPIA_HUMAN	100	74	47	47	40	38	36	22	Yes	Yes	Yes	Yes	Yes	Yes	Yes	Yes	Peptidyl-prolyl cis-trans isomerase A	Peptidyl-prolyl cis-trans isomerase A	Peptidyl-prolyl cis-trans isomerase A	Peptidyl-prolyl cis-trans isomerase A	Peptidyl-prolyl cis-trans isomerase A	Peptidyl-prolyl cis-trans isomerase A	Peptidyl-prolyl cis-trans isomerase A	Peptidyl-prolyl cis-trans isomerase A	PE1	PE1	PE1	PE1	PE1	PE1	PE1
P51114	FXR1_HUMAN	100	68	62	62	60	54	20	18	Yes	Yes	Yes	Yes	Yes	Yes	Yes	Yes	Fragile X mental retardation syndrome-related protein 1	Fragile X mental retardation syndrome-related protein 1	Fragile X mental retardation syndrome-related protein 1	Fragile X mental retardation syndrome-related protein 1	Fragile X mental retardation syndrome-related protein 1	Fragile X mental retardation syndrome-related protein 1	Fragile X mental retardation syndrome-related protein 1	Fragile X mental retardation syndrome-related protein 1	PE1	PE1	PE1	PE1	PE1	PE1	PE1
O75190	DNJB6_HUMAN	100	43	42	44	43	43	37	13	Yes	Yes	Yes	Yes	Yes	Yes	Yes	Yes	DnaJ homolog subfamily B member 6	DnaJ homolog subfamily B member 6	DnaJ homolog subfamily B member 6	DnaJ homolog subfamily B member 6	DnaJ homolog subfamily B member 6	DnaJ homolog subfamily B member 6	DnaJ homolog subfamily B member 6	DnaJ homolog subfamily B member 6	PE1	PE1	PE1	PE1	PE1	PE1	PE1
Q8TDR0	MIPT3_HUMAN	99	100	100	100	48	47	36	27	Yes	Yes	Yes	Yes	Yes	Yes	Yes	Yes	TRAF3-interacting protein 1	TRAF3-interacting protein 1	TRAF3-interacting protein 1	TRAF3-interacting protein 1	TRAF3-interacting protein 1	TRAF3-interacting protein 1	TRAF3-interacting protein 1	TRAF3-interacting protein 1	PE1	PE1	PE1	PE1	PE1	PE1	PE1
P46527	CDN1B_HUMAN	99	100	98	98	93	91	79	56	Yes	Yes	Yes	Yes	Yes	Yes	Yes	Yes	Cyclin-dependent kinase inhibitor 1B	Cyclin-dependent kinase inhibitor 1B	Cyclin-dependent kinase inhibitor 1B	Cyclin-dependent kinase inhibitor 1B	Cyclin-dependent kinase inhibitor 1B	Cyclin-dependent kinase inhibitor 1B	Cyclin-dependent kinase inhibitor 1B	Cyclin-dependent kinase inhibitor 1B	PE1	PE1	PE1	PE1	PE1	PE1	PE1
Q13177	PAK2_HUMAN	99	99	99	100	99	97	94	90	Yes	Yes	Yes	Yes	Yes	Yes	Yes	Yes	Serine/threonine-protein kinase PAK 2	Serine/threonine-protein kinase PAK 2	Serine/threonine-protein kinase PAK 2	Serine/threonine-protein kinase PAK 2	Serine/threonine-protein kinase PAK 2	Serine/threonine-protein kinase PAK 2	Serine/threonine-protein kinase PAK 2	Serine/threonine-protein kinase PAK 2	PE1	PE1	PE1	PE1	PE1	PE1	PE1
Q9BQ89	F110A_HUMAN	99	99	97	97	97	91	21	2	Yes	Yes	Yes	Yes	Yes	Yes	Yes	Yes	Protein FAM110A	Protein FAM110A	Protein FAM110A	Protein FAM110A	Protein FAM110A	Protein FAM110A	Protein FAM110A	Protein FAM110A	PE1	PE1	PE1	PE1	PE1	PE1	PE1
Q9GZT8	NIF3L_HUMAN	99	99	95	94	93	90	70	43	Yes	Yes	Yes	Yes	Yes	Yes	Yes	Yes	NIF3-like protein 1	NIF3-like protein 1	NIF3-like protein 1	NIF3-like protein 1	NIF3-like protein 1	NIF3-like protein 1	Putative GTP cyclohydrolase 1 type 2 NIF3L1	NIF3-like protein 1	PE1	PE1	PE1	PE1	PE1	PE1	PE1
P86480	PR20D_HUMAN	99	99	94	94	93	85	29	0	Yes	Yes	Yes	Yes	Yes	Yes	Yes	Yes	Proline-rich protein 20D	Proline-rich protein 20D	Proline-rich protein 20D	Proline-rich protein 20D	Proline-rich protein 20D	Proline-rich protein 20D	Proline-rich protein 20D	Proline-rich protein 20D	PE1	PE1	PE1	PE1	PE1	PE1	PE4
Q2WGJ6	KLH38_HUMAN	99	99	93	93	93	87	32	0	Yes	Yes	Yes	Yes	Yes	Yes	Yes	Yes	Kelch-like protein 38	Kelch-like protein 38	Kelch-like protein 38	Kelch-like protein 38	Kelch-like protein 38	Kelch-like protein 38	Kelch-like protein 38	Kelch-like protein 38	PE1	PE1	PE1	PE1	PE1	PE1	PE1
Q8IXB3	TARG1_HUMAN	99	99	0	0	0	0	0	0	Yes	Yes	Yes	Yes	Yes	Yes	Yes	Yes	Trafficking regulator of GLUT4 1	Trafficking regulator of GLUT4 1	Trafficking regulator of GLUT4 1	Trafficking regulator of GLUT4 1	Trafficking regulator of GLUT4 1	Tumor suppressor candidate 5	Tumor suppressor candidate 5		PE2	PE2	PE2	PE2	PE2	PE2	PE2
P42336	PK3CA_HUMAN	99	95	96	95	89	77	60	46	Yes	Yes	Yes	Yes	Yes	Yes	Yes	Yes	Phosphatidylinositol 4,5-bisphosphate 3-kinase catalytic subunit alpha isoform	Phosphatidylinositol 4,5-bisphosphate 3-kinase catalytic subunit alpha isoform	Phosphatidylinositol 4,5-bisphosphate 3-kinase catalytic subunit alpha isoform	Phosphatidylinositol 4,5-bisphosphate 3-kinase catalytic subunit alpha isoform	Phosphatidylinositol 4,5-bisphosphate 3-kinase catalytic subunit alpha isoform	Phosphatidylinositol 4,5-bisphosphate 3-kinase catalytic subunit alpha isoform	Phosphatidylinositol 4,5-bisphosphate 3-kinase catalytic subunit alpha isoform	Phosphatidylinositol-4,5-bisphosphate 3-kinase catalytic subunit alpha isoform	PE1	PE1	PE1	PE1	PE1	PE1	PE1
Q9H0E2	TOLIP_HUMAN	99	95	89	89	89	82	57	35	Yes	Yes	Yes	Yes	Yes	Yes	Yes	Yes	Toll-interacting protein	Toll-interacting protein	Toll-interacting protein	Toll-interacting protein	Toll-interacting protein	Toll-interacting protein	Toll-interacting protein	Toll-interacting protein	PE1	PE1	PE1	PE1	PE1	PE1	PE1
P60201	MYPR_HUMAN	99	92	72	71	70	33	9	7	Yes	Yes	Yes	Yes	Yes	Yes	Yes	Yes	Myelin proteolipid protein	Myelin proteolipid protein	Myelin proteolipid protein	Myelin proteolipid protein	Myelin proteolipid protein	Myelin proteolipid protein	Myelin proteolipid protein	Myelin proteolipid protein	PE1	PE1	PE1	PE1	PE1	PE1	PE1
P30519	HMOX2_HUMAN	99	74	66	66	59	37	37	33	Yes	Yes	Yes	Yes	Yes	Yes	Yes	Yes	Heme oxygenase 2	Heme oxygenase 2	Heme oxygenase 2	Heme oxygenase 2	Heme oxygenase 2	Heme oxygenase 2	Heme oxygenase 2	Heme oxygenase 2	PE1	PE1	PE1	PE1	PE1	PE1	PE1
P49810	PSN2_HUMAN	99	72	69	67	66	66	67	40	Yes	Yes	Yes	Yes	Yes	Yes	Yes	Yes	Presenilin-2	Presenilin-2	Presenilin-2	Presenilin-2	Presenilin-2	Presenilin-2	Presenilin-2	Presenilin-2	PE1	PE1	PE1	PE1	PE1	PE1	PE1
Q92870	APBB2_HUMAN	99	13	13	7	7	7	6	5	Yes	Yes	Yes	Yes	Yes	Yes	Yes	Yes	Amyloid-beta A4 precursor protein-binding family B member 2	Amyloid-beta A4 precursor protein-binding family B member 2	Amyloid-beta A4 precursor protein-binding family B member 2	Amyloid-beta A4 precursor protein-binding family B member 2	Amyloid-beta A4 precursor protein-binding family B member 2	Amyloid-beta A4 precursor protein-binding family B member 2	Amyloid beta A4 precursor protein-binding family B member 2	Amyloid beta A4 precursor protein-binding family B member 2	PE1	PE1	PE1	PE1	PE1	PE1	PE1
Q08211	DHX9_HUMAN	98	108	104	103	88	86	83	68	Yes	Yes	Yes	Yes	Yes	Yes	Yes	Yes	ATP-dependent RNA helicase A	ATP-dependent RNA helicase A	ATP-dependent RNA helicase A	ATP-dependent RNA helicase A	ATP-dependent RNA helicase A	ATP-dependent RNA helicase A	ATP-dependent RNA helicase A	ATP-dependent RNA helicase A	PE1	PE1	PE1	PE1	PE1	PE1	PE1
Q9P2H0	CE126_HUMAN	98	99	99	99	98	97	97	96	Yes	Yes	Yes	Yes	Yes	Yes	Yes	Yes	Centrosomal protein of 126 kDa	Centrosomal protein of 126 kDa	Centrosomal protein of 126 kDa	Centrosomal protein of 126 kDa	Centrosomal protein of 126 kDa	Centrosomal protein of 126 kDa	Uncharacterized protein KIAA1377	Uncharacterized protein KIAA1377	PE1	PE1	PE1	PE1	PE1	PE1	PE1
Q9Y2J4	AMOL2_HUMAN	98	99	99	99	93	90	57	13	Yes	Yes	Yes	Yes	Yes	Yes	Yes	Yes	Angiomotin-like protein 2	Angiomotin-like protein 2	Angiomotin-like protein 2	Angiomotin-like protein 2	Angiomotin-like protein 2	Angiomotin-like protein 2	Angiomotin-like protein 2	Angiomotin-like protein 2	PE1	PE1	PE1	PE1	PE1	PE1	PE1
Q17RB8	LONF1_HUMAN	98	99	96	96	95	75	34	1	Yes	Yes	Yes	Yes	Yes	Yes	Yes	Yes	LON peptidase N-terminal domain and RING finger protein 1	LON peptidase N-terminal domain and RING finger protein 1	LON peptidase N-terminal domain and RING finger protein 1	LON peptidase N-terminal domain and RING finger protein 1	LON peptidase N-terminal domain and RING finger protein 1	LON peptidase N-terminal domain and RING finger protein 1	LON peptidase N-terminal domain and RING finger protein 1	LON peptidase N-terminal domain and RING finger protein 1	PE1	PE1	PE1	PE1	PE1	PE1	PE2
O15105	SMAD7_HUMAN	98	98	100	100	98	98	93	68	Yes	Yes	Yes	Yes	Yes	Yes	Yes	Yes	Mothers against decapentaplegic homolog 7	Mothers against decapentaplegic homolog 7	Mothers against decapentaplegic homolog 7	Mothers against decapentaplegic homolog 7	Mothers against decapentaplegic homolog 7	Mothers against decapentaplegic homolog 7	Mothers against decapentaplegic homolog 7	Mothers against decapentaplegic homolog 7	PE1	PE1	PE1	PE1	PE1	PE1	PE1
O00555	CAC1A_HUMAN	98	98	98	98	98	98	96	91	Yes	Yes	Yes	Yes	Yes	Yes	Yes	Yes	Voltage-dependent P/Q-type calcium channel subunit alpha-1A	Voltage-dependent P/Q-type calcium channel subunit alpha-1A	Voltage-dependent P/Q-type calcium channel subunit alpha-1A	Voltage-dependent P/Q-type calcium channel subunit alpha-1A	Voltage-dependent P/Q-type calcium channel subunit alpha-1A	Voltage-dependent P/Q-type calcium channel subunit alpha-1A	Voltage-dependent P/Q-type calcium channel subunit alpha-1A	Voltage-dependent P/Q-type calcium channel subunit alpha-1A	PE1	PE1	PE1	PE1	PE1	PE1	PE1
P17931	LEG3_HUMAN	98	98	98	98	98	94	34	18	Yes	Yes	Yes	Yes	Yes	Yes	Yes	Yes	Galectin-3	Galectin-3	Galectin-3	Galectin-3	Galectin-3	Galectin-3	Galectin-3	Galectin-3	PE1	PE1	PE1	PE1	PE1	PE1	PE1
P24864	CCNE1_HUMAN	98	98	98	97	95	74	71	41	Yes	Yes	Yes	Yes	Yes	Yes	Yes	Yes	G1/S-specific cyclin-E1	G1/S-specific cyclin-E1	G1/S-specific cyclin-E1	G1/S-specific cyclin-E1	G1/S-specific cyclin-E1	G1/S-specific cyclin-E1	G1/S-specific cyclin-E1	G1/S-specific cyclin-E1	PE1	PE1	PE1	PE1	PE1	PE1	PE1
Q9H2L4	TMM60_HUMAN	98	98	80	80	80	18	0	0	Yes	Yes	Yes	Yes	Yes	Yes	Yes	Yes	Transmembrane protein 60	Transmembrane protein 60	Transmembrane protein 60	Transmembrane protein 60	Transmembrane protein 60	Transmembrane protein 60	Transmembrane protein 60		PE1	PE1	PE2	PE2	PE2	PE2	PE2
P67809	YBOX1_HUMAN	98	96	92	93	89	89	64	46	Yes	Yes	Yes	Yes	Yes	Yes	Yes	Yes	Y-box-binding protein 1	Y-box-binding protein 1	Y-box-binding protein 1	Nuclease-sensitive element-binding protein 1	Nuclease-sensitive element-binding protein 1	Nuclease-sensitive element-binding protein 1	Nuclease-sensitive element-binding protein 1	Nuclease-sensitive element-binding protein 1	PE1	PE1	PE1	PE1	PE1	PE1	PE1
P21964	COMT_HUMAN	98	79	65	65	64	24	11	6	Yes	Yes	Yes	Yes	Yes	Yes	Yes	Yes	Catechol O-methyltransferase	Catechol O-methyltransferase	Catechol O-methyltransferase	Catechol O-methyltransferase	Catechol O-methyltransferase	Catechol O-methyltransferase	Catechol O-methyltransferase	Catechol O-methyltransferase	PE1	PE1	PE1	PE1	PE1	PE1	PE1
Q8IUC2	KRA81_HUMAN	98	78	71	71	71	60	5	0	Yes	Yes	Yes	Yes	Yes	Yes	Yes	Yes	Keratin-associated protein 8-1	Keratin-associated protein 8-1	Keratin-associated protein 8-1	Keratin-associated protein 8-1	Keratin-associated protein 8-1	Keratin-associated protein 8-1	Keratin-associated protein 8-1	Keratin-associated protein 8-1	PE1	PE1	PE1	PE1	PE1	PE1	PE2
P29474	NOS3_HUMAN	98	58	59	59	58	58	56	17	Yes	Yes	Yes	Yes	Yes	Yes	Yes	Yes	Nitric oxide synthase, endothelial	Nitric oxide synthase, endothelial	Nitric oxide synthase, endothelial	Nitric oxide synthase, endothelial	Nitric oxide synthase, endothelial	Nitric oxide synthase, endothelial	Nitric oxide synthase, endothelial	Nitric oxide synthase, endothelial	PE1	PE1	PE1	PE1	PE1	PE1	PE1
P00441	SODC_HUMAN	98	39	37	37	33	32	33	27	Yes	Yes	Yes	Yes	Yes	Yes	Yes	Yes	Superoxide dismutase [Cu-Zn]	Superoxide dismutase [Cu-Zn]	Superoxide dismutase [Cu-Zn]	Superoxide dismutase [Cu-Zn]	Superoxide dismutase [Cu-Zn]	Superoxide dismutase [Cu-Zn]	Superoxide dismutase [Cu-Zn]	Superoxide dismutase [Cu-Zn]	PE1	PE1	PE1	PE1	PE1	PE1	PE1
P35232	PHB_HUMAN	97	104	99	97	86	85	79	54	Yes	Yes	Yes	Yes	Yes	Yes	Yes	Yes	Prohibitin	Prohibitin	Prohibitin	Prohibitin	Prohibitin	Prohibitin	Prohibitin	Prohibitin	PE1	PE1	PE1	PE1	PE1	PE1	PE1
Q9BSI4	TINF2_HUMAN	97	98	97	97	96	96	94	10	Yes	Yes	Yes	Yes	Yes	Yes	Yes	Yes	TERF1-interacting nuclear factor 2	TERF1-interacting nuclear factor 2	TERF1-interacting nuclear factor 2	TERF1-interacting nuclear factor 2	TERF1-interacting nuclear factor 2	TERF1-interacting nuclear factor 2	TERF1-interacting nuclear factor 2	TERF1-interacting nuclear factor 2	PE1	PE1	PE1	PE1	PE1	PE1	PE1
P48023	TNFL6_HUMAN	97	97	98	98	97	97	89	82	Yes	Yes	Yes	Yes	Yes	Yes	Yes	Yes	Tumor necrosis factor ligand superfamily member 6	Tumor necrosis factor ligand superfamily member 6	Tumor necrosis factor ligand superfamily member 6	Tumor necrosis factor ligand superfamily member 6	Tumor necrosis factor ligand superfamily member 6	Tumor necrosis factor ligand superfamily member 6	Tumor necrosis factor ligand superfamily member 6	Tumor necrosis factor ligand superfamily member 6	PE1	PE1	PE1	PE1	PE1	PE1	PE1
O14936	CSKP_HUMAN	97	97	96	96	70	68	66	44	Yes	Yes	Yes	Yes	Yes	Yes	Yes	Yes	Peripheral plasma membrane protein CASK	Peripheral plasma membrane protein CASK	Peripheral plasma membrane protein CASK	Peripheral plasma membrane protein CASK	Peripheral plasma membrane protein CASK	Peripheral plasma membrane protein CASK	Peripheral plasma membrane protein CASK	Peripheral plasma membrane protein CASK	PE1	PE1	PE1	PE1	PE1	PE1	PE1
Q9BZE0	GLIS2_HUMAN	97	97	89	89	89	42	13	8	Yes	Yes	Yes	Yes	Yes	Yes	Yes	Yes	Zinc finger protein GLIS2	Zinc finger protein GLIS2	Zinc finger protein GLIS2	Zinc finger protein GLIS2	Zinc finger protein GLIS2	Zinc finger protein GLIS2	Zinc finger protein GLIS2	Zinc finger protein GLIS2	PE1	PE1	PE1	PE1	PE1	PE1	PE1
P09234	RU1C_HUMAN	97	96	86	85	85	81	36	7	Yes	Yes	Yes	Yes	Yes	Yes	Yes	Yes	U1 small nuclear ribonucleoprotein C	U1 small nuclear ribonucleoprotein C	U1 small nuclear ribonucleoprotein C	U1 small nuclear ribonucleoprotein C	U1 small nuclear ribonucleoprotein C	U1 small nuclear ribonucleoprotein C	U1 small nuclear ribonucleoprotein C	U1 small nuclear ribonucleoprotein C	PE1	PE1	PE1	PE1	PE1	PE1	PE1
P15311	EZRI_HUMAN	97	95	93	90	85	85	82	77	Yes	Yes	Yes	Yes	Yes	Yes	Yes	Yes	Ezrin	Ezrin	Ezrin	Ezrin	Ezrin	Ezrin	Ezrin	Ezrin	PE1	PE1	PE1	PE1	PE1	PE1	PE1
Q9HB71	CYBP_HUMAN	97	95	85	85	83	79	77	28	Yes	Yes	Yes	Yes	Yes	Yes	Yes	Yes	Calcyclin-binding protein	Calcyclin-binding protein	Calcyclin-binding protein	Calcyclin-binding protein	Calcyclin-binding protein	Calcyclin-binding protein	Calcyclin-binding protein	Calcyclin-binding protein	PE1	PE1	PE1	PE1	PE1	PE1	PE1
Q15648	MED1_HUMAN	97	93	95	95	90	89	87	81	Yes	Yes	Yes	Yes	Yes	Yes	Yes	Yes	Mediator of RNA polymerase II transcription subunit 1	Mediator of RNA polymerase II transcription subunit 1	Mediator of RNA polymerase II transcription subunit 1	Mediator of RNA polymerase II transcription subunit 1	Mediator of RNA polymerase II transcription subunit 1	Mediator of RNA polymerase II transcription subunit 1	Mediator of RNA polymerase II transcription subunit 1	Mediator of RNA polymerase II transcription subunit 1	PE1	PE1	PE1	PE1	PE1	PE1	PE1
F7VJQ1	APRIO_HUMAN	97	85	68	68	68	56	54	0	Yes	Yes	Yes	Yes	Yes	Yes	Yes	No	Alternative prion protein	Alternative prion protein	Alternative prion protein	Alternative prion protein	Alternative prion protein	Alternative prion protein	Alternative prion protein	-	PE1	PE1	PE1	PE1	PE1	PE1	PE1
P08727	K1C19_HUMAN	97	84	85	85	85	84	46	23	Yes	Yes	Yes	Yes	Yes	Yes	Yes	Yes	Keratin, type I cytoskeletal 19	Keratin, type I cytoskeletal 19	Keratin, type I cytoskeletal 19	Keratin, type I cytoskeletal 19	Keratin, type I cytoskeletal 19	Keratin, type I cytoskeletal 19	Keratin, type I cytoskeletal 19	Keratin, type I cytoskeletal 19	PE1	PE1	PE1	PE1	PE1	PE1	PE1
P20339	RAB5A_HUMAN	97	81	77	75	74	72	67	43	Yes	Yes	Yes	Yes	Yes	Yes	Yes	Yes	Ras-related protein Rab-5A	Ras-related protein Rab-5A	Ras-related protein Rab-5A	Ras-related protein Rab-5A	Ras-related protein Rab-5A	Ras-related protein Rab-5A	Ras-related protein Rab-5A	Ras-related protein Rab-5A	PE1	PE1	PE1	PE1	PE1	PE1	PE1
P31948	STIP1_HUMAN	97	79	83	83	81	78	70	23	Yes	Yes	Yes	Yes	Yes	Yes	Yes	Yes	Stress-induced-phosphoprotein 1	Stress-induced-phosphoprotein 1	Stress-induced-phosphoprotein 1	Stress-induced-phosphoprotein 1	Stress-induced-phosphoprotein 1	Stress-induced-phosphoprotein 1	Stress-induced-phosphoprotein 1	Stress-induced-phosphoprotein 1	PE1	PE1	PE1	PE1	PE1	PE1	PE1
P02649	APOE_HUMAN	97	74	67	66	57	57	59	18	Yes	Yes	Yes	Yes	Yes	Yes	Yes	Yes	Apolipoprotein E	Apolipoprotein E	Apolipoprotein E	Apolipoprotein E	Apolipoprotein E	Apolipoprotein E	Apolipoprotein E	Apolipoprotein E	PE1	PE1	PE1	PE1	PE1	PE1	PE1
O00571	DDX3X_HUMAN	97	71	60	60	57	57	51	43	Yes	Yes	Yes	Yes	Yes	Yes	Yes	Yes	ATP-dependent RNA helicase DDX3X	ATP-dependent RNA helicase DDX3X	ATP-dependent RNA helicase DDX3X	ATP-dependent RNA helicase DDX3X	ATP-dependent RNA helicase DDX3X	ATP-dependent RNA helicase DDX3X	ATP-dependent RNA helicase DDX3X	ATP-dependent RNA helicase DDX3X	PE1	PE1	PE1	PE1	PE1	PE1	PE1
Q92900	RENT1_HUMAN	97	61	70	70	70	70	70	47	Yes	Yes	Yes	Yes	Yes	Yes	Yes	Yes	Regulator of nonsense transcripts 1	Regulator of nonsense transcripts 1	Regulator of nonsense transcripts 1	Regulator of nonsense transcripts 1	Regulator of nonsense transcripts 1	Regulator of nonsense transcripts 1	Regulator of nonsense transcripts 1	Regulator of nonsense transcripts 1	PE1	PE1	PE1	PE1	PE1	PE1	PE1
Q9C0B0	UNK_HUMAN	97	3	3	3	3	2	2	2	Yes	Yes	Yes	Yes	Yes	Yes	Yes	Yes	RING finger protein unkempt homolog	RING finger protein unkempt homolog	RING finger protein unkempt homolog	RING finger protein unkempt homolog	RING finger protein unkempt homolog	RING finger protein unkempt homolog	RING finger protein unkempt homolog	RING finger protein unkempt homolog	PE1	PE1	PE1	PE1	PE1	PE1	PE1
Q9NQT8	KI13B_HUMAN	96	98	98	98	96	96	7	4	Yes	Yes	Yes	Yes	Yes	Yes	Yes	Yes	Kinesin-like protein KIF13B	Kinesin-like protein KIF13B	Kinesin-like protein KIF13B	Kinesin-like protein KIF13B	Kinesin-like protein KIF13B	Kinesin-like protein KIF13B	Kinesin-like protein KIF13B	Kinesin-like protein KIF13B	PE1	PE1	PE1	PE1	PE1	PE1	PE1
Q9GZR5	ELOV4_HUMAN	96	97	79	79	78	2	2	0	Yes	Yes	Yes	Yes	Yes	Yes	Yes	Yes	Elongation of very long chain fatty acids protein 4	Elongation of very long chain fatty acids protein 4	Elongation of very long chain fatty acids protein 4	Elongation of very long chain fatty acids protein 4	Elongation of very long chain fatty acids protein 4	Elongation of very long chain fatty acids protein 4	Elongation of very long chain fatty acids protein 4	Elongation of very long chain fatty acids protein 4	PE1	PE1	PE1	PE1	PE1	PE1	PE1
P30307	MPIP3_HUMAN	96	96	96	90	89	89	39	30	Yes	Yes	Yes	Yes	Yes	Yes	Yes	Yes	M-phase inducer phosphatase 3	M-phase inducer phosphatase 3	M-phase inducer phosphatase 3	M-phase inducer phosphatase 3	M-phase inducer phosphatase 3	M-phase inducer phosphatase 3	M-phase inducer phosphatase 3	M-phase inducer phosphatase 3	PE1	PE1	PE1	PE1	PE1	PE1	PE1
Q9UET6	TRM7_HUMAN	96	96	95	95	95	95	95	94	Yes	Yes	Yes	Yes	Yes	Yes	Yes	Yes	Putative tRNA (cytidine(32)/guanosine(34)-2'-O)-methyltransferase	Putative tRNA (cytidine(32)/guanosine(34)-2'-O)-methyltransferase	Putative tRNA (cytidine(32)/guanosine(34)-2'-O)-methyltransferase	Putative tRNA (cytidine(32)/guanosine(34)-2'-O)-methyltransferase	Putative tRNA (cytidine(32)/guanosine(34)-2'-O)-methyltransferase	Putative tRNA (cytidine(32)/guanosine(34)-2'-O)-methyltransferase	Putative tRNA (cytidine(32)/guanosine(34)-2'-O)-methyltransferase	Putative ribosomal RNA methyltransferase 1	PE1	PE1	PE1	PE1	PE1	PE1	PE1
Q7L273	KCTD9_HUMAN	96	96	94	94	94	84	32	2	Yes	Yes	Yes	Yes	Yes	Yes	Yes	Yes	BTB/POZ domain-containing protein KCTD9	BTB/POZ domain-containing protein KCTD9	BTB/POZ domain-containing protein KCTD9	BTB/POZ domain-containing protein KCTD9	BTB/POZ domain-containing protein KCTD9	BTB/POZ domain-containing protein KCTD9	BTB/POZ domain-containing protein KCTD9	BTB/POZ domain-containing protein KCTD9	PE1	PE1	PE1	PE1	PE1	PE1	PE2
Q9UI14	PRAF1_HUMAN	96	96	88	88	87	70	65	42	Yes	Yes	Yes	Yes	Yes	Yes	Yes	Yes	Prenylated Rab acceptor protein 1	Prenylated Rab acceptor protein 1	Prenylated Rab acceptor protein 1	Prenylated Rab acceptor protein 1	Prenylated Rab acceptor protein 1	Prenylated Rab acceptor protein 1	Prenylated Rab acceptor protein 1	Prenylated Rab acceptor protein 1	PE1	PE1	PE1	PE1	PE1	PE1	PE1
Q14289	FAK2_HUMAN	96	95	91	89	83	83	85	76	Yes	Yes	Yes	Yes	Yes	Yes	Yes	Yes	Protein-tyrosine kinase 2-beta	Protein-tyrosine kinase 2-beta	Protein-tyrosine kinase 2-beta	Protein-tyrosine kinase 2-beta	Protein-tyrosine kinase 2-beta	Protein-tyrosine kinase 2-beta	Protein-tyrosine kinase 2-beta	Protein-tyrosine kinase 2-beta	PE1	PE1	PE1	PE1	PE1	PE1	PE1
P48729	KC1A_HUMAN	96	95	86	85	79	78	62	47	Yes	Yes	Yes	Yes	Yes	Yes	Yes	Yes	Casein kinase I isoform alpha	Casein kinase I isoform alpha	Casein kinase I isoform alpha	Casein kinase I isoform alpha	Casein kinase I isoform alpha	Casein kinase I isoform alpha	Casein kinase I isoform alpha	Casein kinase I isoform alpha	PE1	PE1	PE1	PE1	PE1	PE1	PE1
Q5TD97	FHL5_HUMAN	96	93	88	88	87	62	14	13	Yes	Yes	Yes	Yes	Yes	Yes	Yes	Yes	Four and a half LIM domains protein 5	Four and a half LIM domains protein 5	Four and a half LIM domains protein 5	Four and a half LIM domains protein 5	Four and a half LIM domains protein 5	Four and a half LIM domains protein 5	Four and a half LIM domains protein 5	Four and a half LIM domains protein 5	PE1	PE1	PE1	PE1	PE1	PE1	PE1
Q13885	TBB2A_HUMAN	96	90	88	88	88	88	85	69	Yes	Yes	Yes	Yes	Yes	Yes	Yes	Yes	Tubulin beta-2A chain	Tubulin beta-2A chain	Tubulin beta-2A chain	Tubulin beta-2A chain	Tubulin beta-2A chain	Tubulin beta-2A chain	Tubulin beta-2A chain	Tubulin beta-2A chain	PE1	PE1	PE1	PE1	PE1	PE1	PE1
Q13191	CBLB_HUMAN	96	89	89	90	85	80	66	35	Yes	Yes	Yes	Yes	Yes	Yes	Yes	Yes	E3 ubiquitin-protein ligase CBL-B	E3 ubiquitin-protein ligase CBL-B	E3 ubiquitin-protein ligase CBL-B	E3 ubiquitin-protein ligase CBL-B	E3 ubiquitin-protein ligase CBL-B	E3 ubiquitin-protein ligase CBL-B	E3 ubiquitin-protein ligase CBL-B	E3 ubiquitin-protein ligase CBL-B	PE1	PE1	PE1	PE1	PE1	PE1	PE1
Q9UNS2	CSN3_HUMAN	96	61	59	55	55	48	44	29	Yes	Yes	Yes	Yes	Yes	Yes	Yes	Yes	COP9 signalosome complex subunit 3	COP9 signalosome complex subunit 3	COP9 signalosome complex subunit 3	COP9 signalosome complex subunit 3	COP9 signalosome complex subunit 3	COP9 signalosome complex subunit 3	COP9 signalosome complex subunit 3	COP9 signalosome complex subunit 3	PE1	PE1	PE1	PE1	PE1	PE1	PE1
Q92600	CNOT9_HUMAN	96	19	17	18	18	17	11	6	Yes	Yes	Yes	Yes	Yes	Yes	Yes	Yes	CCR4-NOT transcription complex subunit 9	CCR4-NOT transcription complex subunit 9	CCR4-NOT transcription complex subunit 9	CCR4-NOT transcription complex subunit 9	CCR4-NOT transcription complex subunit 9	CCR4-NOT transcription complex subunit 9	Cell differentiation protein RCD1 homolog	Cell differentiation protein RCD1 homolog	PE1	PE1	PE1	PE1	PE1	PE1	PE1
P38646	GRP75_HUMAN	95	106	101	95	75	74	70	53	Yes	Yes	Yes	Yes	Yes	Yes	Yes	Yes	Stress-70 protein, mitochondrial	Stress-70 protein, mitochondrial	Stress-70 protein, mitochondrial	Stress-70 protein, mitochondrial	Stress-70 protein, mitochondrial	Stress-70 protein, mitochondrial	Stress-70 protein, mitochondrial	Stress-70 protein, mitochondrial	PE1	PE1	PE1	PE1	PE1	PE1	PE1
Q96JP2	MY15B_HUMAN	95	96	17	17	16	16	0	6	Yes	Yes	Yes	Yes	Yes	Yes	Yes	Yes	Unconventional myosin-XVB	Unconventional myosin-XVB	Unconventional myosin-XVB	Unconventional myosin-XVB	Unconventional myosin-XVB	Unconventional myosin-XVB	Unconventional myosin-XVB	Putative myosin-XVB	PE1	PE1	PE1	PE1	PE1	PE1	PE1
Q07912	ACK1_HUMAN	95	95	94	94	93	83	76	37	Yes	Yes	Yes	Yes	Yes	Yes	Yes	Yes	Activated CDC42 kinase 1	Activated CDC42 kinase 1	Activated CDC42 kinase 1	Activated CDC42 kinase 1	Activated CDC42 kinase 1	Activated CDC42 kinase 1	Activated CDC42 kinase 1	Activated CDC42 kinase 1	PE1	PE1	PE1	PE1	PE1	PE1	PE1
Q14142	TRI14_HUMAN	95	95	92	92	92	34	0	0	Yes	Yes	Yes	Yes	Yes	Yes	Yes	Yes	Tripartite motif-containing protein 14	Tripartite motif-containing protein 14	Tripartite motif-containing protein 14	Tripartite motif-containing protein 14	Tripartite motif-containing protein 14	Tripartite motif-containing protein 14	Tripartite motif-containing protein 14		PE1	PE1	PE1	PE1	PE1	PE2	PE2
P0C7H8	KRA23_HUMAN	95	95	92	92	91	10	9	0	Yes	Yes	Yes	Yes	Yes	Yes	Yes	Yes	Keratin-associated protein 2-3	Keratin-associated protein 2-3	Keratin-associated protein 2-3	Keratin-associated protein 2-3	Keratin-associated protein 2-3	Keratin-associated protein 2-3	Keratin-associated protein 2-3	Keratin-associated protein 2-3	PE1	PE1	PE1	PE1	PE1	PE1	PE2
Q93008	USP9X_HUMAN	95	95	84	79	70	64	49	32	Yes	Yes	Yes	Yes	Yes	Yes	Yes	Yes	Probable ubiquitin carboxyl-terminal hydrolase FAF-X	Probable ubiquitin carboxyl-terminal hydrolase FAF-X	Probable ubiquitin carboxyl-terminal hydrolase FAF-X	Probable ubiquitin carboxyl-terminal hydrolase FAF-X	Probable ubiquitin carboxyl-terminal hydrolase FAF-X	Probable ubiquitin carboxyl-terminal hydrolase FAF-X	Probable ubiquitin carboxyl-terminal hydrolase FAF-X	Probable ubiquitin carboxyl-terminal hydrolase FAF-X	PE1	PE1	PE1	PE1	PE1	PE1	PE1
P86478	PR20E_HUMAN	95	95	31	31	31	31	29	0	Yes	Yes	Yes	Yes	Yes	Yes	Yes	Yes	Proline-rich protein 20E	Proline-rich protein 20E	Proline-rich protein 20E	Proline-rich protein 20E	Proline-rich protein 20E	Proline-rich protein 20E	Proline-rich protein 20E	Proline-rich protein 20E	PE1	PE1	PE1	PE1	PE1	PE1	PE4
P86479	PR20C_HUMAN	95	95	31	31	29	29	29	0	Yes	Yes	Yes	Yes	Yes	Yes	Yes	Yes	Proline-rich protein 20C	Proline-rich protein 20C	Proline-rich protein 20C	Proline-rich protein 20C	Proline-rich protein 20C	Proline-rich protein 20C	Proline-rich protein 20C	Proline-rich protein 20C	PE1	PE1	PE1	PE1	PE1	PE1	PE4
P86481	PR20B_HUMAN	95	95	31	31	29	29	29	0	Yes	Yes	Yes	Yes	Yes	Yes	Yes	Yes	Proline-rich protein 20B	Proline-rich protein 20B	Proline-rich protein 20B	Proline-rich protein 20B	Proline-rich protein 20B	Proline-rich protein 20B	Proline-rich protein 20B	Proline-rich protein 20B	PE3	PE3	PE3	PE3	PE4	PE4	PE4
P86496	PR20A_HUMAN	95	95	31	31	29	29	29	0	Yes	Yes	Yes	Yes	Yes	Yes	Yes	Yes	Proline-rich protein 20A	Proline-rich protein 20A	Proline-rich protein 20A	Proline-rich protein 20A	Proline-rich protein 20A	Proline-rich protein 20A	Proline-rich protein 20A	Proline-rich protein 20A	PE2	PE2	PE2	PE2	PE2	PE2	PE2
Q7Z6Z7	HUWE1_HUMAN	95	92	91	90	80	77	53	28	Yes	Yes	Yes	Yes	Yes	Yes	Yes	Yes	E3 ubiquitin-protein ligase HUWE1	E3 ubiquitin-protein ligase HUWE1	E3 ubiquitin-protein ligase HUWE1	E3 ubiquitin-protein ligase HUWE1	E3 ubiquitin-protein ligase HUWE1	E3 ubiquitin-protein ligase HUWE1	E3 ubiquitin-protein ligase HUWE1	E3 ubiquitin-protein ligase HUWE1	PE1	PE1	PE1	PE1	PE1	PE1	PE1
O95872	GPAN1_HUMAN	95	90	80	80	80	57	11	3	Yes	Yes	Yes	Yes	Yes	Yes	Yes	Yes	G patch domain and ankyrin repeat-containing protein 1	G patch domain and ankyrin repeat-containing protein 1	G patch domain and ankyrin repeat-containing protein 1	G patch domain and ankyrin repeat-containing protein 1	G patch domain and ankyrin repeat-containing protein 1	G patch domain and ankyrin repeat-containing protein 1	G patch domain and ankyrin repeat-containing protein 1	G patch domain and ankyrin repeats-containing protein 1	PE1	PE1	PE1	PE1	PE1	PE1	PE1
Q96CS2	HAUS1_HUMAN	95	86	87	87	86	85	68	10	Yes	Yes	Yes	Yes	Yes	Yes	Yes	Yes	HAUS augmin-like complex subunit 1	HAUS augmin-like complex subunit 1	HAUS augmin-like complex subunit 1	HAUS augmin-like complex subunit 1	HAUS augmin-like complex subunit 1	HAUS augmin-like complex subunit 1	HAUS augmin-like complex subunit 1	HAUS augmin-like complex subunit 1	PE1	PE1	PE1	PE1	PE1	PE1	PE1
P21980	TGM2_HUMAN	95	79	78	76	75	73	69	42	Yes	Yes	Yes	Yes	Yes	Yes	Yes	Yes	Protein-glutamine gamma-glutamyltransferase 2	Protein-glutamine gamma-glutamyltransferase 2	Protein-glutamine gamma-glutamyltransferase 2	Protein-glutamine gamma-glutamyltransferase 2	Protein-glutamine gamma-glutamyltransferase 2	Protein-glutamine gamma-glutamyltransferase 2	Protein-glutamine gamma-glutamyltransferase 2	Protein-glutamine gamma-glutamyltransferase 2	PE1	PE1	PE1	PE1	PE1	PE1	PE1
O00303	EIF3F_HUMAN	95	74	72	70	68	60	44	31	Yes	Yes	Yes	Yes	Yes	Yes	Yes	Yes	Eukaryotic translation initiation factor 3 subunit F	Eukaryotic translation initiation factor 3 subunit F	Eukaryotic translation initiation factor 3 subunit F	Eukaryotic translation initiation factor 3 subunit F	Eukaryotic translation initiation factor 3 subunit F	Eukaryotic translation initiation factor 3 subunit F	Eukaryotic translation initiation factor 3 subunit F	Eukaryotic translation initiation factor 3 subunit F	PE1	PE1	PE1	PE1	PE1	PE1	PE1
Q9NRA8	4ET_HUMAN	95	47	42	41	40	40	20	12	Yes	Yes	Yes	Yes	Yes	Yes	Yes	Yes	Eukaryotic translation initiation factor 4E transporter	Eukaryotic translation initiation factor 4E transporter	Eukaryotic translation initiation factor 4E transporter	Eukaryotic translation initiation factor 4E transporter	Eukaryotic translation initiation factor 4E transporter	Eukaryotic translation initiation factor 4E transporter	Eukaryotic translation initiation factor 4E transporter	Eukaryotic translation initiation factor 4E transporter	PE1	PE1	PE1	PE1	PE1	PE1	PE1
Q96MT8	CEP63_HUMAN	94	95	100	100	73	71	45	26	Yes	Yes	Yes	Yes	Yes	Yes	Yes	Yes	Centrosomal protein of 63 kDa	Centrosomal protein of 63 kDa	Centrosomal protein of 63 kDa	Centrosomal protein of 63 kDa	Centrosomal protein of 63 kDa	Centrosomal protein of 63 kDa	Centrosomal protein of 63 kDa	Centrosomal protein of 63 kDa	PE1	PE1	PE1	PE1	PE1	PE1	PE1
P24593	IBP5_HUMAN	94	95	83	83	82	41	18	17	Yes	Yes	Yes	Yes	Yes	Yes	Yes	Yes	Insulin-like growth factor-binding protein 5	Insulin-like growth factor-binding protein 5	Insulin-like growth factor-binding protein 5	Insulin-like growth factor-binding protein 5	Insulin-like growth factor-binding protein 5	Insulin-like growth factor-binding protein 5	Insulin-like growth factor-binding protein 5	Insulin-like growth factor-binding protein 5	PE1	PE1	PE1	PE1	PE1	PE1	PE1
Q6UB99	ANR11_HUMAN	94	95	21	21	20	20	21	8	Yes	Yes	Yes	Yes	Yes	Yes	Yes	Yes	Ankyrin repeat domain-containing protein 11	Ankyrin repeat domain-containing protein 11	Ankyrin repeat domain-containing protein 11	Ankyrin repeat domain-containing protein 11	Ankyrin repeat domain-containing protein 11	Ankyrin repeat domain-containing protein 11	Ankyrin repeat domain-containing protein 11	Ankyrin repeat domain-containing protein 11	PE1	PE1	PE1	PE1	PE1	PE1	PE1
O15151	MDM4_HUMAN	94	94	90	89	86	73	63	39	Yes	Yes	Yes	Yes	Yes	Yes	Yes	Yes	Protein Mdm4	Protein Mdm4	Protein Mdm4	Protein Mdm4	Protein Mdm4	Protein Mdm4	Protein Mdm4	Protein Mdm4	PE1	PE1	PE1	PE1	PE1	PE1	PE1
Q8TBE3	FNDC9_HUMAN	94	94	81	81	81	1	0	0	Yes	Yes	Yes	Yes	Yes	Yes	Yes	Yes	Fibronectin type III domain-containing protein 9	Fibronectin type III domain-containing protein 9	Fibronectin type III domain-containing protein 9	Fibronectin type III domain-containing protein 9	Fibronectin type III domain-containing protein 9	Fibronectin type III domain-containing protein 9	Fibronectin type III domain-containing protein 9		PE1	PE1	PE2	PE2	PE2	PE2	PE2
Q9BYR9	KRA24_HUMAN	94	94	10	10	9	90	9	0	Yes	Yes	Yes	Yes	Yes	Yes	Yes	Yes	Keratin-associated protein 2-4	Keratin-associated protein 2-4	Keratin-associated protein 2-4	Keratin-associated protein 2-4	Keratin-associated protein 2-4	Keratin-associated protein 2-4	Keratin-associated protein 2-4	Keratin-associated protein 2-4	PE1	PE1	PE1	PE1	PE1	PE1	PE2
O95835	LATS1_HUMAN	94	93	91	88	87	80	69	15	Yes	Yes	Yes	Yes	Yes	Yes	Yes	Yes	Serine/threonine-protein kinase LATS1	Serine/threonine-protein kinase LATS1	Serine/threonine-protein kinase LATS1	Serine/threonine-protein kinase LATS1	Serine/threonine-protein kinase LATS1	Serine/threonine-protein kinase LATS1	Serine/threonine-protein kinase LATS1	Serine/threonine-protein kinase LATS1	PE1	PE1	PE1	PE1	PE1	PE1	PE1
Q15691	MARE1_HUMAN	94	93	91	88	82	81	59	23	Yes	Yes	Yes	Yes	Yes	Yes	Yes	Yes	Microtubule-associated protein RP/EB family member 1	Microtubule-associated protein RP/EB family member 1	Microtubule-associated protein RP/EB family member 1	Microtubule-associated protein RP/EB family member 1	Microtubule-associated protein RP/EB family member 1	Microtubule-associated protein RP/EB family member 1	Microtubule-associated protein RP/EB family member 1	Microtubule-associated protein RP/EB family member 1	PE1	PE1	PE1	PE1	PE1	PE1	PE1
Q9BXY8	BEX2_HUMAN	94	92	80	80	80	77	29	6	Yes	Yes	Yes	Yes	Yes	Yes	Yes	Yes	Protein BEX2	Protein BEX2	Protein BEX2	Protein BEX2	Protein BEX2	Protein BEX2	Protein BEX2	Protein BEX2	PE1	PE1	PE1	PE1	PE1	PE1	PE1
O15287	FANCG_HUMAN	94	75	67	67	63	61	41	36	Yes	Yes	Yes	Yes	Yes	Yes	Yes	Yes	Fanconi anemia group G protein	Fanconi anemia group G protein	Fanconi anemia group G protein	Fanconi anemia group G protein	Fanconi anemia group G protein	Fanconi anemia group G protein	Fanconi anemia group G protein	Fanconi anemia group G protein	PE1	PE1	PE1	PE1	PE1	PE1	PE1
Q9BYJ9	YTHD1_HUMAN	94	22	19	19	19	16	3	2	Yes	Yes	Yes	Yes	Yes	Yes	Yes	Yes	YTH domain-containing family protein 1	YTH domain-containing family protein 1	YTH domain-containing family protein 1	YTH domain-containing family protein 1	YTH domain-containing family protein 1	YTH domain-containing family protein 1	YTH domain-containing family protein 1	YTH domain family protein 1	PE1	PE1	PE1	PE1	PE1	PE1	PE1
Q8WZ42	TITIN_HUMAN	93	119	119	120	94	93	86	28	Yes	Yes	Yes	Yes	Yes	Yes	Yes	Yes	Titin	Titin	Titin	Titin	Titin	Titin	Titin	Titin	PE1	PE1	PE1	PE1	PE1	PE1	PE1
Q03164	KMT2A_HUMAN	93	97	94	93	87	85	71	59	Yes	Yes	Yes	Yes	Yes	Yes	Yes	Yes	Histone-lysine N-methyltransferase 2A	Histone-lysine N-methyltransferase 2A	Histone-lysine N-methyltransferase 2A	Histone-lysine N-methyltransferase 2A	Histone-lysine N-methyltransferase 2A	Histone-lysine N-methyltransferase 2A	Histone-lysine N-methyltransferase 2A	Histone-lysine N-methyltransferase MLL	PE1	PE1	PE1	PE1	PE1	PE1	PE1
O75044	SRGP2_HUMAN	93	95	91	91	88	88	16	14	Yes	Yes	Yes	Yes	Yes	Yes	Yes	Yes	SLIT-ROBO Rho GTPase-activating protein 2	SLIT-ROBO Rho GTPase-activating protein 2	SLIT-ROBO Rho GTPase-activating protein 2	SLIT-ROBO Rho GTPase-activating protein 2	SLIT-ROBO Rho GTPase-activating protein 2	SLIT-ROBO Rho GTPase-activating protein 2	SLIT-ROBO Rho GTPase-activating protein 2	SLIT-ROBO Rho GTPase-activating protein 2	PE1	PE1	PE1	PE1	PE1	PE1	PE1
A1L4K1	FSD2_HUMAN	93	94	93	92	92	88	43	0	Yes	Yes	Yes	Yes	Yes	Yes	Yes	Yes	Fibronectin type III and SPRY domain-containing protein 2	Fibronectin type III and SPRY domain-containing protein 2	Fibronectin type III and SPRY domain-containing protein 2	Fibronectin type III and SPRY domain-containing protein 2	Fibronectin type III and SPRY domain-containing protein 2	Fibronectin type III and SPRY domain-containing protein 2	Fibronectin type III and SPRY domain-containing protein 2	Fibronectin type III and SPRY domain-containing protein 2	PE1	PE1	PE1	PE1	PE1	PE1	PE2
Q14160	SCRIB_HUMAN	93	93	95	94	59	59	24	13	Yes	Yes	Yes	Yes	Yes	Yes	Yes	Yes	Protein scribble homolog	Protein scribble homolog	Protein scribble homolog	Protein scribble homolog	Protein scribble homolog	Protein scribble homolog	Protein scribble homolog	Protein scribble homolog	PE1	PE1	PE1	PE1	PE1	PE1	PE1
Q9Y597	KCTD3_HUMAN	93	93	93	92	92	92	4	2	Yes	Yes	Yes	Yes	Yes	Yes	Yes	Yes	BTB/POZ domain-containing protein KCTD3	BTB/POZ domain-containing protein KCTD3	BTB/POZ domain-containing protein KCTD3	BTB/POZ domain-containing protein KCTD3	BTB/POZ domain-containing protein KCTD3	BTB/POZ domain-containing protein KCTD3	BTB/POZ domain-containing protein KCTD3	BTB/POZ domain-containing protein KCTD3	PE1	PE1	PE1	PE1	PE1	PE1	PE1
Q9NV70	EXOC1_HUMAN	93	93	92	92	51	51	34	30	Yes	Yes	Yes	Yes	Yes	Yes	Yes	Yes	Exocyst complex component 1	Exocyst complex component 1	Exocyst complex component 1	Exocyst complex component 1	Exocyst complex component 1	Exocyst complex component 1	Exocyst complex component 1	Exocyst complex component 1	PE1	PE1	PE1	PE1	PE1	PE1	PE1
Q15369	ELOC_HUMAN	93	93	92	91	87	86	81	50	Yes	Yes	Yes	Yes	Yes	Yes	Yes	Yes	Elongin-C	Elongin-C	Elongin-C	Elongin-C	Elongin-C	Elongin-C	Transcription elongation factor B polypeptide 1	Transcription elongation factor B polypeptide 1	PE1	PE1	PE1	PE1	PE1	PE1	PE1
Q13535	ATR_HUMAN	93	93	92	88	85	85	82	70	Yes	Yes	Yes	Yes	Yes	Yes	Yes	Yes	Serine/threonine-protein kinase ATR	Serine/threonine-protein kinase ATR	Serine/threonine-protein kinase ATR	Serine/threonine-protein kinase ATR	Serine/threonine-protein kinase ATR	Serine/threonine-protein kinase ATR	Serine/threonine-protein kinase ATR	Serine/threonine-protein kinase ATR	PE1	PE1	PE1	PE1	PE1	PE1	PE1
Q9BZW7	TSG10_HUMAN	93	93	88	88	83	79	47	4	Yes	Yes	Yes	Yes	Yes	Yes	Yes	Yes	Testis-specific gene 10 protein	Testis-specific gene 10 protein	Testis-specific gene 10 protein	Testis-specific gene 10 protein	Testis-specific gene 10 protein	Testis-specific gene 10 protein	Testis-specific gene 10 protein	Testis-specific gene 10 protein	PE1	PE1	PE1	PE1	PE1	PE1	PE1
O95231	VENTX_HUMAN	93	93	81	81	81	71	11	3	Yes	Yes	Yes	Yes	Yes	Yes	Yes	Yes	Homeobox protein VENTX	Homeobox protein VENTX	Homeobox protein VENTX	Homeobox protein VENTX	Homeobox protein VENTX	Homeobox protein VENTX	Homeobox protein VENTX	Homeobox protein VENTX	PE1	PE1	PE1	PE1	PE1	PE1	PE2
Q7Z7G2	CPLX4_HUMAN	93	93	70	70	70	0	0	0	Yes	Yes	Yes	Yes	Yes	Yes	Yes	Yes	Complexin-4	Complexin-4	Complexin-4	Complexin-4	Complexin-4	Complexin-4	Complexin-4		PE1	PE1	PE2	PE2	PE2	PE2	PE2
Q14498	RBM39_HUMAN	93	92	90	90	89	84	81	39	Yes	Yes	Yes	Yes	Yes	Yes	Yes	Yes	RNA-binding protein 39	RNA-binding protein 39	RNA-binding protein 39	RNA-binding protein 39	RNA-binding protein 39	RNA-binding protein 39	RNA-binding protein 39	RNA-binding protein 39	PE1	PE1	PE1	PE1	PE1	PE1	PE1
Q96PM5	ZN363_HUMAN	93	89	87	87	86	85	76	23	Yes	Yes	Yes	Yes	Yes	Yes	Yes	Yes	RING finger and CHY zinc finger domain-containing protein 1	RING finger and CHY zinc finger domain-containing protein 1	RING finger and CHY zinc finger domain-containing protein 1	RING finger and CHY zinc finger domain-containing protein 1	RING finger and CHY zinc finger domain-containing protein 1	RING finger and CHY zinc finger domain-containing protein 1	RING finger and CHY zinc finger domain-containing protein 1	RING finger and CHY zinc finger domain-containing protein 1	PE1	PE1	PE1	PE1	PE1	PE1	PE1
P15923	TFE2_HUMAN	93	88	88	89	92	86	89	71	Yes	Yes	Yes	Yes	Yes	Yes	Yes	Yes	Transcription factor E2-alpha	Transcription factor E2-alpha	Transcription factor E2-alpha	Transcription factor E2-alpha	Transcription factor E2-alpha	Transcription factor E2-alpha	Transcription factor E2-alpha	Transcription factor E2-alpha	PE1	PE1	PE1	PE1	PE1	PE1	PE1
P31943	HNRH1_HUMAN	93	84	83	82	79	76	41	28	Yes	Yes	Yes	Yes	Yes	Yes	Yes	Yes	Heterogeneous nuclear ribonucleoprotein H	Heterogeneous nuclear ribonucleoprotein H	Heterogeneous nuclear ribonucleoprotein H	Heterogeneous nuclear ribonucleoprotein H	Heterogeneous nuclear ribonucleoprotein H	Heterogeneous nuclear ribonucleoprotein H	Heterogeneous nuclear ribonucleoprotein H	Heterogeneous nuclear ribonucleoprotein H	PE1	PE1	PE1	PE1	PE1	PE1	PE1
Q9UMS4	PRP19_HUMAN	93	64	62	62	57	56	51	21	Yes	Yes	Yes	Yes	Yes	Yes	Yes	Yes	Pre-mRNA-processing factor 19	Pre-mRNA-processing factor 19	Pre-mRNA-processing factor 19	Pre-mRNA-processing factor 19	Pre-mRNA-processing factor 19	Pre-mRNA-processing factor 19	Pre-mRNA-processing factor 19	Pre-mRNA-processing factor 19	PE1	PE1	PE1	PE1	PE1	PE1	PE1
P07355	ANXA2_HUMAN	92	102	95	94	69	67	64	48	Yes	Yes	Yes	Yes	Yes	Yes	Yes	Yes	Annexin A2	Annexin A2	Annexin A2	Annexin A2	Annexin A2	Annexin A2	Annexin A2	Annexin A2	PE1	PE1	PE1	PE1	PE1	PE1	PE1
P25787	PSA2_HUMAN	92	92	92	93	91	91	91	35	Yes	Yes	Yes	Yes	Yes	Yes	Yes	Yes	Proteasome subunit alpha type-2	Proteasome subunit alpha type-2	Proteasome subunit alpha type-2	Proteasome subunit alpha type-2	Proteasome subunit alpha type-2	Proteasome subunit alpha type-2	Proteasome subunit alpha type-2	Proteasome subunit alpha type-2	PE1	PE1	PE1	PE1	PE1	PE1	PE1
Q9Y4C4	MFHA1_HUMAN	92	92	92	92	86	1	1	0	Yes	Yes	Yes	Yes	Yes	Yes	Yes	Yes	Malignant fibrous histiocytoma-amplified sequence 1	Malignant fibrous histiocytoma-amplified sequence 1	Malignant fibrous histiocytoma-amplified sequence 1	Malignant fibrous histiocytoma-amplified sequence 1	Malignant fibrous histiocytoma-amplified sequence 1	Malignant fibrous histiocytoma-amplified sequence 1	Malignant fibrous histiocytoma-amplified sequence 1	Malignant fibrous histiocytoma-amplified sequence 1	PE1	PE1	PE1	PE1	PE1	PE1	PE1
Q96BZ8	LENG1_HUMAN	92	92	86	86	86	72	36	4	Yes	Yes	Yes	Yes	Yes	Yes	Yes	Yes	Leukocyte receptor cluster member 1	Leukocyte receptor cluster member 1	Leukocyte receptor cluster member 1	Leukocyte receptor cluster member 1	Leukocyte receptor cluster member 1	Leukocyte receptor cluster member 1	Leukocyte receptor cluster member 1	Leukocyte receptor cluster member 1	PE1	PE1	PE1	PE1	PE1	PE1	PE1
Q7Z3K3	POGZ_HUMAN	92	92	85	84	83	76	25	6	Yes	Yes	Yes	Yes	Yes	Yes	Yes	Yes	Pogo transposable element with ZNF domain	Pogo transposable element with ZNF domain	Pogo transposable element with ZNF domain	Pogo transposable element with ZNF domain	Pogo transposable element with ZNF domain	Pogo transposable element with ZNF domain	Pogo transposable element with ZNF domain	Pogo transposable element with ZNF domain	PE1	PE1	PE1	PE1	PE1	PE1	PE1
P36508	ZNF76_HUMAN	92	92	83	83	83	53	5	5	Yes	Yes	Yes	Yes	Yes	Yes	Yes	Yes	Zinc finger protein 76	Zinc finger protein 76	Zinc finger protein 76	Zinc finger protein 76	Zinc finger protein 76	Zinc finger protein 76	Zinc finger protein 76	Zinc finger protein 76	PE1	PE1	PE1	PE1	PE1	PE1	PE2
Q15014	MO4L2_HUMAN	92	91	87	87	87	85	67	47	Yes	Yes	Yes	Yes	Yes	Yes	Yes	Yes	Mortality factor 4-like protein 2	Mortality factor 4-like protein 2	Mortality factor 4-like protein 2	Mortality factor 4-like protein 2	Mortality factor 4-like protein 2	Mortality factor 4-like protein 2	Mortality factor 4-like protein 2	Mortality factor 4-like protein 2	PE1	PE1	PE1	PE1	PE1	PE1	PE1
P42229	STA5A_HUMAN	92	90	89	89	89	89	85	63	Yes	Yes	Yes	Yes	Yes	Yes	Yes	Yes	Signal transducer and activator of transcription 5A	Signal transducer and activator of transcription 5A	Signal transducer and activator of transcription 5A	Signal transducer and activator of transcription 5A	Signal transducer and activator of transcription 5A	Signal transducer and activator of transcription 5A	Signal transducer and activator of transcription 5A	Signal transducer and activator of transcription 5A	PE1	PE1	PE1	PE1	PE1	PE1	PE1
Q13009	TIAM1_HUMAN	92	90	89	89	82	82	35	23	Yes	Yes	Yes	Yes	Yes	Yes	Yes	Yes	T-lymphoma invasion and metastasis-inducing protein 1	T-lymphoma invasion and metastasis-inducing protein 1	T-lymphoma invasion and metastasis-inducing protein 1	T-lymphoma invasion and metastasis-inducing protein 1	T-lymphoma invasion and metastasis-inducing protein 1	T-lymphoma invasion and metastasis-inducing protein 1	T-lymphoma invasion and metastasis-inducing protein 1	T-lymphoma invasion and metastasis-inducing protein 1	PE1	PE1	PE1	PE1	PE1	PE1	PE1
Q9UKB1	FBW1B_HUMAN	92	90	87	86	77	74	63	31	Yes	Yes	Yes	Yes	Yes	Yes	Yes	Yes	F-box/WD repeat-containing protein 11	F-box/WD repeat-containing protein 11	F-box/WD repeat-containing protein 11	F-box/WD repeat-containing protein 11	F-box/WD repeat-containing protein 11	F-box/WD repeat-containing protein 11	F-box/WD repeat-containing protein 11	F-box/WD repeat-containing protein 11	PE1	PE1	PE1	PE1	PE1	PE1	PE1
P35638	DDIT3_HUMAN	92	89	85	82	81	81	70	24	Yes	Yes	Yes	Yes	Yes	Yes	Yes	Yes	DNA damage-inducible transcript 3 protein	DNA damage-inducible transcript 3 protein	DNA damage-inducible transcript 3 protein	DNA damage-inducible transcript 3 protein	DNA damage-inducible transcript 3 protein	DNA damage-inducible transcript 3 protein	DNA damage-inducible transcript 3 protein	DNA damage-inducible transcript 3 protein	PE1	PE1	PE1	PE1	PE1	PE1	PE1
Q15653	IKBB_HUMAN	92	89	71	71	71	68	66	75	Yes	Yes	Yes	Yes	Yes	Yes	Yes	Yes	NF-kappa-B inhibitor beta	NF-kappa-B inhibitor beta	NF-kappa-B inhibitor beta	NF-kappa-B inhibitor beta	NF-kappa-B inhibitor beta	NF-kappa-B inhibitor beta	NF-kappa-B inhibitor beta	NF-kappa-B inhibitor beta	PE1	PE1	PE1	PE1	PE1	PE1	PE1
P02511	CRYAB_HUMAN	92	86	82	81	79	77	72	20	Yes	Yes	Yes	Yes	Yes	Yes	Yes	Yes	Alpha-crystallin B chain	Alpha-crystallin B chain	Alpha-crystallin B chain	Alpha-crystallin B chain	Alpha-crystallin B chain	Alpha-crystallin B chain	Alpha-crystallin B chain	Alpha-crystallin B chain (Alpha(B)-crystallin)	PE1	PE1	PE1	PE1	PE1	PE1	PE1
P07237	PDIA1_HUMAN	92	78	76	75	68	47	37	35	Yes	Yes	Yes	Yes	Yes	Yes	Yes	Yes	Protein disulfide-isomerase	Protein disulfide-isomerase	Protein disulfide-isomerase	Protein disulfide-isomerase	Protein disulfide-isomerase	Protein disulfide-isomerase	Protein disulfide-isomerase	Protein disulfide-isomerase	PE1	PE1	PE1	PE1	PE1	PE1	PE1
P46940	IQGA1_HUMAN	91	94	92	89	83	82	69	38	Yes	Yes	Yes	Yes	Yes	Yes	Yes	Yes	Ras GTPase-activating-like protein IQGAP1	Ras GTPase-activating-like protein IQGAP1	Ras GTPase-activating-like protein IQGAP1	Ras GTPase-activating-like protein IQGAP1	Ras GTPase-activating-like protein IQGAP1	Ras GTPase-activating-like protein IQGAP1	Ras GTPase-activating-like protein IQGAP1	Ras GTPase-activating-like protein IQGAP1	PE1	PE1	PE1	PE1	PE1	PE1	PE1
P23458	JAK1_HUMAN	91	93	94	93	88	87	85	79	Yes	Yes	Yes	Yes	Yes	Yes	Yes	Yes	Tyrosine-protein kinase JAK1	Tyrosine-protein kinase JAK1	Tyrosine-protein kinase JAK1	Tyrosine-protein kinase JAK1	Tyrosine-protein kinase JAK1	Tyrosine-protein kinase JAK1	Tyrosine-protein kinase JAK1	Tyrosine-protein kinase JAK1	PE1	PE1	PE1	PE1	PE1	PE1	PE1
Q6P1W5	CA094_HUMAN	91	92	89	89	87	83	66	10	Yes	Yes	Yes	Yes	Yes	Yes	Yes	Yes	Uncharacterized protein C1orf94	Uncharacterized protein C1orf94	Uncharacterized protein C1orf94	Uncharacterized protein C1orf94	Uncharacterized protein C1orf94	Uncharacterized protein C1orf94	Uncharacterized protein C1orf94	Uncharacterized protein C1orf94	PE1	PE1	PE1	PE1	PE1	PE1	PE1
Q8NEM0	MCPH1_HUMAN	91	91	92	91	91	30	28	20	Yes	Yes	Yes	Yes	Yes	Yes	Yes	Yes	Microcephalin	Microcephalin	Microcephalin	Microcephalin	Microcephalin	Microcephalin	Microcephalin	Microcephalin	PE1	PE1	PE1	PE1	PE1	PE1	PE1
Q8IYF3	TEX11_HUMAN	91	91	91	90	73	73	47	25	Yes	Yes	Yes	Yes	Yes	Yes	Yes	Yes	Testis-expressed protein 11	Testis-expressed protein 11	Testis-expressed protein 11	Testis-expressed protein 11	Testis-expressed protein 11	Testis-expressed protein 11	Testis-expressed sequence 11 protein	Testis-expressed sequence 11 protein	PE1	PE1	PE1	PE1	PE1	PE1	PE1
Q96LA8	ANM6_HUMAN	91	91	90	90	90	90	90	6	Yes	Yes	Yes	Yes	Yes	Yes	Yes	Yes	Protein arginine N-methyltransferase 6	Protein arginine N-methyltransferase 6	Protein arginine N-methyltransferase 6	Protein arginine N-methyltransferase 6	Protein arginine N-methyltransferase 6	Protein arginine N-methyltransferase 6	Protein arginine N-methyltransferase 6	Protein arginine N-methyltransferase 6	PE1	PE1	PE1	PE1	PE1	PE1	PE1
Q7Z6G3	NECA2_HUMAN	91	91	90	90	90	87	60	26	Yes	Yes	Yes	Yes	Yes	Yes	Yes	Yes	N-terminal EF-hand calcium-binding protein 2	N-terminal EF-hand calcium-binding protein 2	N-terminal EF-hand calcium-binding protein 2	N-terminal EF-hand calcium-binding protein 2	N-terminal EF-hand calcium-binding protein 2	N-terminal EF-hand calcium-binding protein 2	N-terminal EF-hand calcium-binding protein 2	N-terminal EF-hand calcium-binding protein 2	PE1	PE1	PE1	PE1	PE1	PE1	PE1
O43609	SPY1_HUMAN	91	91	90	90	89	84	34	7	Yes	Yes	Yes	Yes	Yes	Yes	Yes	Yes	Protein sprouty homolog 1	Protein sprouty homolog 1	Protein sprouty homolog 1	Protein sprouty homolog 1	Protein sprouty homolog 1	Protein sprouty homolog 1	Protein sprouty homolog 1	Protein sprouty homolog 1	PE1	PE1	PE1	PE1	PE1	PE1	PE1
P10827	THA_HUMAN	91	91	88	92	92	93	87	69	Yes	Yes	Yes	Yes	Yes	Yes	Yes	Yes	Thyroid hormone receptor alpha	Thyroid hormone receptor alpha	Thyroid hormone receptor alpha	Thyroid hormone receptor alpha	Thyroid hormone receptor alpha	Thyroid hormone receptor alpha	Thyroid hormone receptor alpha	Thyroid hormone receptor alpha	PE1	PE1	PE1	PE1	PE1	PE1	PE1
Q6PEX3	KR261_HUMAN	91	91	85	85	86	84	26	0	Yes	Yes	Yes	Yes	Yes	Yes	Yes	Yes	Keratin-associated protein 26-1	Keratin-associated protein 26-1	Keratin-associated protein 26-1	Keratin-associated protein 26-1	Keratin-associated protein 26-1	Keratin-associated protein 26-1	Keratin-associated protein 26-1	Keratin-associated protein 26-1	PE1	PE1	PE1	PE1	PE1	PE1	PE1
Q99081	HTF4_HUMAN	91	91	84	84	83	83	57	25	Yes	Yes	Yes	Yes	Yes	Yes	Yes	Yes	Transcription factor 12	Transcription factor 12	Transcription factor 12	Transcription factor 12	Transcription factor 12	Transcription factor 12	Transcription factor 12	Transcription factor 12	PE1	PE1	PE1	PE1	PE1	PE1	PE1
Q99633	PRP18_HUMAN	91	91	77	77	77	72	1	1	Yes	Yes	Yes	Yes	Yes	Yes	Yes	Yes	Pre-mRNA-splicing factor 18	Pre-mRNA-splicing factor 18	Pre-mRNA-splicing factor 18	Pre-mRNA-splicing factor 18	Pre-mRNA-splicing factor 18	Pre-mRNA-splicing factor 18	Pre-mRNA-splicing factor 18	Pre-mRNA-splicing factor 18	PE1	PE1	PE1	PE1	PE1	PE1	PE1
Q96EC8	YIPF6_HUMAN	91	91	77	76	74	18	3	1	Yes	Yes	Yes	Yes	Yes	Yes	Yes	Yes	Protein YIPF6	Protein YIPF6	Protein YIPF6	Protein YIPF6	Protein YIPF6	Protein YIPF6	Protein YIPF6	Protein YIPF6	PE1	PE1	PE1	PE1	PE1	PE1	PE1
Q14973	NTCP_HUMAN	91	91	74	74	74	1	1	0	Yes	Yes	Yes	Yes	Yes	Yes	Yes	Yes	Sodium/bile acid cotransporter	Sodium/bile acid cotransporter	Sodium/bile acid cotransporter	Sodium/bile acid cotransporter	Sodium/bile acid cotransporter	Sodium/bile acid cotransporter	Sodium/bile acid cotransporter	Sodium/bile acid cotransporter	PE1	PE1	PE1	PE1	PE1	PE1	PE2
P43246	MSH2_HUMAN	91	90	90	88	86	81	64	47	Yes	Yes	Yes	Yes	Yes	Yes	Yes	Yes	DNA mismatch repair protein Msh2	DNA mismatch repair protein Msh2	DNA mismatch repair protein Msh2	DNA mismatch repair protein Msh2	DNA mismatch repair protein Msh2	DNA mismatch repair protein Msh2	DNA mismatch repair protein Msh2	DNA mismatch repair protein Msh2	PE1	PE1	PE1	PE1	PE1	PE1	PE1
Q86VP1	TAXB1_HUMAN	91	90	87	86	86	80	49	12	Yes	Yes	Yes	Yes	Yes	Yes	Yes	Yes	Tax1-binding protein 1	Tax1-binding protein 1	Tax1-binding protein 1	Tax1-binding protein 1	Tax1-binding protein 1	Tax1-binding protein 1	Tax1-binding protein 1	Tax1-binding protein 1	PE1	PE1	PE1	PE1	PE1	PE1	PE1
O94972	TRI37_HUMAN	91	90	86	84	78	77	62	36	Yes	Yes	Yes	Yes	Yes	Yes	Yes	Yes	E3 ubiquitin-protein ligase TRIM37	E3 ubiquitin-protein ligase TRIM37	E3 ubiquitin-protein ligase TRIM37	E3 ubiquitin-protein ligase TRIM37	E3 ubiquitin-protein ligase TRIM37	E3 ubiquitin-protein ligase TRIM37	E3 ubiquitin-protein ligase TRIM37	E3 ubiquitin-protein ligase TRIM37	PE1	PE1	PE1	PE1	PE1	PE1	PE1
Q9UNK0	STX8_HUMAN	91	90	74	74	74	38	21	18	Yes	Yes	Yes	Yes	Yes	Yes	Yes	Yes	Syntaxin-8	Syntaxin-8	Syntaxin-8	Syntaxin-8	Syntaxin-8	Syntaxin-8	Syntaxin-8	Syntaxin-8	PE1	PE1	PE1	PE1	PE1	PE1	PE1
Q9BYM8	HOIL1_HUMAN	91	89	90	91	88	87	71	23	Yes	Yes	Yes	Yes	Yes	Yes	Yes	Yes	RanBP-type and C3HC4-type zinc finger-containing protein 1	RanBP-type and C3HC4-type zinc finger-containing protein 1	RanBP-type and C3HC4-type zinc finger-containing protein 1	RanBP-type and C3HC4-type zinc finger-containing protein 1	RanBP-type and C3HC4-type zinc finger-containing protein 1	RanBP-type and C3HC4-type zinc finger-containing protein 1	RanBP-type and C3HC4-type zinc finger-containing protein 1	RanBP-type and C3HC4-type zinc finger-containing protein 1	PE1	PE1	PE1	PE1	PE1	PE1	PE1
O75553	DAB1_HUMAN	91	88	85	85	84	84	81	26	Yes	Yes	Yes	Yes	Yes	Yes	Yes	Yes	Disabled homolog 1	Disabled homolog 1	Disabled homolog 1	Disabled homolog 1	Disabled homolog 1	Disabled homolog 1	Disabled homolog 1	Disabled homolog 1	PE1	PE1	PE1	PE1	PE1	PE1	PE1
P02686	MBP_HUMAN	91	88	83	83	80	78	75	46	Yes	Yes	Yes	Yes	Yes	Yes	Yes	Yes	Myelin basic protein	Myelin basic protein	Myelin basic protein	Myelin basic protein	Myelin basic protein	Myelin basic protein	Myelin basic protein	Myelin basic protein	PE1	PE1	PE1	PE1	PE1	PE1	PE1
Q13049	TRI32_HUMAN	91	84	80	80	79	73	57	18	Yes	Yes	Yes	Yes	Yes	Yes	Yes	Yes	E3 ubiquitin-protein ligase TRIM32	E3 ubiquitin-protein ligase TRIM32	E3 ubiquitin-protein ligase TRIM32	E3 ubiquitin-protein ligase TRIM32	E3 ubiquitin-protein ligase TRIM32	E3 ubiquitin-protein ligase TRIM32	E3 ubiquitin-protein ligase TRIM32	E3 ubiquitin-protein ligase TRIM32	PE1	PE1	PE1	PE1	PE1	PE1	PE1
Q3SYF9	KR197_HUMAN	91	81	62	62	62	13	5	0	Yes	Yes	Yes	Yes	Yes	Yes	Yes	Yes	Keratin-associated protein 19-7	Keratin-associated protein 19-7	Keratin-associated protein 19-7	Keratin-associated protein 19-7	Keratin-associated protein 19-7	Keratin-associated protein 19-7	Keratin-associated protein 19-7	Keratin-associated protein 19-7	PE1	PE1	PE1	PE1	PE1	PE1	PE2
Q13113	PDZ1I_HUMAN	91	75	65	65	65	4	4	3	Yes	Yes	Yes	Yes	Yes	Yes	Yes	Yes	PDZK1-interacting protein 1	PDZK1-interacting protein 1	PDZK1-interacting protein 1	PDZK1-interacting protein 1	PDZK1-interacting protein 1	PDZK1-interacting protein 1	PDZK1-interacting protein 1	PDZK1-interacting protein 1	PE1	PE1	PE1	PE1	PE1	PE1	PE1
P62879	GBB2_HUMAN	91	63	62	62	62	62	61	30	Yes	Yes	Yes	Yes	Yes	Yes	Yes	Yes	Guanine nucleotide-binding protein G(I)/G(S)/G(T) subunit beta-2	Guanine nucleotide-binding protein G(I)/G(S)/G(T) subunit beta-2	Guanine nucleotide-binding protein G(I)/G(S)/G(T) subunit beta-2	Guanine nucleotide-binding protein G(I)/G(S)/G(T) subunit beta-2	Guanine nucleotide-binding protein G(I)/G(S)/G(T) subunit beta-2	Guanine nucleotide-binding protein G(I)/G(S)/G(T) subunit beta-2	Guanine nucleotide-binding protein G(I)/G(S)/G(T) subunit beta-2	Guanine nucleotide-binding protein G(I)/G(S)/G(T) subunit beta-2	PE1	PE1	PE1	PE1	PE1	PE1	PE1
P48730	KC1D_HUMAN	91	58	57	56	55	52	38	21	Yes	Yes	Yes	Yes	Yes	Yes	Yes	Yes	Casein kinase I isoform delta	Casein kinase I isoform delta	Casein kinase I isoform delta	Casein kinase I isoform delta	Casein kinase I isoform delta	Casein kinase I isoform delta	Casein kinase I isoform delta	Casein kinase I isoform delta	PE1	PE1	PE1	PE1	PE1	PE1	PE1
Q86TB9	PATL1_HUMAN	91	18	14	13	11	8	4	0	Yes	Yes	Yes	Yes	Yes	Yes	Yes	Yes	Protein PAT1 homolog 1	Protein PAT1 homolog 1	Protein PAT1 homolog 1	Protein PAT1 homolog 1	Protein PAT1 homolog 1	Protein PAT1 homolog 1	Protein PAT1 homolog 1	Protein PAT1 homolog 1	PE1	PE1	PE1	PE1	PE1	PE1	PE1
O00141	SGK1_HUMAN	90	91	90	90	89	87	82	68	Yes	Yes	Yes	Yes	Yes	Yes	Yes	Yes	Serine/threonine-protein kinase Sgk1	Serine/threonine-protein kinase Sgk1	Serine/threonine-protein kinase Sgk1	Serine/threonine-protein kinase Sgk1	Serine/threonine-protein kinase Sgk1	Serine/threonine-protein kinase Sgk1	Serine/threonine-protein kinase Sgk1	Serine/threonine-protein kinase Sgk1	PE1	PE1	PE1	PE1	PE1	PE1	PE1
P15172	MYOD1_HUMAN	90	90	91	91	91	91	83	72	Yes	Yes	Yes	Yes	Yes	Yes	Yes	Yes	Myoblast determination protein 1	Myoblast determination protein 1	Myoblast determination protein 1	Myoblast determination protein 1	Myoblast determination protein 1	Myoblast determination protein 1	Myoblast determination protein 1	Myoblast determination protein 1	PE1	PE1	PE1	PE1	PE1	PE1	PE1
P49715	CEBPA_HUMAN	90	90	89	88	88	85	83	58	Yes	Yes	Yes	Yes	Yes	Yes	Yes	Yes	CCAAT/enhancer-binding protein alpha	CCAAT/enhancer-binding protein alpha	CCAAT/enhancer-binding protein alpha	CCAAT/enhancer-binding protein alpha	CCAAT/enhancer-binding protein alpha	CCAAT/enhancer-binding protein alpha	CCAAT/enhancer-binding protein alpha	CCAAT/enhancer-binding protein alpha	PE1	PE1	PE1	PE1	PE1	PE1	PE1
P41235	HNF4A_HUMAN	90	90	89	86	86	82	74	63	Yes	Yes	Yes	Yes	Yes	Yes	Yes	Yes	Hepatocyte nuclear factor 4-alpha	Hepatocyte nuclear factor 4-alpha	Hepatocyte nuclear factor 4-alpha	Hepatocyte nuclear factor 4-alpha	Hepatocyte nuclear factor 4-alpha	Hepatocyte nuclear factor 4-alpha	Hepatocyte nuclear factor 4-alpha	Hepatocyte nuclear factor 4-alpha	PE1	PE1	PE1	PE1	PE1	PE1	PE1
P0C7T5	ATX1L_HUMAN	90	90	88	88	88	65	65	5	Yes	Yes	Yes	Yes	Yes	Yes	Yes	Yes	Ataxin-1-like	Ataxin-1-like	Ataxin-1-like	Ataxin-1-like	Ataxin-1-like	Ataxin-1-like	Ataxin-1-like	Ataxin-1-like	PE1	PE1	PE1	PE1	PE1	PE1	PE1
Q9NQQ7	S35C2_HUMAN	90	90	83	82	82	1	1	1	Yes	Yes	Yes	Yes	Yes	Yes	Yes	Yes	Solute carrier family 35 member C2	Solute carrier family 35 member C2	Solute carrier family 35 member C2	Solute carrier family 35 member C2	Solute carrier family 35 member C2	Solute carrier family 35 member C2	Solute carrier family 35 member C2	Solute carrier family 35 member C2	PE1	PE1	PE1	PE1	PE1	PE1	PE1
P20248	CCNA2_HUMAN	90	90	83	82	80	79	72	47	Yes	Yes	Yes	Yes	Yes	Yes	Yes	Yes	Cyclin-A2	Cyclin-A2	Cyclin-A2	Cyclin-A2	Cyclin-A2	Cyclin-A2	Cyclin-A2	Cyclin-A2	PE1	PE1	PE1	PE1	PE1	PE1	PE1
Q8IVD9	NUDC3_HUMAN	90	88	88	88	87	86	86	1	Yes	Yes	Yes	Yes	Yes	Yes	Yes	Yes	NudC domain-containing protein 3	NudC domain-containing protein 3	NudC domain-containing protein 3	NudC domain-containing protein 3	NudC domain-containing protein 3	NudC domain-containing protein 3	NudC domain-containing protein 3	NudC domain-containing protein 3	PE1	PE1	PE1	PE1	PE1	PE1	PE1
Q02750	MP2K1_HUMAN	90	88	87	88	87	86	64	47	Yes	Yes	Yes	Yes	Yes	Yes	Yes	Yes	Dual specificity mitogen-activated protein kinase kinase 1	Dual specificity mitogen-activated protein kinase kinase 1	Dual specificity mitogen-activated protein kinase kinase 1	Dual specificity mitogen-activated protein kinase kinase 1	Dual specificity mitogen-activated protein kinase kinase 1	Dual specificity mitogen-activated protein kinase kinase 1	Dual specificity mitogen-activated protein kinase kinase 1	Dual specificity mitogen-activated protein kinase kinase 1	PE1	PE1	PE1	PE1	PE1	PE1	PE1
P18848	ATF4_HUMAN	90	87	81	81	80	79	72	41	Yes	Yes	Yes	Yes	Yes	Yes	Yes	Yes	Cyclic AMP-dependent transcription factor ATF-4	Cyclic AMP-dependent transcription factor ATF-4	Cyclic AMP-dependent transcription factor ATF-4	Cyclic AMP-dependent transcription factor ATF-4	Cyclic AMP-dependent transcription factor ATF-4	Cyclic AMP-dependent transcription factor ATF-4	Cyclic AMP-dependent transcription factor ATF-4	Cyclic AMP-dependent transcription factor ATF-4	PE1	PE1	PE1	PE1	PE1	PE1	PE1
Q96KQ4	ASPP1_HUMAN	90	84	83	83	80	79	22	10	Yes	Yes	Yes	Yes	Yes	Yes	Yes	Yes	Apoptosis-stimulating of p53 protein 1	Apoptosis-stimulating of p53 protein 1	Apoptosis-stimulating of p53 protein 1	Apoptosis-stimulating of p53 protein 1	Apoptosis-stimulating of p53 protein 1	Apoptosis-stimulating of p53 protein 1	Apoptosis-stimulating of p53 protein 1	Apoptosis-stimulating of p53 protein 1	PE1	PE1	PE1	PE1	PE1	PE1	PE1
P51149	RAB7A_HUMAN	90	82	80	76	52	50	36	33	Yes	Yes	Yes	Yes	Yes	Yes	Yes	Yes	Ras-related protein Rab-7a	Ras-related protein Rab-7a	Ras-related protein Rab-7a	Ras-related protein Rab-7a	Ras-related protein Rab-7a	Ras-related protein Rab-7a	Ras-related protein Rab-7a	Ras-related protein Rab-7a	PE1	PE1	PE1	PE1	PE1	PE1	PE1
Q5PRF9	SMAG2_HUMAN	90	7	4	3	3	1	4	4	Yes	Yes	Yes	Yes	Yes	Yes	Yes	Yes	Protein Smaug homolog 2	Protein Smaug homolog 2	Protein Smaug homolog 2	Protein Smaug homolog 2	Protein Smaug homolog 2	Protein Smaug homolog 2	Protein Smaug homolog 2	Protein Smaug homolog 2	PE1	PE1	PE1	PE1	PE1	PE1	PE1
P07910	HNRPC_HUMAN	89	131	146	145	96	78	72	42	Yes	Yes	Yes	Yes	Yes	Yes	Yes	Yes	Heterogeneous nuclear ribonucleoproteins C1/C2	Heterogeneous nuclear ribonucleoproteins C1/C2	Heterogeneous nuclear ribonucleoproteins C1/C2	Heterogeneous nuclear ribonucleoproteins C1/C2	Heterogeneous nuclear ribonucleoproteins C1/C2	Heterogeneous nuclear ribonucleoproteins C1/C2	Heterogeneous nuclear ribonucleoproteins C1/C2	Heterogeneous nuclear ribonucleoproteins C1/C2	PE1	PE1	PE1	PE1	PE1	PE1	PE1
Q9NSC5	HOME3_HUMAN	89	89	89	89	89	80	32	18	Yes	Yes	Yes	Yes	Yes	Yes	Yes	Yes	Homer protein homolog 3	Homer protein homolog 3	Homer protein homolog 3	Homer protein homolog 3	Homer protein homolog 3	Homer protein homolog 3	Homer protein homolog 3	Homer protein homolog 3	PE1	PE1	PE1	PE1	PE1	PE1	PE1
P15498	VAV_HUMAN	89	89	89	89	88	88	90	80	Yes	Yes	Yes	Yes	Yes	Yes	Yes	Yes	Proto-oncogene vav	Proto-oncogene vav	Proto-oncogene vav	Proto-oncogene vav	Proto-oncogene vav	Proto-oncogene vav	Proto-oncogene vav	Proto-oncogene vav	PE1	PE1	PE1	PE1	PE1	PE1	PE1
O43791	SPOP_HUMAN	89	89	86	83	70	38	32	22	Yes	Yes	Yes	Yes	Yes	Yes	Yes	Yes	Speckle-type POZ protein	Speckle-type POZ protein	Speckle-type POZ protein	Speckle-type POZ protein	Speckle-type POZ protein	Speckle-type POZ protein	Speckle-type POZ protein	Speckle-type POZ protein	PE1	PE1	PE1	PE1	PE1	PE1	PE1
Q8TCJ0	FBX25_HUMAN	89	88	87	87	87	87	86	2	Yes	Yes	Yes	Yes	Yes	Yes	Yes	Yes	F-box only protein 25	F-box only protein 25	F-box only protein 25	F-box only protein 25	F-box only protein 25	F-box only protein 25	F-box only protein 25	F-box only protein 25	PE1	PE1	PE1	PE1	PE1	PE1	PE1
P17676	CEBPB_HUMAN	89	88	84	81	78	78	79	73	Yes	Yes	Yes	Yes	Yes	Yes	Yes	Yes	CCAAT/enhancer-binding protein beta	CCAAT/enhancer-binding protein beta	CCAAT/enhancer-binding protein beta	CCAAT/enhancer-binding protein beta	CCAAT/enhancer-binding protein beta	CCAAT/enhancer-binding protein beta	CCAAT/enhancer-binding protein beta	CCAAT/enhancer-binding protein beta	PE1	PE1	PE1	PE1	PE1	PE1	PE1
Q15843	NEDD8_HUMAN	89	85	83	74	73	71	185	105	Yes	Yes	Yes	Yes	Yes	Yes	Yes	Yes	NEDD8	NEDD8	NEDD8	NEDD8	NEDD8	NEDD8	NEDD8	NEDD8	PE1	PE1	PE1	PE1	PE1	PE1	PE1
O00213	APBB1_HUMAN	89	83	80	80	79	79	78	69	Yes	Yes	Yes	Yes	Yes	Yes	Yes	Yes	Amyloid-beta A4 precursor protein-binding family B member 1	Amyloid-beta A4 precursor protein-binding family B member 1	Amyloid-beta A4 precursor protein-binding family B member 1	Amyloid-beta A4 precursor protein-binding family B member 1	Amyloid-beta A4 precursor protein-binding family B member 1	Amyloid-beta A4 precursor protein-binding family B member 1	Amyloid beta A4 precursor protein-binding family B member 1	Amyloid beta A4 precursor protein-binding family B member 1	PE1	PE1	PE1	PE1	PE1	PE1	PE1
P14618	KPYM_HUMAN	89	82	80	221	215	213	203	39	Yes	Yes	Yes	Yes	Yes	Yes	Yes	Yes	Pyruvate kinase PKM	Pyruvate kinase PKM	Pyruvate kinase PKM	Pyruvate kinase PKM	Pyruvate kinase PKM	Pyruvate kinase PKM	Pyruvate kinase PKM	Pyruvate kinase isozymes M1/M2	PE1	PE1	PE1	PE1	PE1	PE1	PE1
Q07954	LRP1_HUMAN	89	80	78	78	77	77	80	63	Yes	Yes	Yes	Yes	Yes	Yes	Yes	Yes	Prolow-density lipoprotein receptor-related protein 1	Prolow-density lipoprotein receptor-related protein 1	Prolow-density lipoprotein receptor-related protein 1	Prolow-density lipoprotein receptor-related protein 1	Prolow-density lipoprotein receptor-related protein 1	Prolow-density lipoprotein receptor-related protein 1	Prolow-density lipoprotein receptor-related protein 1	Prolow-density lipoprotein receptor-related protein 1	PE1	PE1	PE1	PE1	PE1	PE1	PE1
Q9Y4F3	MARF1_HUMAN	89	35	34	34	34	32	1	1	Yes	Yes	Yes	Yes	Yes	Yes	Yes	Yes	Meiosis regulator and mRNA stability factor 1	Meiosis regulator and mRNA stability factor 1	Meiosis regulator and mRNA stability factor 1	Meiosis regulator and mRNA stability factor 1	Meiosis regulator and mRNA stability factor 1	Meiosis regulator and mRNA stability factor 1	Meiosis arrest female protein 1	Limkain-b1	PE1	PE1	PE1	PE1	PE1	PE1	PE1
P51531	SMCA2_HUMAN	88	94	92	90	83	84	83	73	Yes	Yes	Yes	Yes	Yes	Yes	Yes	Yes	Probable global transcription activator SNF2L2	Probable global transcription activator SNF2L2	Probable global transcription activator SNF2L2	Probable global transcription activator SNF2L2	Probable global transcription activator SNF2L2	Probable global transcription activator SNF2L2	Probable global transcription activator SNF2L2	Probable global transcription activator SNF2L2	PE1	PE1	PE1	PE1	PE1	PE1	PE1
Q9UQ80	PA2G4_HUMAN	88	93	100	100	94	94	62	27	Yes	Yes	Yes	Yes	Yes	Yes	Yes	Yes	Proliferation-associated protein 2G4	Proliferation-associated protein 2G4	Proliferation-associated protein 2G4	Proliferation-associated protein 2G4	Proliferation-associated protein 2G4	Proliferation-associated protein 2G4	Proliferation-associated protein 2G4	Proliferation-associated protein 2G4	PE1	PE1	PE1	PE1	PE1	PE1	PE1
P23246	SFPQ_HUMAN	88	90	84	83	75	75	74	59	Yes	Yes	Yes	Yes	Yes	Yes	Yes	Yes	Splicing factor, proline- and glutamine-rich	Splicing factor, proline- and glutamine-rich	Splicing factor, proline- and glutamine-rich	Splicing factor, proline- and glutamine-rich	Splicing factor, proline- and glutamine-rich	Splicing factor, proline- and glutamine-rich	Splicing factor, proline- and glutamine-rich	Splicing factor, proline- and glutamine-rich	PE1	PE1	PE1	PE1	PE1	PE1	PE1
P50542	PEX5_HUMAN	88	88	92	89	85	86	73	12	Yes	Yes	Yes	Yes	Yes	Yes	Yes	Yes	Peroxisomal targeting signal 1 receptor	Peroxisomal targeting signal 1 receptor	Peroxisomal targeting signal 1 receptor	Peroxisomal targeting signal 1 receptor	Peroxisomal targeting signal 1 receptor	Peroxisomal targeting signal 1 receptor	Peroxisomal targeting signal 1 receptor	Peroxisomal targeting signal 1 receptor	PE1	PE1	PE1	PE1	PE1	PE1	PE1
O60934	NBN_HUMAN	88	88	89	83	80	76	66	43	Yes	Yes	Yes	Yes	Yes	Yes	Yes	Yes	Nibrin	Nibrin	Nibrin	Nibrin	Nibrin	Nibrin	Nibrin	Nibrin	PE1	PE1	PE1	PE1	PE1	PE1	PE1
Q9H040	SPRTN_HUMAN	88	88	88	88	86	86	85	1	Yes	Yes	Yes	Yes	Yes	Yes	Yes	Yes	DNA-dependent metalloprotease SPRTN	SprT-like domain-containing protein Spartan	SprT-like domain-containing protein Spartan	SprT-like domain-containing protein Spartan	SprT-like domain-containing protein Spartan	SprT-like domain-containing protein Spartan	SprT-like domain-containing protein Spartan	Zinc finger RAD18 domain-containing protein C1orf124	PE1	PE1	PE1	PE1	PE1	PE1	PE1
P28749	RBL1_HUMAN	88	88	88	87	86	87	88	66	Yes	Yes	Yes	Yes	Yes	Yes	Yes	Yes	Retinoblastoma-like protein 1	Retinoblastoma-like protein 1	Retinoblastoma-like protein 1	Retinoblastoma-like protein 1	Retinoblastoma-like protein 1	Retinoblastoma-like protein 1	Retinoblastoma-like protein 1	Retinoblastoma-like protein 1	PE1	PE1	PE1	PE1	PE1	PE1	PE1
Q9UKG1	DP13A_HUMAN	88	88	87	90	87	88	61	22	Yes	Yes	Yes	Yes	Yes	Yes	Yes	Yes	DCC-interacting protein 13-alpha	DCC-interacting protein 13-alpha	DCC-interacting protein 13-alpha	DCC-interacting protein 13-alpha	DCC-interacting protein 13-alpha	DCC-interacting protein 13-alpha	DCC-interacting protein 13-alpha	DCC-interacting protein 13-alpha	PE1	PE1	PE1	PE1	PE1	PE1	PE1
P21580	TNAP3_HUMAN	88	88	85	80	75	73	64	32	Yes	Yes	Yes	Yes	Yes	Yes	Yes	Yes	Tumor necrosis factor alpha-induced protein 3	Tumor necrosis factor alpha-induced protein 3	Tumor necrosis factor alpha-induced protein 3	Tumor necrosis factor alpha-induced protein 3	Tumor necrosis factor alpha-induced protein 3	Tumor necrosis factor alpha-induced protein 3	Tumor necrosis factor alpha-induced protein 3	Tumor necrosis factor alpha-induced protein 3	PE1	PE1	PE1	PE1	PE1	PE1	PE1
Q3LI64	KRA61_HUMAN	88	88	71	71	71	37	0	0	Yes	Yes	Yes	Yes	Yes	Yes	Yes	Yes	Keratin-associated protein 6-1	Keratin-associated protein 6-1	Keratin-associated protein 6-1	Keratin-associated protein 6-1	Keratin-associated protein 6-1	Keratin-associated protein 6-1	Keratin-associated protein 6-1		PE1	PE1	PE1	PE1	PE1	PE1	PE2
P30273	FCERG_HUMAN	88	88	12	12	12	11	10	10	Yes	Yes	Yes	Yes	Yes	Yes	Yes	Yes	High affinity immunoglobulin epsilon receptor subunit gamma	High affinity immunoglobulin epsilon receptor subunit gamma	High affinity immunoglobulin epsilon receptor subunit gamma	High affinity immunoglobulin epsilon receptor subunit gamma	High affinity immunoglobulin epsilon receptor subunit gamma	High affinity immunoglobulin epsilon receptor subunit gamma	High affinity immunoglobulin epsilon receptor subunit gamma	High affinity immunoglobulin epsilon receptor subunit gamma	PE1	PE1	PE1	PE1	PE1	PE1	PE1
Q9ULJ3	ZBT21_HUMAN	88	87	87	87	87	87	4	3	Yes	Yes	Yes	Yes	Yes	Yes	Yes	Yes	Zinc finger and BTB domain-containing protein 21	Zinc finger and BTB domain-containing protein 21	Zinc finger and BTB domain-containing protein 21	Zinc finger and BTB domain-containing protein 21	Zinc finger and BTB domain-containing protein 21	Zinc finger and BTB domain-containing protein 21	Zinc finger and BTB domain-containing protein 21	Zinc finger protein 295	PE1	PE1	PE1	PE1	PE1	PE1	PE1
Q15365	PCBP1_HUMAN	88	87	87	87	84	72	65	45	Yes	Yes	Yes	Yes	Yes	Yes	Yes	Yes	Poly(rC)-binding protein 1	Poly(rC)-binding protein 1	Poly(rC)-binding protein 1	Poly(rC)-binding protein 1	Poly(rC)-binding protein 1	Poly(rC)-binding protein 1	Poly(rC)-binding protein 1	Poly(rC)-binding protein 1	PE1	PE1	PE1	PE1	PE1	PE1	PE1
Q93034	CUL5_HUMAN	88	87	86	87	82	80	69	39	Yes	Yes	Yes	Yes	Yes	Yes	Yes	Yes	Cullin-5	Cullin-5	Cullin-5	Cullin-5	Cullin-5	Cullin-5	Cullin-5	Cullin-5	PE1	PE1	PE1	PE1	PE1	PE1	PE1
P24522	GA45A_HUMAN	88	86	87	87	87	86	84	64	Yes	Yes	Yes	Yes	Yes	Yes	Yes	Yes	Growth arrest and DNA damage-inducible protein GADD45 alpha	Growth arrest and DNA damage-inducible protein GADD45 alpha	Growth arrest and DNA damage-inducible protein GADD45 alpha	Growth arrest and DNA damage-inducible protein GADD45 alpha	Growth arrest and DNA damage-inducible protein GADD45 alpha	Growth arrest and DNA damage-inducible protein GADD45 alpha	Growth arrest and DNA damage-inducible protein GADD45 alpha	Growth arrest and DNA damage-inducible protein GADD45 alpha	PE1	PE1	PE1	PE1	PE1	PE1	PE1
Q9UJ41	RABX5_HUMAN	88	86	86	86	85	81	40	15	Yes	Yes	Yes	Yes	Yes	Yes	Yes	Yes	Rab5 GDP/GTP exchange factor	Rab5 GDP/GTP exchange factor	Rab5 GDP/GTP exchange factor	Rab5 GDP/GTP exchange factor	Rab5 GDP/GTP exchange factor	Rab5 GDP/GTP exchange factor	Rab5 GDP/GTP exchange factor	Rab5 GDP/GTP exchange factor	PE1	PE1	PE1	PE1	PE1	PE1	PE1
Q14683	SMC1A_HUMAN	88	84	84	82	72	71	59	49	Yes	Yes	Yes	Yes	Yes	Yes	Yes	Yes	Structural maintenance of chromosomes protein 1A	Structural maintenance of chromosomes protein 1A	Structural maintenance of chromosomes protein 1A	Structural maintenance of chromosomes protein 1A	Structural maintenance of chromosomes protein 1A	Structural maintenance of chromosomes protein 1A	Structural maintenance of chromosomes protein 1A	Structural maintenance of chromosomes protein 1A	PE1	PE1	PE1	PE1	PE1	PE1	PE1
P56945	BCAR1_HUMAN	88	84	82	82	80	78	67	60	Yes	Yes	Yes	Yes	Yes	Yes	Yes	Yes	Breast cancer anti-estrogen resistance protein 1	Breast cancer anti-estrogen resistance protein 1	Breast cancer anti-estrogen resistance protein 1	Breast cancer anti-estrogen resistance protein 1	Breast cancer anti-estrogen resistance protein 1	Breast cancer anti-estrogen resistance protein 1	Breast cancer anti-estrogen resistance protein 1	Breast cancer anti-estrogen resistance protein 1	PE1	PE1	PE1	PE1	PE1	PE1	PE1
Q9BYR8	KRA31_HUMAN	88	83	80	80	79	78	1	0	Yes	Yes	Yes	Yes	Yes	Yes	Yes	Yes	Keratin-associated protein 3-1	Keratin-associated protein 3-1	Keratin-associated protein 3-1	Keratin-associated protein 3-1	Keratin-associated protein 3-1	Keratin-associated protein 3-1	Keratin-associated protein 3-1	Keratin-associated protein 3-1	PE1	PE1	PE1	PE1	PE1	PE1	PE1
Q8TAB5	CA216_HUMAN	88	75	71	71	67	64	27	6	Yes	Yes	Yes	Yes	Yes	Yes	Yes	Yes	UPF0500 protein C1orf216	UPF0500 protein C1orf216	UPF0500 protein C1orf216	UPF0500 protein C1orf216	UPF0500 protein C1orf216	UPF0500 protein C1orf216	UPF0500 protein C1orf216	UPF0500 protein C1orf216	PE1	PE1	PE1	PE1	PE1	PE1	PE2
O95985	TOP3B_HUMAN	88	28	29	29	29	29	21	11	Yes	Yes	Yes	Yes	Yes	Yes	Yes	Yes	DNA topoisomerase 3-beta-1	DNA topoisomerase 3-beta-1	DNA topoisomerase 3-beta-1	DNA topoisomerase 3-beta-1	DNA topoisomerase 3-beta-1	DNA topoisomerase 3-beta-1	DNA topoisomerase 3-beta-1	DNA topoisomerase 3-beta-1	PE1	PE1	PE1	PE1	PE1	PE1	PE2
Q01804	OTUD4_HUMAN	88	18	11	11	11	10	7	8	Yes	Yes	Yes	Yes	Yes	Yes	Yes	Yes	OTU domain-containing protein 4	OTU domain-containing protein 4	OTU domain-containing protein 4	OTU domain-containing protein 4	OTU domain-containing protein 4	OTU domain-containing protein 4	OTU domain-containing protein 4	OTU domain-containing protein 4	PE1	PE1	PE1	PE1	PE1	PE1	PE1
P11387	TOP1_HUMAN	87	93	92	92	85	83	82	65	Yes	Yes	Yes	Yes	Yes	Yes	Yes	Yes	DNA topoisomerase 1	DNA topoisomerase 1	DNA topoisomerase 1	DNA topoisomerase 1	DNA topoisomerase 1	DNA topoisomerase 1	DNA topoisomerase 1	DNA topoisomerase 1	PE1	PE1	PE1	PE1	PE1	PE1	PE1
P30260	CDC27_HUMAN	87	89	90	90	86	81	77	35	Yes	Yes	Yes	Yes	Yes	Yes	Yes	Yes	Cell division cycle protein 27 homolog	Cell division cycle protein 27 homolog	Cell division cycle protein 27 homolog	Cell division cycle protein 27 homolog	Cell division cycle protein 27 homolog	Cell division cycle protein 27 homolog	Cell division cycle protein 27 homolog	Cell division cycle protein 27 homolog	PE1	PE1	PE1	PE1	PE1	PE1	PE1
O43586	PPIP1_HUMAN	87	89	88	88	76	74	50	51	Yes	Yes	Yes	Yes	Yes	Yes	Yes	Yes	Proline-serine-threonine phosphatase-interacting protein 1	Proline-serine-threonine phosphatase-interacting protein 1	Proline-serine-threonine phosphatase-interacting protein 1	Proline-serine-threonine phosphatase-interacting protein 1	Proline-serine-threonine phosphatase-interacting protein 1	Proline-serine-threonine phosphatase-interacting protein 1	Proline-serine-threonine phosphatase-interacting protein 1	Proline-serine-threonine phosphatase-interacting protein 1	PE1	PE1	PE1	PE1	PE1	PE1	PE1
P51587	BRCA2_HUMAN	87	88	87	69	67	60	60	49	Yes	Yes	Yes	Yes	Yes	Yes	Yes	Yes	Breast cancer type 2 susceptibility protein	Breast cancer type 2 susceptibility protein	Breast cancer type 2 susceptibility protein	Breast cancer type 2 susceptibility protein	Breast cancer type 2 susceptibility protein	Breast cancer type 2 susceptibility protein	Breast cancer type 2 susceptibility protein	Breast cancer type 2 susceptibility protein	PE1	PE1	PE1	PE1	PE1	PE1	PE1
Q96BK5	PINX1_HUMAN	87	88	85	85	84	80	79	95	Yes	Yes	Yes	Yes	Yes	Yes	Yes	Yes	PIN2/TERF1-interacting telomerase inhibitor 1	PIN2/TERF1-interacting telomerase inhibitor 1	PIN2/TERF1-interacting telomerase inhibitor 1	PIN2/TERF1-interacting telomerase inhibitor 1	PIN2/TERF1-interacting telomerase inhibitor 1	PIN2/TERF1-interacting telomerase inhibitor 1	PIN2/TERF1-interacting telomerase inhibitor 1	PIN2/TERF1-interacting telomerase inhibitor 1	PE1	PE1	PE1	PE1	PE1	PE1	PE1
Q14241	ELOA1_HUMAN	87	88	85	84	79	75	44	13	Yes	Yes	Yes	Yes	Yes	Yes	Yes	Yes	Elongin-A	Elongin-A	Elongin-A	Elongin-A	Elongin-A	Elongin-A	Transcription elongation factor B polypeptide 3	Transcription elongation factor B polypeptide 3	PE1	PE1	PE1	PE1	PE1	PE1	PE1
P10644	KAP0_HUMAN	87	87	89	89	87	80	72	62	Yes	Yes	Yes	Yes	Yes	Yes	Yes	Yes	cAMP-dependent protein kinase type I-alpha regulatory subunit	cAMP-dependent protein kinase type I-alpha regulatory subunit	cAMP-dependent protein kinase type I-alpha regulatory subunit	cAMP-dependent protein kinase type I-alpha regulatory subunit	cAMP-dependent protein kinase type I-alpha regulatory subunit	cAMP-dependent protein kinase type I-alpha regulatory subunit	cAMP-dependent protein kinase type I-alpha regulatory subunit	cAMP-dependent protein kinase type I-alpha regulatory subunit	PE1	PE1	PE1	PE1	PE1	PE1	PE1
P22455	FGFR4_HUMAN	87	87	87	88	87	42	20	18	Yes	Yes	Yes	Yes	Yes	Yes	Yes	Yes	Fibroblast growth factor receptor 4	Fibroblast growth factor receptor 4	Fibroblast growth factor receptor 4	Fibroblast growth factor receptor 4	Fibroblast growth factor receptor 4	Fibroblast growth factor receptor 4	Fibroblast growth factor receptor 4	Fibroblast growth factor receptor 4	PE1	PE1	PE1	PE1	PE1	PE1	PE1
P11308	ERG_HUMAN	87	87	86	86	85	82	69	18	Yes	Yes	Yes	Yes	Yes	Yes	Yes	Yes	Transcriptional regulator ERG	Transcriptional regulator ERG	Transcriptional regulator ERG	Transcriptional regulator ERG	Transcriptional regulator ERG	Transcriptional regulator ERG	Transcriptional regulator ERG	Transcriptional regulator ERG	PE1	PE1	PE1	PE1	PE1	PE1	PE1
Q13480	GAB1_HUMAN	87	87	86	85	83	81	79	33	Yes	Yes	Yes	Yes	Yes	Yes	Yes	Yes	GRB2-associated-binding protein 1	GRB2-associated-binding protein 1	GRB2-associated-binding protein 1	GRB2-associated-binding protein 1	GRB2-associated-binding protein 1	GRB2-associated-binding protein 1	GRB2-associated-binding protein 1	GRB2-associated-binding protein 1	PE1	PE1	PE1	PE1	PE1	PE1	PE1
Q92764	KRT35_HUMAN	87	87	85	85	85	83	1	3	Yes	Yes	Yes	Yes	Yes	Yes	Yes	Yes	Keratin, type I cuticular Ha5	Keratin, type I cuticular Ha5	Keratin, type I cuticular Ha5	Keratin, type I cuticular Ha5	Keratin, type I cuticular Ha5	Keratin, type I cuticular Ha5	Keratin, type I cuticular Ha5	Keratin, type I cuticular Ha5	PE1	PE1	PE2	PE2	PE2	PE1	PE2
Q5TA81	LCE2C_HUMAN	87	87	79	79	79	78	0	0	Yes	Yes	Yes	Yes	Yes	Yes	Yes	Yes	Late cornified envelope protein 2C	Late cornified envelope protein 2C	Late cornified envelope protein 2C	Late cornified envelope protein 2C	Late cornified envelope protein 2C	Late cornified envelope protein 2C	Late cornified envelope protein 2C		PE1	PE1	PE1	PE1	PE1	PE1	PE2
O14880	MGST3_HUMAN	87	87	76	76	76	3	3	1	Yes	Yes	Yes	Yes	Yes	Yes	Yes	Yes	Microsomal glutathione S-transferase 3	Microsomal glutathione S-transferase 3	Microsomal glutathione S-transferase 3	Microsomal glutathione S-transferase 3	Microsomal glutathione S-transferase 3	Microsomal glutathione S-transferase 3	Microsomal glutathione S-transferase 3	Microsomal glutathione S-transferase 3	PE1	PE1	PE1	PE1	PE1	PE1	PE1
Q13617	CUL2_HUMAN	87	86	86	84	84	81	75	49	Yes	Yes	Yes	Yes	Yes	Yes	Yes	Yes	Cullin-2	Cullin-2	Cullin-2	Cullin-2	Cullin-2	Cullin-2	Cullin-2	Cullin-2	PE1	PE1	PE1	PE1	PE1	PE1	PE1
Q01850	CDR2_HUMAN	87	86	85	85	85	83	43	3	Yes	Yes	Yes	Yes	Yes	Yes	Yes	Yes	Cerebellar degeneration-related protein 2	Cerebellar degeneration-related protein 2	Cerebellar degeneration-related protein 2	Cerebellar degeneration-related protein 2	Cerebellar degeneration-related protein 2	Cerebellar degeneration-related protein 2	Cerebellar degeneration-related protein 2	Cerebellar degeneration-related protein 2	PE1	PE1	PE1	PE1	PE1	PE1	PE1
P18031	PTN1_HUMAN	87	86	83	83	82	77	61	56	Yes	Yes	Yes	Yes	Yes	Yes	Yes	Yes	Tyrosine-protein phosphatase non-receptor type 1	Tyrosine-protein phosphatase non-receptor type 1	Tyrosine-protein phosphatase non-receptor type 1	Tyrosine-protein phosphatase non-receptor type 1	Tyrosine-protein phosphatase non-receptor type 1	Tyrosine-protein phosphatase non-receptor type 1	Tyrosine-protein phosphatase non-receptor type 1	Tyrosine-protein phosphatase non-receptor type 1	PE1	PE1	PE1	PE1	PE1	PE1	PE1
Q06187	BTK_HUMAN	87	86	83	82	81	81	75	66	Yes	Yes	Yes	Yes	Yes	Yes	Yes	Yes	Tyrosine-protein kinase BTK	Tyrosine-protein kinase BTK	Tyrosine-protein kinase BTK	Tyrosine-protein kinase BTK	Tyrosine-protein kinase BTK	Tyrosine-protein kinase BTK	Tyrosine-protein kinase BTK	Tyrosine-protein kinase BTK	PE1	PE1	PE1	PE1	PE1	PE1	PE1
P11274	BCR_HUMAN	87	85	84	83	83	82	73	66	Yes	Yes	Yes	Yes	Yes	Yes	Yes	Yes	Breakpoint cluster region protein	Breakpoint cluster region protein	Breakpoint cluster region protein	Breakpoint cluster region protein	Breakpoint cluster region protein	Breakpoint cluster region protein	Breakpoint cluster region protein	Breakpoint cluster region protein	PE1	PE1	PE1	PE1	PE1	PE1	PE1
Q13424	SNTA1_HUMAN	87	85	82	81	83	83	82	26	Yes	Yes	Yes	Yes	Yes	Yes	Yes	Yes	Alpha-1-syntrophin	Alpha-1-syntrophin	Alpha-1-syntrophin	Alpha-1-syntrophin	Alpha-1-syntrophin	Alpha-1-syntrophin	Alpha-1-syntrophin	Alpha-1-syntrophin	PE1	PE1	PE1	PE1	PE1	PE1	PE1
Q8IXK0	PHC2_HUMAN	87	85	80	78	78	78	74	29	Yes	Yes	Yes	Yes	Yes	Yes	Yes	Yes	Polyhomeotic-like protein 2	Polyhomeotic-like protein 2	Polyhomeotic-like protein 2	Polyhomeotic-like protein 2	Polyhomeotic-like protein 2	Polyhomeotic-like protein 2	Polyhomeotic-like protein 2	Polyhomeotic-like protein 2	PE1	PE1	PE1	PE1	PE1	PE1	PE1
Q16576	RBBP7_HUMAN	87	84	90	89	87	88	82	66	Yes	Yes	Yes	Yes	Yes	Yes	Yes	Yes	Histone-binding protein RBBP7	Histone-binding protein RBBP7	Histone-binding protein RBBP7	Histone-binding protein RBBP7	Histone-binding protein RBBP7	Histone-binding protein RBBP7	Histone-binding protein RBBP7	Histone-binding protein RBBP7	PE1	PE1	PE1	PE1	PE1	PE1	PE1
Q14194	DPYL1_HUMAN	87	84	83	83	81	81	80	72	Yes	Yes	Yes	Yes	Yes	Yes	Yes	Yes	Dihydropyrimidinase-related protein 1	Dihydropyrimidinase-related protein 1	Dihydropyrimidinase-related protein 1	Dihydropyrimidinase-related protein 1	Dihydropyrimidinase-related protein 1	Dihydropyrimidinase-related protein 1	Dihydropyrimidinase-related protein 1	Dihydropyrimidinase-related protein 1	PE1	PE1	PE1	PE1	PE1	PE1	PE1
Q9NZM3	ITSN2_HUMAN	87	84	81	81	81	81	80	16	Yes	Yes	Yes	Yes	Yes	Yes	Yes	Yes	Intersectin-2	Intersectin-2	Intersectin-2	Intersectin-2	Intersectin-2	Intersectin-2	Intersectin-2	Intersectin-2	PE1	PE1	PE1	PE1	PE1	PE1	PE1
O00463	TRAF5_HUMAN	87	83	83	83	80	78	55	29	Yes	Yes	Yes	Yes	Yes	Yes	Yes	Yes	TNF receptor-associated factor 5	TNF receptor-associated factor 5	TNF receptor-associated factor 5	TNF receptor-associated factor 5	TNF receptor-associated factor 5	TNF receptor-associated factor 5	TNF receptor-associated factor 5	TNF receptor-associated factor 5	PE1	PE1	PE1	PE1	PE1	PE1	PE1
Q9UQE7	SMC3_HUMAN	87	82	80	78	66	66	56	47	Yes	Yes	Yes	Yes	Yes	Yes	Yes	Yes	Structural maintenance of chromosomes protein 3	Structural maintenance of chromosomes protein 3	Structural maintenance of chromosomes protein 3	Structural maintenance of chromosomes protein 3	Structural maintenance of chromosomes protein 3	Structural maintenance of chromosomes protein 3	Structural maintenance of chromosomes protein 3	Structural maintenance of chromosomes protein 3	PE1	PE1	PE1	PE1	PE1	PE1	PE1
P60896	SEM1_HUMAN	87	78	78	79	73	73	71	4	Yes	Yes	Yes	Yes	Yes	Yes	Yes	Yes	26S proteasome complex subunit SEM1	26S proteasome complex subunit SEM1	26S proteasome complex subunit SEM1	26S proteasome complex subunit SEM1	26S proteasome complex subunit SEM1	26S proteasome complex subunit SEM1	26S proteasome complex subunit DSS1	26S proteasome complex subunit DSS1	PE1	PE1	PE1	PE1	PE1	PE1	PE1
Q9P2K3	RCOR3_HUMAN	87	76	78	78	78	65	32	8	Yes	Yes	Yes	Yes	Yes	Yes	Yes	Yes	REST corepressor 3	REST corepressor 3	REST corepressor 3	REST corepressor 3	REST corepressor 3	REST corepressor 3	REST corepressor 3	REST corepressor 3	PE1	PE1	PE1	PE1	PE1	PE1	PE1
P49840	GSK3A_HUMAN	87	44	41	42	42	41	38	24	Yes	Yes	Yes	Yes	Yes	Yes	Yes	Yes	Glycogen synthase kinase-3 alpha	Glycogen synthase kinase-3 alpha	Glycogen synthase kinase-3 alpha	Glycogen synthase kinase-3 alpha	Glycogen synthase kinase-3 alpha	Glycogen synthase kinase-3 alpha	Glycogen synthase kinase-3 alpha	Glycogen synthase kinase-3 alpha	PE1	PE1	PE1	PE1	PE1	PE1	PE1
Q12849	GRSF1_HUMAN	87	41	41	41	41	41	41	2	Yes	Yes	Yes	Yes	Yes	Yes	Yes	Yes	G-rich sequence factor 1	G-rich sequence factor 1	G-rich sequence factor 1	G-rich sequence factor 1	G-rich sequence factor 1	G-rich sequence factor 1	G-rich sequence factor 1	G-rich sequence factor 1	PE1	PE1	PE1	PE1	PE1	PE1	PE1
P54652	HSP72_HUMAN	87	36	36	36	35	36	33	15	Yes	Yes	Yes	Yes	Yes	Yes	Yes	Yes	Heat shock-related 70 kDa protein 2	Heat shock-related 70 kDa protein 2	Heat shock-related 70 kDa protein 2	Heat shock-related 70 kDa protein 2	Heat shock-related 70 kDa protein 2	Heat shock-related 70 kDa protein 2	Heat shock-related 70 kDa protein 2	Heat shock-related 70 kDa protein 2	PE1	PE1	PE1	PE1	PE1	PE1	PE1
P19404	NDUV2_HUMAN	87	7	7	7	7	5	3	3	Yes	Yes	Yes	Yes	Yes	Yes	Yes	Yes	NADH dehydrogenase [ubiquinone] flavoprotein 2, mitochondrial	NADH dehydrogenase [ubiquinone] flavoprotein 2, mitochondrial	NADH dehydrogenase [ubiquinone] flavoprotein 2, mitochondrial	NADH dehydrogenase [ubiquinone] flavoprotein 2, mitochondrial	NADH dehydrogenase [ubiquinone] flavoprotein 2, mitochondrial	NADH dehydrogenase [ubiquinone] flavoprotein 2, mitochondrial	NADH dehydrogenase [ubiquinone] flavoprotein 2, mitochondrial	NADH dehydrogenase [ubiquinone] flavoprotein 2, mitochondrial	PE1	PE1	PE1	PE1	PE1	PE1	PE1
P35968	VGFR2_HUMAN	86	87	82	81	72	71	61	49	Yes	Yes	Yes	Yes	Yes	Yes	Yes	Yes	Vascular endothelial growth factor receptor 2	Vascular endothelial growth factor receptor 2	Vascular endothelial growth factor receptor 2	Vascular endothelial growth factor receptor 2	Vascular endothelial growth factor receptor 2	Vascular endothelial growth factor receptor 2	Vascular endothelial growth factor receptor 2	Vascular endothelial growth factor receptor 2	PE1	PE1	PE1	PE1	PE1	PE1	PE1
Q16594	TAF9_HUMAN	86	86	88	87	84	83	83	74	Yes	Yes	Yes	Yes	Yes	Yes	Yes	Yes	Transcription initiation factor TFIID subunit 9	Transcription initiation factor TFIID subunit 9	Transcription initiation factor TFIID subunit 9	Transcription initiation factor TFIID subunit 9	Transcription initiation factor TFIID subunit 9	Transcription initiation factor TFIID subunit 9	Transcription initiation factor TFIID subunit 9	Transcription initiation factor TFIID subunit 9	PE1	PE1	PE1	PE1	PE1	PE1	PE1
O15360	FANCA_HUMAN	86	86	85	85	85	84	74	66	Yes	Yes	Yes	Yes	Yes	Yes	Yes	Yes	Fanconi anemia group A protein	Fanconi anemia group A protein	Fanconi anemia group A protein	Fanconi anemia group A protein	Fanconi anemia group A protein	Fanconi anemia group A protein	Fanconi anemia group A protein	Fanconi anemia group A protein	PE1	PE1	PE1	PE1	PE1	PE1	PE1
Q96LR5	UB2E2_HUMAN	86	86	85	85	85	83	77	38	Yes	Yes	Yes	Yes	Yes	Yes	Yes	Yes	Ubiquitin-conjugating enzyme E2 E2	Ubiquitin-conjugating enzyme E2 E2	Ubiquitin-conjugating enzyme E2 E2	Ubiquitin-conjugating enzyme E2 E2	Ubiquitin-conjugating enzyme E2 E2	Ubiquitin-conjugating enzyme E2 E2	Ubiquitin-conjugating enzyme E2 E2	Ubiquitin-conjugating enzyme E2 E2	PE1	PE1	PE1	PE1	PE1	PE1	PE1
O00567	NOP56_HUMAN	86	86	84	84	81	80	80	79	Yes	Yes	Yes	Yes	Yes	Yes	Yes	Yes	Nucleolar protein 56	Nucleolar protein 56	Nucleolar protein 56	Nucleolar protein 56	Nucleolar protein 56	Nucleolar protein 56	Nucleolar protein 56	Nucleolar protein 56	PE1	PE1	PE1	PE1	PE1	PE1	PE1
Q14134	TRI29_HUMAN	86	86	84	55	55	51	43	38	Yes	Yes	Yes	Yes	Yes	Yes	Yes	Yes	Tripartite motif-containing protein 29	Tripartite motif-containing protein 29	Tripartite motif-containing protein 29	Tripartite motif-containing protein 29	Tripartite motif-containing protein 29	Tripartite motif-containing protein 29	Tripartite motif-containing protein 29	Tripartite motif-containing protein 29	PE1	PE1	PE1	PE1	PE1	PE1	PE1
O75716	STK16_HUMAN	86	86	81	81	80	76	49	21	Yes	Yes	Yes	Yes	Yes	Yes	Yes	Yes	Serine/threonine-protein kinase 16	Serine/threonine-protein kinase 16	Serine/threonine-protein kinase 16	Serine/threonine-protein kinase 16	Serine/threonine-protein kinase 16	Serine/threonine-protein kinase 16	Serine/threonine-protein kinase 16	Serine/threonine-protein kinase 16	PE1	PE1	PE1	PE1	PE1	PE1	PE1
P19397	CD53_HUMAN	86	86	81	80	80	17	10	7	Yes	Yes	Yes	Yes	Yes	Yes	Yes	Yes	Leukocyte surface antigen CD53	Leukocyte surface antigen CD53	Leukocyte surface antigen CD53	Leukocyte surface antigen CD53	Leukocyte surface antigen CD53	Leukocyte surface antigen CD53	Leukocyte surface antigen CD53	Leukocyte surface antigen CD53	PE1	PE1	PE1	PE1	PE1	PE1	PE1
Q9NQL9	DMRT3_HUMAN	86	86	78	78	77	67	27	0	Yes	Yes	Yes	Yes	Yes	Yes	Yes	Yes	Doublesex- and mab-3-related transcription factor 3	Doublesex- and mab-3-related transcription factor 3	Doublesex- and mab-3-related transcription factor 3	Doublesex- and mab-3-related transcription factor 3	Doublesex- and mab-3-related transcription factor 3	Doublesex- and mab-3-related transcription factor 3	Doublesex- and mab-3-related transcription factor 3	Doublesex- and mab-3-related transcription factor 3	PE1	PE1	PE1	PE1	PE1	PE1	PE1
Q9BYQ0	KRA98_HUMAN	86	86	77	77	78	75	0	0	Yes	Yes	Yes	Yes	Yes	Yes	Yes	Yes	Keratin-associated protein 9-8	Keratin-associated protein 9-8	Keratin-associated protein 9-8	Keratin-associated protein 9-8	Keratin-associated protein 9-8	Keratin-associated protein 9-8	Keratin-associated protein 9-8		PE1	PE1	PE1	PE1	PE1	PE1	PE2
Q9H8T0	AKTIP_HUMAN	86	85	85	85	39	39	35	28	Yes	Yes	Yes	Yes	Yes	Yes	Yes	Yes	AKT-interacting protein	AKT-interacting protein	AKT-interacting protein	AKT-interacting protein	AKT-interacting protein	AKT-interacting protein	AKT-interacting protein	AKT-interacting protein	PE1	PE1	PE1	PE1	PE1	PE1	PE1
Q8N5A5	ZGPAT_HUMAN	86	85	79	79	78	63	39	8	Yes	Yes	Yes	Yes	Yes	Yes	Yes	Yes	Zinc finger CCCH-type with G patch domain-containing protein	Zinc finger CCCH-type with G patch domain-containing protein	Zinc finger CCCH-type with G patch domain-containing protein	Zinc finger CCCH-type with G patch domain-containing protein	Zinc finger CCCH-type with G patch domain-containing protein	Zinc finger CCCH-type with G patch domain-containing protein	Zinc finger CCCH-type with G patch domain-containing protein	Zinc finger CCCH-type with G patch domain-containing protein	PE1	PE1	PE1	PE1	PE1	PE1	PE1
Q13330	MTA1_HUMAN	86	84	87	85	82	81	77	44	Yes	Yes	Yes	Yes	Yes	Yes	Yes	Yes	Metastasis-associated protein MTA1	Metastasis-associated protein MTA1	Metastasis-associated protein MTA1	Metastasis-associated protein MTA1	Metastasis-associated protein MTA1	Metastasis-associated protein MTA1	Metastasis-associated protein MTA1	Metastasis-associated protein MTA1	PE1	PE1	PE1	PE1	PE1	PE1	PE1
Q96B02	UBE2W_HUMAN	86	84	81	78	78	77	75	62	Yes	Yes	Yes	Yes	Yes	Yes	Yes	Yes	Ubiquitin-conjugating enzyme E2 W	Ubiquitin-conjugating enzyme E2 W	Ubiquitin-conjugating enzyme E2 W	Ubiquitin-conjugating enzyme E2 W	Ubiquitin-conjugating enzyme E2 W	Ubiquitin-conjugating enzyme E2 W	Ubiquitin-conjugating enzyme E2 W	Ubiquitin-conjugating enzyme E2 W	PE1	PE1	PE1	PE1	PE1	PE1	PE1
Q9NR12	PDLI7_HUMAN	86	83	82	82	82	67	43	27	Yes	Yes	Yes	Yes	Yes	Yes	Yes	Yes	PDZ and LIM domain protein 7	PDZ and LIM domain protein 7	PDZ and LIM domain protein 7	PDZ and LIM domain protein 7	PDZ and LIM domain protein 7	PDZ and LIM domain protein 7	PDZ and LIM domain protein 7	PDZ and LIM domain protein 7	PE1	PE1	PE1	PE1	PE1	PE1	PE1
Q15742	NAB2_HUMAN	86	83	82	82	80	78	36	6	Yes	Yes	Yes	Yes	Yes	Yes	Yes	Yes	NGFI-A-binding protein 2	NGFI-A-binding protein 2	NGFI-A-binding protein 2	NGFI-A-binding protein 2	NGFI-A-binding protein 2	NGFI-A-binding protein 2	NGFI-A-binding protein 2	NGFI-A-binding protein 2	PE1	PE1	PE1	PE1	PE1	PE1	PE1
O14543	SOCS3_HUMAN	86	83	81	81	80	80	74	37	Yes	Yes	Yes	Yes	Yes	Yes	Yes	Yes	Suppressor of cytokine signaling 3	Suppressor of cytokine signaling 3	Suppressor of cytokine signaling 3	Suppressor of cytokine signaling 3	Suppressor of cytokine signaling 3	Suppressor of cytokine signaling 3	Suppressor of cytokine signaling 3	Suppressor of cytokine signaling 3	PE1	PE1	PE1	PE1	PE1	PE1	PE1
Q9Y5B8	NDK7_HUMAN	86	81	77	77	77	65	31	8	Yes	Yes	Yes	Yes	Yes	Yes	Yes	Yes	Nucleoside diphosphate kinase 7	Nucleoside diphosphate kinase 7	Nucleoside diphosphate kinase 7	Nucleoside diphosphate kinase 7	Nucleoside diphosphate kinase 7	Nucleoside diphosphate kinase 7	Nucleoside diphosphate kinase 7	Nucleoside diphosphate kinase 7	PE1	PE1	PE1	PE1	PE1	PE1	PE1
Q86WT6	TRI69_HUMAN	86	60	57	54	54	46	26	7	Yes	Yes	Yes	Yes	Yes	Yes	Yes	Yes	E3 ubiquitin-protein ligase TRIM69	E3 ubiquitin-protein ligase TRIM69	E3 ubiquitin-protein ligase TRIM69	E3 ubiquitin-protein ligase TRIM69	E3 ubiquitin-protein ligase TRIM69	E3 ubiquitin-protein ligase TRIM69	E3 ubiquitin-protein ligase TRIM69	Tripartite motif-containing protein 69	PE1	PE1	PE1	PE1	PE1	PE1	PE1
P36957	ODO2_HUMAN	86	24	23	22	19	18	18	19	Yes	Yes	Yes	Yes	Yes	Yes	Yes	Yes	Dihydrolipoyllysine-residue succinyltransferase component of 2-oxoglutarate dehydrogenase complex, mitochondrial	Dihydrolipoyllysine-residue succinyltransferase component of 2-oxoglutarate dehydrogenase complex, mitochondrial	Dihydrolipoyllysine-residue succinyltransferase component of 2-oxoglutarate dehydrogenase complex, mitochondrial	Dihydrolipoyllysine-residue succinyltransferase component of 2-oxoglutarate dehydrogenase complex, mitochondrial	Dihydrolipoyllysine-residue succinyltransferase component of 2-oxoglutarate dehydrogenase complex, mitochondrial	Dihydrolipoyllysine-residue succinyltransferase component of 2-oxoglutarate dehydrogenase complex, mitochondrial	Dihydrolipoyllysine-residue succinyltransferase component of 2-oxoglutarate dehydrogenase complex, mitochondrial	Dihydrolipoyllysine-residue succinyltransferase component of 2-oxoglutarate dehydrogenase complex, mitochondrial	PE1	PE1	PE1	PE1	PE1	PE1	PE1
Q9HCJ0	TNR6C_HUMAN	86	18	17	18	18	18	17	2	Yes	Yes	Yes	Yes	Yes	Yes	Yes	Yes	Trinucleotide repeat-containing gene 6C protein	Trinucleotide repeat-containing gene 6C protein	Trinucleotide repeat-containing gene 6C protein	Trinucleotide repeat-containing gene 6C protein	Trinucleotide repeat-containing gene 6C protein	Trinucleotide repeat-containing gene 6C protein	Trinucleotide repeat-containing gene 6C protein	Trinucleotide repeat-containing gene 6C protein	PE1	PE1	PE1	PE1	PE1	PE1	PE1
P21359	NF1_HUMAN	85	86	85	85	81	75	22	14	Yes	Yes	Yes	Yes	Yes	Yes	Yes	Yes	Neurofibromin	Neurofibromin	Neurofibromin	Neurofibromin	Neurofibromin	Neurofibromin	Neurofibromin	Neurofibromin	PE1	PE1	PE1	PE1	PE1	PE1	PE1
Q8IYX8	CE57L_HUMAN	85	85	86	86	85	79	71	5	Yes	Yes	Yes	Yes	Yes	Yes	Yes	Yes	Centrosomal protein CEP57L1	Centrosomal protein CEP57L1	Centrosomal protein CEP57L1	Centrosomal protein CEP57L1	Centrosomal protein CEP57L1	Centrosomal protein CEP57L1	Centrosomal protein CEP57L1	Centrosomal protein CEP57L1	PE1	PE1	PE1	PE1	PE1	PE1	PE2
Q9HAU5	RENT2_HUMAN	85	85	85	85	85	85	84	35	Yes	Yes	Yes	Yes	Yes	Yes	Yes	Yes	Regulator of nonsense transcripts 2	Regulator of nonsense transcripts 2	Regulator of nonsense transcripts 2	Regulator of nonsense transcripts 2	Regulator of nonsense transcripts 2	Regulator of nonsense transcripts 2	Regulator of nonsense transcripts 2	Regulator of nonsense transcripts 2	PE1	PE1	PE1	PE1	PE1	PE1	PE1
P15336	ATF2_HUMAN	85	85	83	83	82	79	73	49	Yes	Yes	Yes	Yes	Yes	Yes	Yes	Yes	Cyclic AMP-dependent transcription factor ATF-2	Cyclic AMP-dependent transcription factor ATF-2	Cyclic AMP-dependent transcription factor ATF-2	Cyclic AMP-dependent transcription factor ATF-2	Cyclic AMP-dependent transcription factor ATF-2	Cyclic AMP-dependent transcription factor ATF-2	Cyclic AMP-dependent transcription factor ATF-2	Cyclic AMP-dependent transcription factor ATF-2	PE1	PE1	PE1	PE1	PE1	PE1	PE1
P35372	OPRM_HUMAN	85	84	82	82	71	68	26	14	Yes	Yes	Yes	Yes	Yes	Yes	Yes	Yes	Mu-type opioid receptor	Mu-type opioid receptor	Mu-type opioid receptor	Mu-type opioid receptor	Mu-type opioid receptor	Mu-type opioid receptor	Mu-type opioid receptor	Mu-type opioid receptor	PE1	PE1	PE1	PE1	PE1	PE1	PE1
P62256	UBE2H_HUMAN	85	83	81	81	81	78	68	45	Yes	Yes	Yes	Yes	Yes	Yes	Yes	Yes	Ubiquitin-conjugating enzyme E2 H	Ubiquitin-conjugating enzyme E2 H	Ubiquitin-conjugating enzyme E2 H	Ubiquitin-conjugating enzyme E2 H	Ubiquitin-conjugating enzyme E2 H	Ubiquitin-conjugating enzyme E2 H	Ubiquitin-conjugating enzyme E2 H	Ubiquitin-conjugating enzyme E2 H	PE1	PE1	PE1	PE1	PE1	PE1	PE1
P01116	RASK_HUMAN	85	83	80	79	72	66	41	22	Yes	Yes	Yes	Yes	Yes	Yes	Yes	Yes	GTPase KRas	GTPase KRas	GTPase KRas	GTPase KRas	GTPase KRas	GTPase KRas	GTPase KRas	GTPase KRas	PE1	PE1	PE1	PE1	PE1	PE1	PE1
O43809	CPSF5_HUMAN	85	82	85	84	84	81	72	67	Yes	Yes	Yes	Yes	Yes	Yes	Yes	Yes	Cleavage and polyadenylation specificity factor subunit 5	Cleavage and polyadenylation specificity factor subunit 5	Cleavage and polyadenylation specificity factor subunit 5	Cleavage and polyadenylation specificity factor subunit 5	Cleavage and polyadenylation specificity factor subunit 5	Cleavage and polyadenylation specificity factor subunit 5	Cleavage and polyadenylation specificity factor subunit 5	Cleavage and polyadenylation specificity factor subunit 5	PE1	PE1	PE1	PE1	PE1	PE1	PE1
Q13155	AIMP2_HUMAN	85	81	87	87	87	80	63	46	Yes	Yes	Yes	Yes	Yes	Yes	Yes	Yes	Aminoacyl tRNA synthase complex-interacting multifunctional protein 2	Aminoacyl tRNA synthase complex-interacting multifunctional protein 2	Aminoacyl tRNA synthase complex-interacting multifunctional protein 2	Aminoacyl tRNA synthase complex-interacting multifunctional protein 2	Aminoacyl tRNA synthase complex-interacting multifunctional protein 2	Aminoacyl tRNA synthase complex-interacting multifunctional protein 2	Aminoacyl tRNA synthase complex-interacting multifunctional protein 2	Aminoacyl tRNA synthase complex-interacting multifunctional protein 2	PE1	PE1	PE1	PE1	PE1	PE1	PE1
Q9H3D4	P63_HUMAN	85	81	82	81	74	72	67	31	Yes	Yes	Yes	Yes	Yes	Yes	Yes	Yes	Tumor protein 63	Tumor protein 63	Tumor protein 63	Tumor protein 63	Tumor protein 63	Tumor protein 63	Tumor protein 63	Tumor protein 63	PE1	PE1	PE1	PE1	PE1	PE1	PE1
Q96EP0	RNF31_HUMAN	85	80	79	62	61	55	44	10	Yes	Yes	Yes	Yes	Yes	Yes	Yes	Yes	E3 ubiquitin-protein ligase RNF31	E3 ubiquitin-protein ligase RNF31	E3 ubiquitin-protein ligase RNF31	E3 ubiquitin-protein ligase RNF31	E3 ubiquitin-protein ligase RNF31	E3 ubiquitin-protein ligase RNF31	E3 ubiquitin-protein ligase RNF31	RING finger protein 31	PE1	PE1	PE1	PE1	PE1	PE1	PE1
Q92734	TFG_HUMAN	85	80	75	75	75	69	37	17	Yes	Yes	Yes	Yes	Yes	Yes	Yes	Yes	Protein TFG	Protein TFG	Protein TFG	Protein TFG	Protein TFG	Protein TFG	Protein TFG	Protein TFG	PE1	PE1	PE1	PE1	PE1	PE1	PE1
Q6NX45	ZN774_HUMAN	85	80	67	67	68	22	4	0	Yes	Yes	Yes	Yes	Yes	Yes	Yes	Yes	Zinc finger protein 774	Zinc finger protein 774	Zinc finger protein 774	Zinc finger protein 774	Zinc finger protein 774	Zinc finger protein 774	Zinc finger protein 774	Zinc finger protein 774	PE1	PE1	PE1	PE1	PE1	PE1	PE2
O43167	ZBT24_HUMAN	85	75	70	70	68	65	35	4	Yes	Yes	Yes	Yes	Yes	Yes	Yes	Yes	Zinc finger and BTB domain-containing protein 24	Zinc finger and BTB domain-containing protein 24	Zinc finger and BTB domain-containing protein 24	Zinc finger and BTB domain-containing protein 24	Zinc finger and BTB domain-containing protein 24	Zinc finger and BTB domain-containing protein 24	Zinc finger and BTB domain-containing protein 24	Zinc finger and BTB domain-containing protein 24	PE1	PE1	PE1	PE1	PE1	PE1	PE1
Q9BXM7	PINK1_HUMAN	85	73	64	64	61	60	51	10	Yes	Yes	Yes	Yes	Yes	Yes	Yes	Yes	Serine/threonine-protein kinase PINK1, mitochondrial	Serine/threonine-protein kinase PINK1, mitochondrial	Serine/threonine-protein kinase PINK1, mitochondrial	Serine/threonine-protein kinase PINK1, mitochondrial	Serine/threonine-protein kinase PINK1, mitochondrial	Serine/threonine-protein kinase PINK1, mitochondrial	Serine/threonine-protein kinase PINK1, mitochondrial	Serine/threonine-protein kinase PINK1, mitochondrial	PE1	PE1	PE1	PE1	PE1	PE1	PE1
Q07869	PPARA_HUMAN	85	68	46	46	44	44	40	29	Yes	Yes	Yes	Yes	Yes	Yes	Yes	Yes	Peroxisome proliferator-activated receptor alpha	Peroxisome proliferator-activated receptor alpha	Peroxisome proliferator-activated receptor alpha	Peroxisome proliferator-activated receptor alpha	Peroxisome proliferator-activated receptor alpha	Peroxisome proliferator-activated receptor alpha	Peroxisome proliferator-activated receptor alpha	Peroxisome proliferator-activated receptor alpha	PE1	PE1	PE1	PE1	PE1	PE1	PE1
Q14694	UBP10_HUMAN	85	45	40	37	34	31	18	8	Yes	Yes	Yes	Yes	Yes	Yes	Yes	Yes	Ubiquitin carboxyl-terminal hydrolase 10	Ubiquitin carboxyl-terminal hydrolase 10	Ubiquitin carboxyl-terminal hydrolase 10	Ubiquitin carboxyl-terminal hydrolase 10	Ubiquitin carboxyl-terminal hydrolase 10	Ubiquitin carboxyl-terminal hydrolase 10	Ubiquitin carboxyl-terminal hydrolase 10	Ubiquitin carboxyl-terminal hydrolase 10	PE1	PE1	PE1	PE1	PE1	PE1	PE1
P61457	PHS_HUMAN	84	84	85	85	84	83	79	75	Yes	Yes	Yes	Yes	Yes	Yes	Yes	Yes	Pterin-4-alpha-carbinolamine dehydratase	Pterin-4-alpha-carbinolamine dehydratase	Pterin-4-alpha-carbinolamine dehydratase	Pterin-4-alpha-carbinolamine dehydratase	Pterin-4-alpha-carbinolamine dehydratase	Pterin-4-alpha-carbinolamine dehydratase	Pterin-4-alpha-carbinolamine dehydratase	Pterin-4-alpha-carbinolamine dehydratase	PE1	PE1	PE1	PE1	PE1	PE1	PE1
Q92754	AP2C_HUMAN	84	84	84	83	83	83	81	5	Yes	Yes	Yes	Yes	Yes	Yes	Yes	Yes	Transcription factor AP-2 gamma	Transcription factor AP-2 gamma	Transcription factor AP-2 gamma	Transcription factor AP-2 gamma	Transcription factor AP-2 gamma	Transcription factor AP-2 gamma	Transcription factor AP-2 gamma	Transcription factor AP-2 gamma	PE1	PE1	PE1	PE1	PE1	PE1	PE1
Q00536	CDK16_HUMAN	84	84	83	82	82	81	19	14	Yes	Yes	Yes	Yes	Yes	Yes	Yes	Yes	Cyclin-dependent kinase 16	Cyclin-dependent kinase 16	Cyclin-dependent kinase 16	Cyclin-dependent kinase 16	Cyclin-dependent kinase 16	Cyclin-dependent kinase 16	Cyclin-dependent kinase 16	Cyclin-dependent kinase 16	PE1	PE1	PE1	PE1	PE1	PE1	PE1
Q99757	THIOM_HUMAN	84	84	81	81	80	72	39	1	Yes	Yes	Yes	Yes	Yes	Yes	Yes	Yes	Thioredoxin, mitochondrial	Thioredoxin, mitochondrial	Thioredoxin, mitochondrial	Thioredoxin, mitochondrial	Thioredoxin, mitochondrial	Thioredoxin, mitochondrial	Thioredoxin, mitochondrial	Thioredoxin, mitochondrial	PE1	PE1	PE1	PE1	PE1	PE1	PE1
Q9H9D4	ZN408_HUMAN	84	84	79	79	80	80	39	31	Yes	Yes	Yes	Yes	Yes	Yes	Yes	Yes	Zinc finger protein 408	Zinc finger protein 408	Zinc finger protein 408	Zinc finger protein 408	Zinc finger protein 408	Zinc finger protein 408	Zinc finger protein 408	Zinc finger protein 408	PE1	PE1	PE1	PE1	PE1	PE1	PE1
P42768	WASP_HUMAN	84	84	79	79	79	78	79	59	Yes	Yes	Yes	Yes	Yes	Yes	Yes	Yes	Wiskott-Aldrich syndrome protein	Wiskott-Aldrich syndrome protein	Wiskott-Aldrich syndrome protein	Wiskott-Aldrich syndrome protein	Wiskott-Aldrich syndrome protein	Wiskott-Aldrich syndrome protein	Wiskott-Aldrich syndrome protein	Wiskott-Aldrich syndrome protein	PE1	PE1	PE1	PE1	PE1	PE1	PE1
P23258	TBG1_HUMAN	84	84	78	76	74	72	61	39	Yes	Yes	Yes	Yes	Yes	Yes	Yes	Yes	Tubulin gamma-1 chain	Tubulin gamma-1 chain	Tubulin gamma-1 chain	Tubulin gamma-1 chain	Tubulin gamma-1 chain	Tubulin gamma-1 chain	Tubulin gamma-1 chain	Tubulin gamma-1 chain	PE1	PE1	PE1	PE1	PE1	PE1	PE1
P16070	CD44_HUMAN	84	84	77	77	77	55	53	43	Yes	Yes	Yes	Yes	Yes	Yes	Yes	Yes	CD44 antigen	CD44 antigen	CD44 antigen	CD44 antigen	CD44 antigen	CD44 antigen	CD44 antigen	CD44 antigen	PE1	PE1	PE1	PE1	PE1	PE1	PE1
P21145	MAL_HUMAN	84	84	69	69	68	31	9	0	Yes	Yes	Yes	Yes	Yes	Yes	Yes	Yes	Myelin and lymphocyte protein	Myelin and lymphocyte protein	Myelin and lymphocyte protein	Myelin and lymphocyte protein	Myelin and lymphocyte protein	Myelin and lymphocyte protein	Myelin and lymphocyte protein	Myelin and lymphocyte protein	PE1	PE1	PE1	PE1	PE1	PE1	PE1
Q4VCS5	AMOT_HUMAN	84	84	54	54	50	75	46	7	Yes	Yes	Yes	Yes	Yes	Yes	Yes	Yes	Angiomotin	Angiomotin	Angiomotin	Angiomotin	Angiomotin	Angiomotin	Angiomotin	Angiomotin	PE1	PE1	PE1	PE1	PE1	PE1	PE1
P54132	BLM_HUMAN	84	83	82	79	76	73	64	46	Yes	Yes	Yes	Yes	Yes	Yes	Yes	Yes	Bloom syndrome protein	Bloom syndrome protein	Bloom syndrome protein	Bloom syndrome protein	Bloom syndrome protein	Bloom syndrome protein	Bloom syndrome protein	Bloom syndrome protein	PE1	PE1	PE1	PE1	PE1	PE1	PE1
O00487	PSDE_HUMAN	84	83	77	78	73	70	64	17	Yes	Yes	Yes	Yes	Yes	Yes	Yes	Yes	26S proteasome non-ATPase regulatory subunit 14	26S proteasome non-ATPase regulatory subunit 14	26S proteasome non-ATPase regulatory subunit 14	26S proteasome non-ATPase regulatory subunit 14	26S proteasome non-ATPase regulatory subunit 14	26S proteasome non-ATPase regulatory subunit 14	26S proteasome non-ATPase regulatory subunit 14	26S proteasome non-ATPase regulatory subunit 14	PE1	PE1	PE1	PE1	PE1	PE1	PE1
O75791	GRAP2_HUMAN	84	82	80	80	76	76	37	32	Yes	Yes	Yes	Yes	Yes	Yes	Yes	Yes	GRB2-related adapter protein 2	GRB2-related adapter protein 2	GRB2-related adapter protein 2	GRB2-related adapter protein 2	GRB2-related adapter protein 2	GRB2-related adapter protein 2	GRB2-related adapter protein 2	GRB2-related adapter protein 2	PE1	PE1	PE1	PE1	PE1	PE1	PE1
Q2TBE0	C19L2_HUMAN	84	81	78	78	77	27	28	0	Yes	Yes	Yes	Yes	Yes	Yes	Yes	Yes	CWF19-like protein 2	CWF19-like protein 2	CWF19-like protein 2	CWF19-like protein 2	CWF19-like protein 2	CWF19-like protein 2	CWF19-like protein 2	CWF19-like protein 2	PE1	PE1	PE1	PE1	PE1	PE1	PE1
Q6ZNA4	RN111_HUMAN	84	70	58	58	56	56	51	25	Yes	Yes	Yes	Yes	Yes	Yes	Yes	Yes	E3 ubiquitin-protein ligase Arkadia	E3 ubiquitin-protein ligase Arkadia	E3 ubiquitin-protein ligase Arkadia	E3 ubiquitin-protein ligase Arkadia	E3 ubiquitin-protein ligase Arkadia	E3 ubiquitin-protein ligase Arkadia	E3 ubiquitin-protein ligase Arkadia	E3 ubiquitin-protein ligase Arkadia	PE1	PE1	PE1	PE1	PE1	PE1	PE1
[truncated: 15,891 more rows]

## Sheet: Protein Evidence distribution
Table S6B. The distribution of UniProt IDs in the PPI network according to te UniProt experimental evidence in all PICKLE releases
[truncated: 7 more rows]
