# Supplementary material for: How Far Are We from the Completion of the Human Protein Interactome Reconstruction?
Source: Biomolecules. 2022 Jan 15;12(1):140. doi: 10.3390/biom12010140 (PMC8774112; doi:10.3390/biom12010140)
Supplement: Supplementary file 1 [file biomolecules-12-00140-s001.zip › biomolecules-1523777 proof supplementary/Table S7 - PICKLE 3.2 Clusters.xlsx]

## Sheet: Clustering Assignments
Table S7. Assignment of the PICKLE 3.2 human protein interactome proteins to clusters based on the RW and N2V-HC algorithms.
Notes: The clustering algorithms were applied to the largest independent connected component of PICKLE comprising 16323 UniProt IDs
The evidence level of each UniProt ID based on UniProt is also shown.
UniProt Name	UniProt ID	Full Name	Evidence	RW cluster	N2V-HC cluster
AMPH_HUMAN	P49418	Amphiphysin	PE1	1	163
SYNJ1_HUMAN	O43426	Synaptojanin-1	PE1	1	163
SH3G1_HUMAN	Q99961	Endophilin-A2	PE1	1	4
DYN1_HUMAN	Q05193	Dynamin-1	PE1	1	163
DYN2_HUMAN	P50570	Dynamin-2	PE1	4	108
DYN3_HUMAN	Q9UQ16	Dynamin-3	PE1	1	60
FHL3_HUMAN	Q13643	Four and a half LIM domains protein 3	PE1	2	5
FHL2_HUMAN	Q14192	Four and a half LIM domains protein 2	PE1	4	189
EPS15_HUMAN	P42566	Epidermal growth factor receptor substrate 15	PE1	1	44
MCM7_HUMAN	P33993	DNA replication licensing factor MCM7	PE1	3	77
ANDR_HUMAN	P10275	Androgen receptor	PE1	3	20
SOS1_HUMAN	Q07889	Son of sevenless homolog 1	PE1	9	4
ABI1_HUMAN	Q8IZP0	Abl interactor 1	PE1	1	91
ABL1_HUMAN	P00519	Tyrosine-protein kinase ABL1	PE1	9	31
WASF1_HUMAN	Q92558	Wiskott-Aldrich syndrome protein family member 1	PE1	1	91
REPS2_HUMAN	Q8NFH8	RalBP1-associated Eps domain-containing protein 2	PE1	1	44
EPN1_HUMAN	Q9Y6I3	Epsin-1	PE1	1	44
DTNA_HUMAN	Q9Y4J8	Dystrobrevin alpha	PE1	13	10
UTRO_HUMAN	P46939	Utrophin	PE1	13	10
DRP2_HUMAN	Q13474	Dystrophin-related protein 2	PE2	13	10
DMD_HUMAN	P11532	Dystrophin	PE1	13	10
DAG1_HUMAN	Q14118	Dystroglycan	PE1	1	10
P85A_HUMAN	P27986	Phosphatidylinositol 3-kinase regulatory subunit alpha	PE1	9	4
ARAF_HUMAN	P10398	Serine/threonine-protein kinase A-Raf	PE1	1	48
PDIA1_HUMAN	P07237	Protein disulfide-isomerase	PE1	2	212
COAA1_HUMAN	Q03692	Collagen alpha-1(X) chain	PE1	17	12
CALR_HUMAN	P27797	Calreticulin	PE1	22	75
PDIA3_HUMAN	P30101	Protein disulfide-isomerase A3	PE1	1	212
ERO1A_HUMAN	Q96HE7	ERO1-like protein alpha	PE1	6	212
CDK9_HUMAN	P50750	Cyclin-dependent kinase 9	PE1	3	209
CCNT1_HUMAN	O60563	Cyclin-T1	PE1	3	209
TCP4_HUMAN	P53999	Activated RNA polymerase II transcriptional coactivator p15	PE1	1	118
CSK21_HUMAN	P68400	Casein kinase II subunit alpha	PE1	1	100
BRCA1_HUMAN	P38398	Breast cancer type 1 susceptibility protein	PE1	3	29
IMA5_HUMAN	P52294	Importin subunit alpha-5	PE1	3	131
PABP1_HUMAN	P11940	Polyadenylate-binding protein 1	PE1	10	8
PCBP1_HUMAN	Q15365	Poly(rC)-binding protein 1	PE1	7	17
PCBP2_HUMAN	Q15366	Poly(rC)-binding protein 2	PE1	7	17
PSN2_HUMAN	P49810	Presenilin-2	PE1	4	85
WWTR1_HUMAN	Q9GZV5	WW domain-containing transcription regulator protein 1	PE1	1	177
NHRF2_HUMAN	Q15599	Na(+)/H(+) exchange regulatory cofactor NHE-RF2	PE1	25	90
RUNX1_HUMAN	Q01196	Runt-related transcription factor 1	PE1	3	11
1433Z_HUMAN	P63104	14-3-3 protein zeta/delta	PE1	1	82
HERC3_HUMAN	Q15034	Probable E3 ubiquitin-protein ligase HERC3	PE1	1	14
UBC_HUMAN	P0CG48	Polyubiquitin-C	PE1	1	72
RASM_HUMAN	O14807	Ras-related protein M-Ras	PE1	1	65
AFAD_HUMAN	P55196	Afadin	PE1	14	15
JAK2_HUMAN	O60674	Tyrosine-protein kinase JAK2	PE1	9	4
JAK1_HUMAN	P23458	Tyrosine-protein kinase JAK1	PE1	9	4
RAG1_HUMAN	P15918	V(D)J recombination-activating protein 1	PE1	1	23
M3K1_HUMAN	Q13233	Mitogen-activated protein kinase kinase kinase 1	PE1	1	7
1433E_HUMAN	P62258	14-3-3 protein epsilon	PE1	1	82
M3K2_HUMAN	Q9Y2U5	Mitogen-activated protein kinase kinase kinase 2	PE1	1	48
1433B_HUMAN	P31946	14-3-3 protein beta/alpha	PE1	1	82
IGF1R_HUMAN	P08069	Insulin-like growth factor 1 receptor	PE1	9	4
ITSN1_HUMAN	Q15811	Intersectin-1	PE1	1	44
NUMB_HUMAN	P49757	Protein numb homolog	PE1	1	50
AGFG1_HUMAN	P52594	Arf-GAP domain and FG repeat-containing protein 1	PE1	1	44
CTIP_HUMAN	Q99708	DNA endonuclease RBBP8	PE1	3	29
RBL2_HUMAN	Q08999	Retinoblastoma-like protein 2	PE1	3	49
CTBP1_HUMAN	Q13363	C-terminal-binding protein 1	PE1	3	177
FLNB_HUMAN	O75369	Filamin-B	PE1	1	119
PSN1_HUMAN	P49768	Presenilin-1	PE1	4	85
FLNA_HUMAN	P21333	Filamin-A	PE1	1	119
B2CL1_HUMAN	Q07817	Bcl-2-like protein 1	PE1	1	170
SORCN_HUMAN	P30626	Sorcin	PE1	4	27
UBQL1_HUMAN	Q9UMX0	Ubiquilin-1	PE1	17	12
SKP1_HUMAN	P63208	S-phase kinase-associated protein 1	PE1	1	105
FBW1A_HUMAN	Q9Y297	F-box/WD repeat-containing protein 1A	PE1	1	105
IF4G1_HUMAN	Q04637	Eukaryotic translation initiation factor 4 gamma 1	PE1	1	96
IF4G3_HUMAN	O43432	Eukaryotic translation initiation factor 4 gamma 3	PE1	1	96
TGIF1_HUMAN	Q15583	Homeobox protein TGIF1	PE1	3	52
CIB1_HUMAN	Q99828	Calcium and integrin-binding protein 1	PE1	4	5
PKP4_HUMAN	Q99569	Plakophilin-4	PE1	1	64
PP1R8_HUMAN	Q12972	Nuclear inhibitor of protein phosphatase 1	PE1	7	24
CDC5L_HUMAN	Q99459	Cell division cycle 5-like protein	PE1	7	17
KI67_HUMAN	P46013	Proliferation marker protein Ki-67	PE1	1	112
KIF15_HUMAN	Q9NS87	Kinesin-like protein KIF15	PE1	1	112
ESR1_HUMAN	P03372	Estrogen receptor	PE1	3	20
ITPR2_HUMAN	Q14571	Inositol 1,4,5-trisphosphate receptor type 2	PE1	6	165
TRPC4_HUMAN	Q9UBN4	Short transient receptor potential channel 4	PE1	6	165
APEX1_HUMAN	P27695	DNA-(apurinic or apyrimidinic site) endonuclease	PE1	3	38
HS71A_HUMAN	P0DMV8	Heat shock 70 kDa protein 1A	PE1	1	67
HS71B_HUMAN	P0DMV9	Heat shock 70 kDa protein 1B	PE1	1	67
NCK2_HUMAN	O43639	Cytoplasmic protein NCK2	PE1	1	4
DOCK1_HUMAN	Q14185	Dedicator of cytokinesis protein 1	PE1	1	31
ITB1_HUMAN	P05556	Integrin beta-1	PE1	1	173
REV1_HUMAN	Q9UBZ9	DNA repair protein REV1	PE1	3	104
ITA7_HUMAN	Q13683	Integrin alpha-7	PE1	1228	3
ITA3_HUMAN	P26006	Integrin alpha-3	PE1	1	173
SP1_HUMAN	P08047	Transcription factor Sp1	PE1	3	24
ROS1_HUMAN	P08922	Proto-oncogene tyrosine-protein kinase ROS	PE1	9	196
PTN6_HUMAN	P29350	Tyrosine-protein phosphatase non-receptor type 6	PE1	9	196
HDAC5_HUMAN	Q9UQL6	Histone deacetylase 5	PE1	1	13
PKN3_HUMAN	Q6P5Z2	Serine/threonine-protein kinase N3	PE1	23	39
PLD1_HUMAN	Q13393	Phospholipase D1	PE1	1	50
DTNB_HUMAN	O60941	Dystrobrevin beta	PE1	2	21
ZEB1_HUMAN	P37275	Zinc finger E-box-binding homeobox 1	PE1	3	11
IF4E_HUMAN	P06730	Eukaryotic translation initiation factor 4E	PE1	1	96
4EBP1_HUMAN	Q13541	Eukaryotic translation initiation factor 4E-binding protein 1	PE1	1	50
4EBP2_HUMAN	Q13542	Eukaryotic translation initiation factor 4E-binding protein 2	PE1	1	15
RB_HUMAN	P06400	Retinoblastoma-associated protein	PE1	3	49
BTK_HUMAN	Q06187	Tyrosine-protein kinase BTK	PE1	1	4
SRBS2_HUMAN	O94875	Sorbin and SH3 domain-containing protein 2	PE1	1	91
SH3G2_HUMAN	Q99962	Endophilin-A1	PE1	1	4
PP1A_HUMAN	P62136	Serine/threonine-protein phosphatase PP1-alpha catalytic subunit	PE1	1	19
OPTN_HUMAN	Q96CV9	Optineurin	PE1	4	84
HD_HUMAN	P42858	Huntingtin	PE1	4	108
TBR1_HUMAN	Q16650	T-box brain protein 1	PE1	4	177
CSKP_HUMAN	O14936	Peripheral plasma membrane protein CASK	PE1	1	10
RP3A_HUMAN	Q9Y2J0	Rabphilin-3A	PE1	19	203
CASP7_HUMAN	P55210	Caspase-7	PE1	1	121
XIAP_HUMAN	P98170	E3 ubiquitin-protein ligase XIAP	PE1	1	121
CASP3_HUMAN	P42574	Caspase-3	PE1	1	121
MYPT1_HUMAN	O14974	Protein phosphatase 1 regulatory subunit 12A	PE1	1	19
DMPK_HUMAN	Q09013	Myotonin-protein kinase	PE1	7	98
P53_HUMAN	P04637	Cellular tumor antigen p53	PE1	3	11
CBP_HUMAN	Q92793	CREB-binding protein	PE1	3	11
SIN3A_HUMAN	Q96ST3	Paired amphipathic helix protein Sin3a	PE1	3	24
SORT_HUMAN	Q99523	Sortilin	PE1	35	193
GGA2_HUMAN	Q9UJY4	ADP-ribosylation factor-binding protein GGA2	PE1	1	44
DBLOH_HUMAN	Q9NR28	Diablo homolog, mitochondrial	PE1	6	109
BIRC2_HUMAN	Q13490	Baculoviral IAP repeat-containing protein 2	PE1	1	121
BIRC3_HUMAN	Q13489	Baculoviral IAP repeat-containing protein 3	PE1	1	121
LYN_HUMAN	P07948	Tyrosine-protein kinase Lyn	PE1	9	4
FAK1_HUMAN	Q05397	Focal adhesion kinase 1	PE1	9	4
ACTN2_HUMAN	P35609	Alpha-actinin-2	PE1	4	73
KCNA4_HUMAN	P22459	Potassium voltage-gated channel subfamily A member 4	PE1	13	10
KCNA5_HUMAN	P22460	Potassium voltage-gated channel subfamily A member 5	PE1	13	10
HIF1A_HUMAN	Q16665	Hypoxia-inducible factor 1-alpha	PE1	3	188
PSA7_HUMAN	O14818	Proteasome subunit alpha type-7	PE1	1	40
TNAP3_HUMAN	P21580	Tumor necrosis factor alpha-induced protein 3	PE1	1	7
NEMO_HUMAN	Q9Y6K9	NF-kappa-B essential modulator	PE1	1	6
TNIP1_HUMAN	Q15025	TNFAIP3-interacting protein 1	PE1	4	1
TNIP2_HUMAN	Q8NFZ5	TNFAIP3-interacting protein 2	PE1	1	7
TAXB1_HUMAN	Q86VP1	Tax1-binding protein 1	PE1	2	1
TRAF6_HUMAN	Q9Y4K3	TNF receptor-associated factor 6	PE1	1	59
M3K7_HUMAN	O43318	Mitogen-activated protein kinase kinase kinase 7	PE1	1	7
TAB1_HUMAN	Q15750	TGF-beta-activated kinase 1 and MAP3K7-binding protein 1	PE1	1	7
M3K14_HUMAN	Q99558	Mitogen-activated protein kinase kinase kinase 14	PE1	1	13
IKKA_HUMAN	O15111	Inhibitor of nuclear factor kappa-B kinase subunit alpha	PE1	1	7
ELP1_HUMAN	O95163	Elongator complex protein 1	PE1	3	78
SL9A1_HUMAN	P19634	Sodium/hydrogen exchanger 1	PE1	1	90
KAT5_HUMAN	Q92993	Histone acetyltransferase KAT5	PE1	4	58
APAF_HUMAN	O14727	Apoptotic protease-activating factor 1	PE1	1	170
CASP9_HUMAN	P55211	Caspase-9	PE1	1	121
SHC1_HUMAN	P29353	SHC-transforming protein 1	PE1	9	4
KHDR1_HUMAN	Q07666	KH domain-containing, RNA-binding, signal transduction-associated protein 1	PE1	1	163
FYN_HUMAN	P06241	Tyrosine-protein kinase Fyn	PE1	9	31
AP2M1_HUMAN	Q96CW1	AP-2 complex subunit mu	PE1	1	44
RBP1_HUMAN	Q15311	RalA-binding protein 1	PE1	2	1
NCF2_HUMAN	P19878	Neutrophil cytosol factor 2	PE1	11	26
NCF4_HUMAN	Q15080	Neutrophil cytosol factor 4	PE1	11	26
CDK3_HUMAN	Q00526	Cyclin-dependent kinase 3	PE1	1	49
CDKN3_HUMAN	Q16667	Cyclin-dependent kinase inhibitor 3	PE1	1	19
CDK2_HUMAN	P24941	Cyclin-dependent kinase 2	PE1	3	49
CDK1_HUMAN	P06493	Cyclin-dependent kinase 1	PE1	3	49
GEMI2_HUMAN	O14893	Gem-associated protein 2	PE1	7	83
SMN_HUMAN	Q16637	Survival motor neuron protein	PE1	7	98
RSMB_HUMAN	P14678	Small nuclear ribonucleoprotein-associated proteins B and B'	PE1	7	83
RUXG_HUMAN	P62308	Small nuclear ribonucleoprotein G	PE1	7	83
SNRPA_HUMAN	P09012	U1 small nuclear ribonucleoprotein A	PE1	7	17
GAR1_HUMAN	Q9NY12	H/ACA ribonucleoprotein complex subunit 1	PE1	7	83
FBRL_HUMAN	P22087	rRNA 2'-O-methyltransferase fibrillarin	PE1	1	83
HNRPU_HUMAN	Q00839	Heterogeneous nuclear ribonucleoprotein U	PE1	3	17
NOD1_HUMAN	Q9Y239	Nucleotide-binding oligomerization domain-containing protein 1	PE1	1	239
RIPK2_HUMAN	O43353	Receptor-interacting serine/threonine-protein kinase 2	PE1	1	7
GEMI4_HUMAN	P57678	Gem-associated protein 4	PE1	7	83
DDX20_HUMAN	Q9UHI6	Probable ATP-dependent RNA helicase DDX20	PE1	7	83
SYNEM_HUMAN	O15061	Synemin	PE1	1	73
AVEN_HUMAN	Q9NQS1	Cell death regulator Aven	PE1	1	170
PAIP1_HUMAN	Q9H074	Polyadenylate-binding protein-interacting protein 1	PE1	10	8
IF4B_HUMAN	P23588	Eukaryotic translation initiation factor 4B	PE1	1	96
EIF3A_HUMAN	Q14152	Eukaryotic translation initiation factor 3 subunit A	PE1	1	96
HSPB1_HUMAN	P04792	Heat shock protein beta-1	PE1	4	119
MKNK1_HUMAN	Q9BUB5	MAP kinase-interacting serine/threonine-protein kinase 1	PE1	1	96
CSK_HUMAN	P41240	Tyrosine-protein kinase CSK	PE1	9	4
RAF1_HUMAN	P04049	RAF proto-oncogene serine/threonine-protein kinase	PE1	1	48
1433F_HUMAN	Q04917	14-3-3 protein eta	PE1	1	82
NRIP1_HUMAN	P48552	Nuclear receptor-interacting protein 1	PE1	3	20
4EBP3_HUMAN	O60516	Eukaryotic translation initiation factor 4E-binding protein 3	PE1	14	15
MDM4_HUMAN	O15151	Protein Mdm4	PE1	1	48
MDM2_HUMAN	Q00987	E3 ubiquitin-protein ligase Mdm2	PE1	1	11
STAM2_HUMAN	O75886	Signal transducing adapter molecule 2	PE1	4	146
SYNRG_HUMAN	Q9UMZ2	Synergin gamma	PE1	1	44
RABE1_HUMAN	Q15276	Rab GTPase-binding effector protein 1	PE1	1	39
GGA1_HUMAN	Q9UJY5	ADP-ribosylation factor-binding protein GGA1	PE1	1	44
AIFM1_HUMAN	O95831	Apoptosis-inducing factor 1, mitochondrial	PE1	1	7
C8AP2_HUMAN	Q9UKL3	CASP8-associated protein 2	PE1	3	11
CASP8_HUMAN	Q14790	Caspase-8	PE1	1	121
FADD_HUMAN	Q13158	FAS-associated death domain protein	PE1	1	121
DFFA_HUMAN	O00273	DNA fragmentation factor subunit alpha	PE1	24	82
DFFB_HUMAN	O76075	DNA fragmentation factor subunit beta	PE1	24	82
LRP3_HUMAN	O75074	Low-density lipoprotein receptor-related protein 3	PE2	1	44
MPRI_HUMAN	P11717	Cation-independent mannose-6-phosphate receptor	PE1	1	44
MPRD_HUMAN	P20645	Cation-dependent mannose-6-phosphate receptor	PE1	4	44
GGA3_HUMAN	Q9NZ52	ADP-ribosylation factor-binding protein GGA3	PE1	1	44
RIPK1_HUMAN	Q13546	Receptor-interacting serine/threonine-protein kinase 1	PE1	1	7
NOD2_HUMAN	Q9HC29	Nucleotide-binding oligomerization domain-containing protein 2	PE1	1	1
CARD8_HUMAN	Q9Y2G2	Caspase recruitment domain-containing protein 8	PE1	304	239
1433S_HUMAN	P31947	14-3-3 protein sigma	PE1	1	82
BAX_HUMAN	Q07812	Apoptosis regulator BAX	PE1	1	170
BAD_HUMAN	Q92934	Bcl2-associated agonist of cell death	PE1	1	170
ARRB2_HUMAN	P32121	Beta-arrestin-2	PE1	1	50
TESK1_HUMAN	Q15569	Dual specificity testis-specific protein kinase 1	PE1	2	7
TNR1A_HUMAN	P19438	Tumor necrosis factor receptor superfamily member 1A	PE1	1	7
TRADD_HUMAN	Q15628	Tumor necrosis factor receptor type 1-associated DEATH domain protein	PE1	1	7
TRAF2_HUMAN	Q12933	TNF receptor-associated factor 2	PE1	2	59
TRAF3_HUMAN	Q13114	TNF receptor-associated factor 3	PE1	1	59
TRAF1_HUMAN	Q13077	TNF receptor-associated factor 1	PE1	2	59
CASPA_HUMAN	Q92851	Caspase-10	PE1	1	121
BAK_HUMAN	Q16611	Bcl-2 homologous antagonist/killer	PE1	1	170
VDAC1_HUMAN	P21796	Voltage-dependent anion-selective channel protein 1	PE1	1	170
UB2R1_HUMAN	P49427	Ubiquitin-conjugating enzyme E2 R1	PE1	1	49
TNR6_HUMAN	P25445	Tumor necrosis factor receptor superfamily member 6	PE1	1	121
B2L11_HUMAN	O43521	Bcl-2-like protein 11	PE1	1	170
DLRB1_HUMAN	Q9NP97	Dynein light chain roadblock-type 1	PE1	4	132
CDC42_HUMAN	P60953	Cell division control protein 42 homolog	PE1	1	26
PAK1_HUMAN	Q13153	Serine/threonine-protein kinase PAK 1	PE1	1	26
IQGA1_HUMAN	P46940	Ras GTPase-activating-like protein IQGAP1	PE1	1	7
WASP_HUMAN	P42768	Wiskott-Aldrich syndrome protein	PE1	1	91
E2AK2_HUMAN	P19525	Interferon-induced, double-stranded RNA-activated protein kinase	PE1	3	61
TNF10_HUMAN	P50591	Tumor necrosis factor ligand superfamily member 10	PE1	1	121
TR10B_HUMAN	O14763	Tumor necrosis factor receptor superfamily member 10B	PE1	1	121
TR10A_HUMAN	O00220	Tumor necrosis factor receptor superfamily member 10A	PE1	1	121
RASH_HUMAN	P01112	GTPase HRas	PE1	1	65
CASP1_HUMAN	P29466	Caspase-1	PE1	55	239
CAV1_HUMAN	Q03135	Caveolin-1	PE1	1	4
FGR_HUMAN	P09769	Tyrosine-protein kinase Fgr	PE1	9	4
NCK1_HUMAN	P16333	Cytoplasmic protein NCK1	PE1	9	31
A4_HUMAN	P05067	Amyloid-beta precursor protein	PE1	4	6
JIP1_HUMAN	Q9UQF2	C-Jun-amino-terminal kinase-interacting protein 1	PE1	1	113
CEAM1_HUMAN	P13688	Carcinoembryonic antigen-related cell adhesion molecule 1	PE1	91	153
CBL_HUMAN	P22681	E3 ubiquitin-protein ligase CBL	PE1	9	4
KSYK_HUMAN	P43405	Tyrosine-protein kinase SYK	PE1	9	4
LCK_HUMAN	P06239	Tyrosine-protein kinase Lck	PE1	9	4
BLK_HUMAN	P51451	Tyrosine-protein kinase Blk	PE1	9	4
CRKL_HUMAN	P46109	Crk-like protein	PE1	9	4
EGFR_HUMAN	P00533	Epidermal growth factor receptor	PE1	1	47
PAX1_HUMAN	P15863	Paired box protein Pax-1	PE1	2	36
MEOX1_HUMAN	P50221	Homeobox protein MOX-1	PE1	2	36
MEOX2_HUMAN	P50222	Homeobox protein MOX-2	PE1	2	36
PAX3_HUMAN	P23760	Paired box protein Pax-3	PE1	4	246
OSTF1_HUMAN	Q92882	Osteoclast-stimulating factor 1	PE1	2	1
FYB1_HUMAN	O15117	FYN-binding protein 1	PE1	9	121
LCP2_HUMAN	Q13094	Lymphocyte cytosolic protein 2	PE1	9	4
SORL_HUMAN	Q92673	Sortilin-related receptor	PE1	35	193
KPCI_HUMAN	P41743	Protein kinase C iota type	PE1	1	50
PAR6A_HUMAN	Q9NPB6	Partitioning defective 6 homolog alpha	PE1	1	50
PARD3_HUMAN	Q8TEW0	Partitioning defective 3 homolog	PE1	1	50
TGFR2_HUMAN	P37173	TGF-beta receptor type-2	PE1	4	175
DAXX_HUMAN	Q9UER7	Death domain-associated protein 6	PE1	3	11
AVR2A_HUMAN	P27037	Activin receptor type-2A	PE1	52	51
ENPL_HUMAN	P14625	Endoplasmin	PE1	1	67
IL6RA_HUMAN	P08887	Interleukin-6 receptor subunit alpha	PE1	35	193
BCR_HUMAN	P11274	Breakpoint cluster region protein	PE1	9	4
GRB2_HUMAN	P62993	Growth factor receptor-bound protein 2	PE1	1	31
HCK_HUMAN	P08631	Tyrosine-protein kinase HCK	PE1	9	4
1433T_HUMAN	P27348	14-3-3 protein theta	PE1	1	82
MEF2D_HUMAN	Q14814	Myocyte-specific enhancer factor 2D	PE1	3	11
RNF12_HUMAN	Q9NVW2	E3 ubiquitin-protein ligase RLIM	PE1	2	14
LDB2_HUMAN	O43679	LIM domain-binding protein 2	PE1	4	130
LDB1_HUMAN	Q86U70	LIM domain-binding protein 1	PE1	4	130
RBTN2_HUMAN	P25791	Rhombotin-2	PE1	2	1
RXRA_HUMAN	P19793	Retinoic acid receptor RXR-alpha	PE1	3	20
PNRC2_HUMAN	Q9NPJ4	Proline-rich nuclear receptor coactivator 2	PE1	3	20
STF1_HUMAN	Q13285	Steroidogenic factor 1	PE1	3	20
RARA_HUMAN	P10276	Retinoic acid receptor alpha	PE1	3	20
ERR1_HUMAN	P11474	Steroid hormone receptor ERR1	PE1	3	20
PPARA_HUMAN	Q07869	Peroxisome proliferator-activated receptor alpha	PE1	3	20
NCOR2_HUMAN	Q9Y618	Nuclear receptor corepressor 2	PE1	3	20
MUC1_HUMAN	P15941	Mucin-1	PE1	5	2
SRC_HUMAN	P12931	Proto-oncogene tyrosine-protein kinase Src	PE1	9	31
CXA1_HUMAN	P17302	Gap junction alpha-1 protein	PE1	1	2
RS19_HUMAN	P39019	40S ribosomal protein S19	PE1	1	13
SCNNB_HUMAN	P51168	Amiloride-sensitive sodium channel subunit beta	PE1	1	166
NEDD4_HUMAN	P46934	E3 ubiquitin-protein ligase NEDD4	PE1	1	138
SCNNA_HUMAN	P37088	Amiloride-sensitive sodium channel subunit alpha	PE1	1	166
SCNNG_HUMAN	P51170	Amiloride-sensitive sodium channel subunit gamma	PE1	1	166
CYBP_HUMAN	Q9HB71	Calcyclin-binding protein	PE1	1	60
SIAH1_HUMAN	Q8IUQ4	E3 ubiquitin-protein ligase SIAH1	PE1	2	213
SIAH2_HUMAN	O43255	E3 ubiquitin-protein ligase SIAH2	PE1	1	213
MPIP1_HUMAN	P30304	M-phase inducer phosphatase 1	PE1	1	49
CHK2_HUMAN	O96017	Serine/threonine-protein kinase Chk2	PE1	3	97
SH3K1_HUMAN	Q96B97	SH3 domain-containing kinase-binding protein 1	PE1	1	118
MET_HUMAN	P08581	Hepatocyte growth factor receptor	PE1	9	4
SH3G3_HUMAN	Q99963	Endophilin-A3	PE1	1	4
CD2AP_HUMAN	Q9Y5K6	CD2-associated protein	PE1	1	4
HGS_HUMAN	O14964	Hepatocyte growth factor-regulated tyrosine kinase substrate	PE1	2	21
VPS28_HUMAN	Q9UK41	Vacuolar protein sorting-associated protein 28 homolog	PE1	2	69
TS101_HUMAN	Q99816	Tumor susceptibility gene 101 protein	PE1	2	69
FGF2_HUMAN	P09038	Fibroblast growth factor 2	PE1	1	161
IQGA2_HUMAN	Q13576	Ras GTPase-activating-like protein IQGAP2	PE1	1	27
IF4A1_HUMAN	P60842	Eukaryotic initiation factor 4A-I	PE1	1	96
IF4A2_HUMAN	Q14240	Eukaryotic initiation factor 4A-II	PE1	1	96
IF5_HUMAN	P55010	Eukaryotic translation initiation factor 5	PE1	1	96
IF1AX_HUMAN	P47813	Eukaryotic translation initiation factor 1A, X-chromosomal	PE1	1	96
DDX21_HUMAN	Q9NR30	Nucleolar RNA helicase 2	PE1	1	17
JUN_HUMAN	P05412	Transcription factor AP-1	PE1	3	76
GDIR2_HUMAN	P52566	Rho GDP-dissociation inhibitor 2	PE1	1	121
RAC2_HUMAN	P15153	Ras-related C3 botulinum toxin substrate 2	PE1	1	26
RADI_HUMAN	P35241	Radixin	PE1	1	153
GDIR1_HUMAN	P52565	Rho GDP-dissociation inhibitor 1	PE1	1	121
MCF2_HUMAN	P10911	Proto-oncogene DBL	PE1	1	87
DHX9_HUMAN	Q08211	ATP-dependent RNA helicase A	PE1	7	17
NXF1_HUMAN	Q9UBU9	Nuclear RNA export factor 1	PE1	7	131
NUP98_HUMAN	P52948	Nuclear pore complex protein Nup98-Nup96	PE1	1	131
RAE1L_HUMAN	P78406	mRNA export factor	PE1	3	102
TNPO1_HUMAN	Q92973	Transportin-1	PE1	1	131
NU214_HUMAN	P35658	Nuclear pore complex protein Nup214	PE1	1	131
NUP62_HUMAN	P37198	Nuclear pore glycoprotein p62	PE1	2	21
HNRL1_HUMAN	Q9BUJ2	Heterogeneous nuclear ribonucleoprotein U-like protein 1	PE1	7	228
NU153_HUMAN	P49790	Nuclear pore complex protein Nup153	PE1	1	131
UBP7_HUMAN	Q93009	Ubiquitin carboxyl-terminal hydrolase 7	PE1	3	100
P73_HUMAN	O15350	Tumor protein p73	PE1	3	11
EP300_HUMAN	Q09472	Histone acetyltransferase p300	PE1	3	11
FLNC_HUMAN	Q14315	Filamin-C	PE1	4	73
SGCG_HUMAN	Q13326	Gamma-sarcoglycan	PE1	4	73
SGCD_HUMAN	Q92629	Delta-sarcoglycan	PE1	12	73
MEFV_HUMAN	O15553	Pyrin	PE1	1	55
ASC_HUMAN	Q9ULZ3	Apoptosis-associated speck-like protein containing a CARD	PE1	55	239
CLH2_HUMAN	P53675	Clathrin heavy chain 2	PE1	4	44
HIP1_HUMAN	O00291	Huntingtin-interacting protein 1	PE1	4	53
AP2A1_HUMAN	O95782	AP-2 complex subunit alpha-1	PE1	1	44
FBXW7_HUMAN	Q969H0	F-box/WD repeat-containing protein 7	PE1	3	56
CCNE1_HUMAN	P24864	G1/S-specific cyclin-E1	PE1	3	49
CIP4_HUMAN	Q15642	Cdc42-interacting protein 4	PE1	1	91
US6NL_HUMAN	Q92738	USP6 N-terminal-like protein	PE1	1	247
EPS8_HUMAN	Q12929	Epidermal growth factor receptor kinase substrate 8	PE1	1	247
FCGR1_HUMAN	P12314	High affinity immunoglobulin gamma Fc receptor I	PE1	5	124
TBA1A_HUMAN	Q71U36	Tubulin alpha-1A chain	PE1	1	7
HDAC6_HUMAN	Q9UBN7	Histone deacetylase 6	PE1	1	67
DCTN1_HUMAN	Q14203	Dynactin subunit 1	PE1	1	132
TBA4A_HUMAN	P68366	Tubulin alpha-4A chain	PE1	1	7
CSN3_HUMAN	Q9UNS2	COP9 signalosome complex subunit 3	PE1	1	23
ITB2_HUMAN	P05107	Integrin beta-2	PE1	6	153
GLUT4_HUMAN	P14672	Solute carrier family 2, facilitated glucose transporter member 4	PE1	1	11
ARC1B_HUMAN	O15143	Actin-related protein 2/3 complex subunit 1B	PE1	1	210
WASL_HUMAN	O00401	Neural Wiskott-Aldrich syndrome protein	PE1	1	91
PEX14_HUMAN	O75381	Peroxisomal membrane protein PEX14	PE1	1	74
PX11B_HUMAN	O96011	Peroxisomal membrane protein 11B	PE1	388	74
PEX19_HUMAN	P40855	Peroxisomal biogenesis factor 19	PE1	102	74
PEX13_HUMAN	Q92968	Peroxisomal membrane protein PEX13	PE1	48	74
PEX3_HUMAN	P56589	Peroxisomal biogenesis factor 3	PE1	102	74
PEX5_HUMAN	P50542	Peroxisomal targeting signal 1 receptor	PE1	48	74
PEX16_HUMAN	Q9Y5Y5	Peroxisomal membrane protein PEX16	PE1	5	74
PEX12_HUMAN	O00623	Peroxisome assembly protein 12	PE1	5	2
M3K5_HUMAN	Q99683	Mitogen-activated protein kinase kinase kinase 5	PE1	1	48
CREB1_HUMAN	P16220	Cyclic AMP-responsive element-binding protein 1	PE1	3	11
MTOR_HUMAN	P42345	Serine/threonine-protein kinase mTOR	PE1	1	50
PDPK1_HUMAN	O15530	3-phosphoinositide-dependent protein kinase 1	PE1	1	50
AKT1_HUMAN	P31749	RAC-alpha serine/threonine-protein kinase	PE1	1	50
KS6B1_HUMAN	P23443	Ribosomal protein S6 kinase beta-1	PE1	1	50
ADAP1_HUMAN	O75689	Arf-GAP with dual PH domain-containing protein 1	PE1	7	49
KC1A_HUMAN	P48729	Casein kinase I isoform alpha	PE1	1	15
ERF1_HUMAN	P62495	Eukaryotic peptide chain release factor subunit 1	PE1	1	32
HMGB1_HUMAN	P09429	High mobility group protein B1	PE1	3	70
PP14A_HUMAN	Q96A00	Protein phosphatase 1 regulatory subunit 14A	PE1	1	50
HMGB2_HUMAN	P26583	High mobility group protein B2	PE1	3	148
SYT11_HUMAN	Q9BT88	Synaptotagmin-11	PE1	6	174
RCC1_HUMAN	P18754	Regulator of chromosome condensation	PE1	1	98
ERF_HUMAN	P50548	ETS domain-containing transcription factor ERF	PE1	3	8
IRS1_HUMAN	P35568	Insulin receptor substrate 1	PE1	9	4
IRS2_HUMAN	Q9Y4H2	Insulin receptor substrate 2	PE1	9	4
MK14_HUMAN	Q16539	Mitogen-activated protein kinase 14	PE1	1	113
E2F6_HUMAN	O75461	Transcription factor E2F6	PE1	3	183
REEP5_HUMAN	Q00765	Receptor expression-enhancing protein 5	PE1	6	30
TYY1_HUMAN	P25490	Transcriptional repressor protein YY1	PE1	4	24
YAF2_HUMAN	Q8IY57	YY1-associated factor 2	PE1	2	183
TAF4_HUMAN	O00268	Transcription initiation factor TFIID subunit 4	PE1	3	57
WIPF1_HUMAN	O43516	WAS/WASL-interacting protein family member 1	PE1	1	91
ELMO1_HUMAN	Q92556	Engulfment and cell motility protein 1	PE1	1	31
SHIP1_HUMAN	Q92835	Phosphatidylinositol 3,4,5-trisphosphate 5-phosphatase 1	PE1	9	4
ASAP1_HUMAN	Q9ULH1	Arf-GAP with SH3 domain, ANK repeat and PH domain-containing protein 1	PE1	1	31
HNRPK_HUMAN	P61978	Heterogeneous nuclear ribonucleoprotein K	PE1	7	224
EVL_HUMAN	Q9UI08	Ena/VASP-like protein	PE1	1	91
3BP1_HUMAN	Q9Y3L3	SH3 domain-binding protein 1	PE1	1	91
WDCP_HUMAN	Q9H6R7	WD repeat and coiled-coil-containing protein	PE1	1	81
P85B_HUMAN	O00459	Phosphatidylinositol 3-kinase regulatory subunit beta	PE1	9	4
NUCL_HUMAN	P19338	Nucleolin	PE1	3	100
SF3B3_HUMAN	Q15393	Splicing factor 3B subunit 3	PE1	7	17
MD2L1_HUMAN	Q13257	Mitotic spindle assembly checkpoint protein MAD2A	PE1	3	101
INSR_HUMAN	P06213	Insulin receptor	PE1	9	4
BIRC7_HUMAN	Q96CA5	Baculoviral IAP repeat-containing protein 7	PE1	1	121
BIRC5_HUMAN	O15392	Baculoviral IAP repeat-containing protein 5	PE1	1	102
RANB9_HUMAN	Q96S59	Ran-binding protein 9	PE1	1	152
CALM1_HUMAN	P0DP23	Calmodulin-1	PE1	1	27
RALA_HUMAN	P11233	Ras-related protein Ral-A	PE1	1	39
CALM2_HUMAN	P0DP24	Calmodulin-2	PE1	1	27
CALM3_HUMAN	P0DP25	Calmodulin-3	PE1	1	27
RALB_HUMAN	P11234	Ras-related protein Ral-B	PE1	1	39
TGM2_HUMAN	P21980	Protein-glutamine gamma-glutamyltransferase 2	PE1	1	35
PLCD1_HUMAN	P51178	1-phosphatidylinositol 4,5-bisphosphate phosphodiesterase delta-1	PE1	1	39
SNP23_HUMAN	O00161	Synaptosomal-associated protein 23	PE1	6	18
TLK1_HUMAN	Q9UKI8	Serine/threonine-protein kinase tousled-like 1	PE1	3	164
WRN_HUMAN	Q14191	Werner syndrome ATP-dependent helicase	PE1	3	29
XRCC5_HUMAN	P13010	X-ray repair cross-complementing protein 5	PE1	3	100
XRCC6_HUMAN	P12956	X-ray repair cross-complementing protein 6	PE1	3	100
KS6B2_HUMAN	Q9UBS0	Ribosomal protein S6 kinase beta-2	PE1	1	50
EF2K_HUMAN	O00418	Eukaryotic elongation factor 2 kinase	PE1	1	113
KS6A1_HUMAN	Q15418	Ribosomal protein S6 kinase alpha-1	PE1	1	8
PIT1_HUMAN	P28069	Pituitary-specific positive transcription factor 1	PE1	4	20
ETS1_HUMAN	P14921	Protein C-ets-1	PE1	3	20
IKBA_HUMAN	P25963	NF-kappa-B inhibitor alpha	PE1	1	7
FBW1B_HUMAN	Q9UKB1	F-box/WD repeat-containing protein 11	PE1	1	105
CUL1_HUMAN	Q13616	Cullin-1	PE1	1	105
GAB2_HUMAN	Q9UQC2	GRB2-associated-binding protein 2	PE1	14	15
IL3RB_HUMAN	P32927	Cytokine receptor common subunit beta	PE1	9	4
XRCC2_HUMAN	O43543	DNA repair protein XRCC2	PE1	76	201
RA51D_HUMAN	O75771	DNA repair protein RAD51 homolog 4	PE1	2	1
CRYAA_HUMAN	P02489	Alpha-crystallin A chain	PE1	97	106
CRBB2_HUMAN	P43320	Beta-crystallin B2	PE1	97	106
CRGC_HUMAN	P07315	Gamma-crystallin C	PE1	97	106
CRYAB_HUMAN	P02511	Alpha-crystallin B chain	PE1	4	106
DDR2_HUMAN	Q16832	Discoidin domain-containing receptor 2	PE1	1	98
PIN1_HUMAN	Q13526	Peptidyl-prolyl cis-trans isomerase NIMA-interacting 1	PE1	2	1
TOP2A_HUMAN	P11388	DNA topoisomerase 2-alpha	PE1	3	100
VAV_HUMAN	P15498	Proto-oncogene vav	PE1	9	4
CRK_HUMAN	P46108	Adapter molecule crk	PE1	9	31
RPGF1_HUMAN	Q13905	Rap guanine nucleotide exchange factor 1	PE1	9	4
GRB10_HUMAN	Q13322	Growth factor receptor-bound protein 10	PE1	9	4
VWF_HUMAN	P04275	von Willebrand factor	PE1	12	42
GP1BA_HUMAN	P07359	Platelet glycoprotein Ib alpha chain	PE1	12	27
SYQ_HUMAN	P47897	Glutamine--tRNA ligase	PE1	2	1
HS90A_HUMAN	P07900	Heat shock protein HSP 90-alpha	PE1	1	62
SYDC_HUMAN	P14868	Aspartate--tRNA ligase, cytoplasmic	PE1	1	13
SYMC_HUMAN	P56192	Methionine--tRNA ligase, cytoplasmic	PE1	1	13
SYEP_HUMAN	P07814	Bifunctional glutamate/proline--tRNA ligase	PE1	1	7
SYIC_HUMAN	P41252	Isoleucine--tRNA ligase, cytoplasmic	PE1	1	7
CRADD_HUMAN	P78560	Death domain-containing protein CRADD	PE1	1	6
CASP2_HUMAN	P42575	Caspase-2	PE1	1	121
MED15_HUMAN	Q96RN5	Mediator of RNA polymerase II transcription subunit 15	PE1	21	56
SMAD2_HUMAN	Q15796	Mothers against decapentaplegic homolog 2	PE1	3	46
SMAD4_HUMAN	Q13485	Mothers against decapentaplegic homolog 4	PE1	1	46
SMAD3_HUMAN	P84022	Mothers against decapentaplegic homolog 3	PE1	3	46
MED24_HUMAN	O75448	Mediator of RNA polymerase II transcription subunit 24	PE1	21	56
SMAD1_HUMAN	Q15797	Mothers against decapentaplegic homolog 1	PE1	1	46
MED6_HUMAN	O75586	Mediator of RNA polymerase II transcription subunit 6	PE1	21	56
RFA1_HUMAN	P27694	Replication protein A 70 kDa DNA-binding subunit	PE1	3	29
CFTR_HUMAN	P13569	Cystic fibrosis transmembrane conductance regulator	PE1	25	90
CALX_HUMAN	P27824	Calnexin	PE1	6	71
MYOD1_HUMAN	P15172	Myoblast determination protein 1	PE1	4	135
SRF_HUMAN	P11831	Serum response factor	PE1	3	189
MYOG_HUMAN	P15173	Myogenin	PE1	4	135
CEBPB_HUMAN	P17676	CCAAT/enhancer-binding protein beta	PE1	3	76
KAP0_HUMAN	P10644	cAMP-dependent protein kinase type I-alpha regulatory subunit	PE1	1	111
AKAP1_HUMAN	Q92667	A-kinase anchor protein 1, mitochondrial	PE1	1	111
HTRA2_HUMAN	O43464	Serine protease HTRA2, mitochondrial	PE1	4	41
TSC2_HUMAN	P49815	Tuberin	PE1	1	50
1433G_HUMAN	P61981	14-3-3 protein gamma	PE1	1	58
FOXO3_HUMAN	O43524	Forkhead box protein O3	PE1	3	46
CDN1B_HUMAN	P46527	Cyclin-dependent kinase inhibitor 1B	PE1	3	49
3BP2_HUMAN	P78314	SH3 domain-binding protein 2	PE1	9	4
CD2_HUMAN	P06729	T-cell surface antigen CD2	PE1	9	160
CD2B2_HUMAN	O95400	CD2 antigen cytoplasmic tail-binding protein 2	PE1	7	19
YAP1_HUMAN	P46937	Transcriptional coactivator YAP1	PE1	1	177
PPIP1_HUMAN	O43586	Proline-serine-threonine phosphatase-interacting protein 1	PE1	4	1
PTN1_HUMAN	P18031	Tyrosine-protein phosphatase non-receptor type 1	PE1	1	196
WEE1_HUMAN	P30291	Wee1-like protein kinase	PE1	1	15
PK3CB_HUMAN	P42338	Phosphatidylinositol 4,5-bisphosphate 3-kinase catalytic subunit beta isoform	PE1	1	50
MMP14_HUMAN	P50281	Matrix metalloproteinase-14	PE1	12	169
C1QBP_HUMAN	Q07021	Complement component 1 Q subcomponent-binding protein, mitochondrial	PE1	10	95
ADA22_HUMAN	Q9P0K1	Disintegrin and metalloproteinase domain-containing protein 22	PE1	13	10
ADA23_HUMAN	O75077	Disintegrin and metalloproteinase domain-containing protein 23	PE1	1	185
PTH1R_HUMAN	Q03431	Parathyroid hormone/parathyroid hormone-related peptide receptor	PE1	1	27
MPIP3_HUMAN	P30307	M-phase inducer phosphatase 3	PE1	14	15
PLK1_HUMAN	P53350	Serine/threonine-protein kinase PLK1	PE1	3	11
KCNK3_HUMAN	O14649	Potassium channel subfamily K member 3	PE1	1	82
TERF1_HUMAN	P54274	Telomeric repeat-binding factor 1	PE1	15	16
MARE1_HUMAN	Q15691	Microtubule-associated protein RP/EB family member 1	PE1	1	231
APC_HUMAN	P25054	Adenomatous polyposis coli protein	PE1	1	232
PINX1_HUMAN	Q96BK5	PIN2/TERF1-interacting telomerase inhibitor 1	PE1	1	32
NDKA_HUMAN	P15531	Nucleoside diphosphate kinase A	PE1	4	87
TINF2_HUMAN	Q9BSI4	TERF1-interacting nuclear factor 2	PE1	15	16
DLG5_HUMAN	Q8TDM6	Disks large homolog 5	PE1	1	126
VINEX_HUMAN	O60504	Vinexin	PE1	2	1
GPVI_HUMAN	Q9HCN6	Platelet glycoprotein VI	PE1	9	160
SRS10_HUMAN	O75494	Serine/arginine-rich splicing factor 10	PE1	7	66
FUS_HUMAN	P35637	RNA-binding protein FUS	PE1	7	17
RBM8A_HUMAN	Q9Y5S9	RNA-binding protein 8A	PE1	10	8
REN3B_HUMAN	Q9BZI7	Regulator of nonsense transcripts 3B	PE1	10	8
RENT2_HUMAN	Q9HAU5	Regulator of nonsense transcripts 2	PE1	1	147
RHG32_HUMAN	A7KAX9	Rho GTPase-activating protein 32	PE1	9	4
GAB1_HUMAN	Q13480	GRB2-associated-binding protein 1	PE1	9	4
MAP1B_HUMAN	P46821	Microtubule-associated protein 1B	PE1	1	13
GAN_HUMAN	Q9H2C0	Gigaxonin	PE1	1	92
SKI_HUMAN	P12755	Ski oncogene	PE1	3	46
PLXB1_HUMAN	O43157	Plexin-B1	PE1	1	225
RND1_HUMAN	Q92730	Rho-related GTP-binding protein Rho6	PE1	1	26
CUX1_HUMAN	P39880	Homeobox protein cut-like 1	PE1	3	177
M4K1_HUMAN	Q92918	Mitogen-activated protein kinase kinase kinase kinase 1	PE1	9	4
M4K5_HUMAN	Q9Y4K4	Mitogen-activated protein kinase kinase kinase kinase 5	PE1	1	31
ATX1_HUMAN	P54253	Ataxin-1	PE1	4	144
CD11B_HUMAN	P21127	Cyclin-dependent kinase 11B	PE1	3	82
MPIP2_HUMAN	P30305	M-phase inducer phosphatase 2	PE1	14	15
BID_HUMAN	P55957	BH3-interacting domain death agonist	PE1	1	121
IL9R_HUMAN	Q01113	Interleukin-9 receptor	PE2	314	107
GCR_HUMAN	P04150	Glucocorticoid receptor	PE1	3	20
PTPRC_HUMAN	P08575	Receptor-type tyrosine-protein phosphatase C	PE1	9	160
PARP1_HUMAN	P09874	Poly [ADP-ribose] polymerase 1	PE1	3	100
PRP4_HUMAN	O43172	U4/U6 small nuclear ribonucleoprotein Prp4	PE1	7	83
PPIH_HUMAN	O43447	Peptidyl-prolyl cis-trans isomerase H	PE1	7	83
KAPCA_HUMAN	P17612	cAMP-dependent protein kinase catalytic subunit alpha	PE1	1	27
GRIA1_HUMAN	P42261	Glutamate receptor 1	PE1	1	10
SH22A_HUMAN	Q9NP31	SH2 domain-containing protein 2A	PE1	1	4
GRIA4_HUMAN	P48058	Glutamate receptor 4	PE1	1	10
KCC2A_HUMAN	Q9UQM7	Calcium/calmodulin-dependent protein kinase type II subunit alpha	PE1	4	34
M3K11_HUMAN	Q16584	Mitogen-activated protein kinase kinase kinase 11	PE1	1	113
M4K2_HUMAN	Q12851	Mitogen-activated protein kinase kinase kinase kinase 2	PE1	1	157
MARK3_HUMAN	P27448	MAP/microtubule affinity-regulating kinase 3	PE1	1	82
PKP2_HUMAN	Q99959	Plakophilin-2	PE1	2	64
TPD53_HUMAN	Q16890	Tumor protein D53	PE1	6	179
EEA1_HUMAN	Q15075	Early endosome antigen 1	PE1	4	79
RB22A_HUMAN	Q9UL26	Ras-related protein Rab-22A	PE1	6	79
RAB5A_HUMAN	P20339	Ras-related protein Rab-5A	PE1	6	79
MAGD1_HUMAN	Q9Y5V3	Melanoma-associated antigen D1	PE1	2	188
TRI38_HUMAN	O00635	E3 ubiquitin-protein ligase TRIM38	PE1	1	59
VDR_HUMAN	P11473	Vitamin D3 receptor	PE1	3	20
HAIR_HUMAN	O43593	Lysine-specific demethylase hairless	PE1	2	5
HNF4A_HUMAN	P41235	Hepatocyte nuclear factor 4-alpha	PE1	3	56
SRBP2_HUMAN	Q12772	Sterol regulatory element-binding protein 2	PE1	3	57
TRPS1_HUMAN	Q9UHF7	Zinc finger transcription factor Trps1	PE1	7	139
RNF4_HUMAN	P78317	E3 ubiquitin-protein ligase RNF4	PE1	4	202
GRN_HUMAN	P28799	Progranulin	PE1	2	22
PGBM_HUMAN	P98160	Basement membrane-specific heparan sulfate proteoglycan core protein	PE1	18	35
MYLIP_HUMAN	Q8WY64	E3 ubiquitin-protein ligase MYLIP	PE1	2	4
CNPY2_HUMAN	Q9Y2B0	Protein canopy homolog 2	PE1	1	1
PRLR_HUMAN	P16471	Prolactin receptor	PE1	9	4
KS6A5_HUMAN	O75582	Ribosomal protein S6 kinase alpha-5	PE1	1	38
TF65_HUMAN	Q04206	Transcription factor p65	PE1	3	7
KS6A4_HUMAN	O75676	Ribosomal protein S6 kinase alpha-4	PE1	1	113
MK03_HUMAN	P27361	Mitogen-activated protein kinase 3	PE1	1	113
TOLIP_HUMAN	Q9H0E2	Toll-interacting protein	PE1	4	34
TOM1_HUMAN	O60784	Target of Myb protein 1	PE1	4	1
FANCJ_HUMAN	Q9BX63	Fanconi anemia group J protein	PE1	3	29
PAXI1_HUMAN	Q6ZW49	PAX-interacting protein 1	PE1	1	85
TP53B_HUMAN	Q12888	TP53-binding protein 1	PE1	3	38
E2F1_HUMAN	Q01094	Transcription factor E2F1	PE1	3	49
TOPB1_HUMAN	Q92547	DNA topoisomerase 2-binding protein 1	PE1	3	29
RPB1_HUMAN	P24928	DNA-directed RNA polymerase II subunit RPB1	PE1	3	122
CTDP1_HUMAN	Q9Y5B0	RNA polymerase II subunit A C-terminal domain phosphatase	PE1	1	122
BMI1_HUMAN	P35226	Polycomb complex protein BMI-1	PE1	3	183
RYBP_HUMAN	Q8N488	RING1 and YY1-binding protein	PE1	4	119
PCGF2_HUMAN	P35227	Polycomb group RING finger protein 2	PE1	3	183
RA51B_HUMAN	O15315	DNA repair protein RAD51 homolog 2	PE1	76	97
H10_HUMAN	P07305	Histone H1.0	PE1	3	217
H2B1C_HUMAN	P62807	Histone H2B type 1-C/E/F/G/I	PE1	3	38
H4_HUMAN	P62805	Histone H4	PE1	3	38
H31_HUMAN	P68431	Histone H3.1	PE1	3	38
RGS3_HUMAN	P49796	Regulator of G-protein signaling 3	PE1	1	10
COP1_HUMAN	Q8NHY2	E3 ubiquitin-protein ligase COP1	PE1	1	23
JUND_HUMAN	P17535	Transcription factor jun-D	PE1	3	76
RAC1_HUMAN	P63000	Ras-related C3 botulinum toxin substrate 1	PE1	1	26
RHG15_HUMAN	Q53QZ3	Rho GTPase-activating protein 15	PE1	1	46
DAPK2_HUMAN	Q9UIK4	Death-associated protein kinase 2	PE1	1	85
DAPK3_HUMAN	O43293	Death-associated protein kinase 3	PE1	3	13
PAWR_HUMAN	Q96IZ0	PRKC apoptosis WT1 regulator protein	PE1	1	175
HUNIN_HUMAN	Q8IVG9	Humanin	PE1	1	182
ASPP2_HUMAN	Q13625	Apoptosis-stimulating of p53 protein 2	PE1	2	1
BAP31_HUMAN	P51572	B-cell receptor-associated protein 31	PE1	6	71
BCL2_HUMAN	P10415	Apoptosis regulator Bcl-2	PE1	1	170
PACN3_HUMAN	Q9UKS6	Protein kinase C and casein kinase substrate in neurons protein 3	PE1	1	163
ADA15_HUMAN	Q13444	Disintegrin and metalloproteinase domain-containing protein 15	PE1	1	163
SNX9_HUMAN	Q9Y5X1	Sorting nexin-9	PE1	1	163
SPAG5_HUMAN	Q96R06	Sperm-associated antigen 5	PE1	2	1
MD2L2_HUMAN	Q9UI95	Mitotic spindle assembly checkpoint protein MAD2B	PE1	3	101
ADAM9_HUMAN	Q13443	Disintegrin and metalloproteinase domain-containing protein 9	PE1	1	163
NFIL3_HUMAN	Q16649	Nuclear factor interleukin-3-regulated protein	PE1	3	76
ATF6A_HUMAN	P18850	Cyclic AMP-dependent transcription factor ATF-6 alpha	PE1	1	57
CR3L1_HUMAN	Q96BA8	Cyclic AMP-responsive element-binding protein 3-like protein 1	PE1	5	2
XBP1_HUMAN	P17861	X-box-binding protein 1	PE1	3	57
FANCG_HUMAN	O15287	Fanconi anemia group G protein	PE1	3	201
FANCA_HUMAN	O15360	Fanconi anemia group A protein	PE1	3	201
SPTN1_HUMAN	Q13813	Spectrin alpha chain, non-erythrocytic 1	PE1	1	88
FANCC_HUMAN	Q00597	Fanconi anemia group C protein	PE1	3	201
FANCF_HUMAN	Q9NPI8	Fanconi anemia group F protein	PE1	36	201
FANCE_HUMAN	Q9HB96	Fanconi anemia group E protein	PE1	36	201
ADA17_HUMAN	P78536	Disintegrin and metalloproteinase domain-containing protein 17	PE1	1	163
CBX3_HUMAN	Q13185	Chromobox protein homolog 3	PE1	3	102
TIF1B_HUMAN	Q13263	Transcription intermediary factor 1-beta	PE1	3	102
CBX5_HUMAN	P45973	Chromobox protein homolog 5	PE1	3	102
CD22_HUMAN	P20273	B-cell receptor CD22	PE1	9	160
PLCG1_HUMAN	P19174	1-phosphatidylinositol 4,5-bisphosphate phosphodiesterase gamma-1	PE1	9	4
ANM2_HUMAN	P55345	Protein arginine N-methyltransferase 2	PE1	7	228
ESR2_HUMAN	Q92731	Estrogen receptor beta	PE1	3	56
PRGR_HUMAN	P06401	Progesterone receptor	PE1	3	20
THB_HUMAN	P10828	Thyroid hormone receptor beta	PE1	3	20
NPM_HUMAN	P06748	Nucleophosmin	PE1	1	17
SCRB1_HUMAN	Q8WTV0	Scavenger receptor class B member 1	PE1	1	184
NCOA6_HUMAN	Q14686	Nuclear receptor coactivator 6	PE1	3	20
ANM1_HUMAN	Q99873	Protein arginine N-methyltransferase 1	PE1	7	20
ILF3_HUMAN	Q12906	Interleukin enhancer-binding factor 3	PE1	7	17
SHC3_HUMAN	Q92529	SHC-transforming protein 3	PE1	2	4
PICK1_HUMAN	Q9NRD5	PRKCA-binding protein	PE1	2	240
ASIC2_HUMAN	Q16515	Acid-sensing ion channel 2	PE1	273	240
ASIC1_HUMAN	P78348	Acid-sensing ion channel 1	PE1	273	240
APBB2_HUMAN	Q92870	Amyloid-beta A4 precursor protein-binding family B member 2	PE1	4	108
APLP2_HUMAN	Q06481	Amyloid-like protein 2	PE1	1	6
ACHA7_HUMAN	P36544	Neuronal acetylcholine receptor subunit alpha-7	PE1	340	185
P55G_HUMAN	Q92569	Phosphatidylinositol 3-kinase regulatory subunit gamma	PE1	9	4
CD19_HUMAN	P15391	B-lymphocyte antigen CD19	PE1	9	4
CING_HUMAN	Q9P2M7	Cingulin	PE1	14	15
ZO1_HUMAN	Q07157	Tight junction protein ZO-1	PE1	6	4
SMCA4_HUMAN	P51532	Transcription activator BRG1	PE1	3	89
SETB1_HUMAN	Q15047	Histone-lysine N-methyltransferase SETDB1	PE1	1	58
ERG_HUMAN	P11308	Transcriptional regulator ERG	PE1	1	17
BRCA2_HUMAN	P51587	Breast cancer type 2 susceptibility protein	PE1	3	29
SEM1_HUMAN	P60896	26S proteasome complex subunit SEM1	PE1	1	40
EPHB1_HUMAN	P54762	Ephrin type-B receptor 1	PE1	1	110
COTL1_HUMAN	Q14019	Coactosin-like protein	PE1	4	88
LOX5_HUMAN	P09917	Polyunsaturated fatty acid 5-lipoxygenase	PE1	1	1
HCD2_HUMAN	Q99714	3-hydroxyacyl-CoA dehydrogenase type-2	PE1	1	78
DNM3B_HUMAN	Q9UBC3	DNA (cytosine-5)-methyltransferase 3B	PE1	3	24
SUMO1_HUMAN	P63165	Small ubiquitin-related modifier 1	PE1	3	11
UBC9_HUMAN	P63279	SUMO-conjugating enzyme UBC9	PE1	3	11
ERBB4_HUMAN	Q15303	Receptor tyrosine-protein kinase erbB-4	PE1	9	47
DLG4_HUMAN	P78352	Disks large homolog 4	PE1	13	10
SNTB2_HUMAN	Q13425	Beta-2-syntrophin	PE1	13	10
DLG2_HUMAN	Q15700	Disks large homolog 2	PE1	13	10
DLG3_HUMAN	Q92796	Disks large homolog 3	PE1	13	10
IL7_HUMAN	P13232	Interleukin-7	PE1	9	107
IL7RA_HUMAN	P16871	Interleukin-7 receptor subunit alpha	PE1	9	107
IL2RG_HUMAN	P31785	Cytokine receptor common subunit gamma	PE1	9	4
FACD2_HUMAN	Q9BXW9	Fanconi anemia group D2 protein	PE1	3	29
AHR_HUMAN	P35869	Aryl hydrocarbon receptor	PE1	3	188
NCOA7_HUMAN	Q8NI08	Nuclear receptor coactivator 7	PE1	20	55
ARNT_HUMAN	P27540	Aryl hydrocarbon receptor nuclear translocator	PE1	1	188
ABCD1_HUMAN	P33897	ATP-binding cassette sub-family D member 1	PE1	211	74
ABCD3_HUMAN	P28288	ATP-binding cassette sub-family D member 3	PE1	211	74
SC23A_HUMAN	Q15436	Protein transport protein Sec23A	PE1	1	150
SC24B_HUMAN	O95487	Protein transport protein Sec24B	PE1	1	150
SC24C_HUMAN	P53992	Protein transport protein Sec24C	PE1	1	150
NCOA3_HUMAN	Q9Y6Q9	Nuclear receptor coactivator 3	PE1	3	20
IKKB_HUMAN	O14920	Inhibitor of nuclear factor kappa-B kinase subunit beta	PE1	1	7
NCOA2_HUMAN	Q15596	Nuclear receptor coactivator 2	PE1	3	20
NCOA1_HUMAN	Q15788	Nuclear receptor coactivator 1	PE1	3	20
ITCH_HUMAN	Q96J02	E3 ubiquitin-protein ligase Itchy homolog	PE1	1	146
PHAG1_HUMAN	Q9NWQ8	Phosphoprotein associated with glycosphingolipid-enriched microdomains 1	PE1	9	4
NHRF1_HUMAN	O14745	Na(+)/H(+) exchange regulatory cofactor NHE-RF1	PE1	25	90
APBB1_HUMAN	O00213	Amyloid-beta A4 precursor protein-binding family B member 1	PE1	7	17
APBB3_HUMAN	O95704	Amyloid-beta A4 precursor protein-binding family B member 3	PE1	1	4
GHR_HUMAN	P10912	Growth hormone receptor	PE1	9	4
THA_HUMAN	P10827	Thyroid hormone receptor alpha	PE1	3	20
IF2P_HUMAN	O60841	Eukaryotic translation initiation factor 5B	PE1	1	182
IF1AY_HUMAN	O14602	Eukaryotic translation initiation factor 1A, Y-chromosomal	PE1	3	144
IMA1_HUMAN	P52292	Importin subunit alpha-1	PE1	3	131
XPO2_HUMAN	P55060	Exportin-2	PE1	1	131
IMB1_HUMAN	Q14974	Importin subunit beta-1	PE1	3	131
RAN_HUMAN	P62826	GTP-binding nuclear protein Ran	PE1	4	53
XPA_HUMAN	P23025	DNA repair protein complementing XP-A cells	PE1	3	29
SYF1_HUMAN	Q9HCS7	Pre-mRNA-splicing factor SYF1	PE1	7	17
ERCC8_HUMAN	Q13216	DNA excision repair protein ERCC-8	PE1	1	23
ERCC6_HUMAN	Q03468	DNA excision repair protein ERCC-6	PE1	3	96
KPCZ_HUMAN	Q05513	Protein kinase C zeta type	PE1	1	50
PAR6B_HUMAN	Q9BYG5	Partitioning defective 6 homolog beta	PE1	1	50
PAR6G_HUMAN	Q9BYG4	Partitioning defective 6 homolog gamma	PE1	1	50
CDK4_HUMAN	P11802	Cyclin-dependent kinase 4	PE1	3	48
CDC37_HUMAN	Q16543	Hsp90 co-chaperone Cdc37	PE1	1	62
CDK6_HUMAN	Q00534	Cyclin-dependent kinase 6	PE1	1	48
NU107_HUMAN	P57740	Nuclear pore complex protein Nup107	PE1	4	117
NU133_HUMAN	Q8WUM0	Nuclear pore complex protein Nup133	PE1	4	117
NU160_HUMAN	Q12769	Nuclear pore complex protein Nup160	PE1	4	117
CENPC_HUMAN	Q03188	Centromere protein C	PE1	1	11
SNTB1_HUMAN	Q13884	Beta-1-syntrophin	PE1	13	10
PML_HUMAN	P29590	Protein PML	PE1	3	11
AKT2_HUMAN	P31751	RAC-beta serine/threonine-protein kinase	PE1	1	50
AKT3_HUMAN	Q9Y243	RAC-gamma serine/threonine-protein kinase	PE1	1	50
PAX5_HUMAN	Q02548	Paired box protein Pax-5	PE1	4	36
LMX1B_HUMAN	O60663	LIM homeobox transcription factor 1-beta	PE1	4	130
CD1B_HUMAN	P29016	T-cell surface glycoprotein CD1b	PE1	997	94
B2MG_HUMAN	P61769	Beta-2-microglobulin	PE1	117	94
ZFYV9_HUMAN	O95405	Zinc finger FYVE domain-containing protein 9	PE1	4	146
FKB1A_HUMAN	P62942	Peptidyl-prolyl cis-trans isomerase FKBP1A	PE1	1	165
IL4RA_HUMAN	P24394	Interleukin-4 receptor subunit alpha	PE1	9	4
IL4_HUMAN	P05112	Interleukin-4	PE1	9	4
FGF1_HUMAN	P05230	Fibroblast growth factor 1	PE1	41	161
FGFR2_HUMAN	P21802	Fibroblast growth factor receptor 2	PE1	41	161
PKN1_HUMAN	Q16512	Serine/threonine-protein kinase N1	PE1	2	1
RHOA_HUMAN	P61586	Transforming protein RhoA	PE1	1	26
CAN2_HUMAN	P17655	Calpain-2 catalytic subunit	PE1	1	6
CPNS1_HUMAN	P04632	Calpain small subunit 1	PE1	1	4
PK3CG_HUMAN	P48736	Phosphatidylinositol 4,5-bisphosphate 3-kinase catalytic subunit gamma isoform	PE1	9	65
I10R1_HUMAN	Q13651	Interleukin-10 receptor subunit alpha	PE1	5	2
IL10_HUMAN	P22301	Interleukin-10	PE1	8	3
ITB3_HUMAN	P05106	Integrin beta-3	PE1	1	173
ITAV_HUMAN	P06756	Integrin alpha-V	PE1	1	173
NXT1_HUMAN	Q9UKK6	NTF2-related export protein 1	PE1	7	131
CTNB1_HUMAN	P35222	Catenin beta-1	PE1	3	64
TF7L2_HUMAN	Q9NQB0	Transcription factor 7-like 2	PE1	4	5
FNTB_HUMAN	P49356	Protein farnesyltransferase subunit beta	PE1	1	65
FNTA_HUMAN	P49354	Protein farnesyltransferase/geranylgeranyltransferase type-1 subunit alpha	PE1	1	65
TFDP2_HUMAN	Q14188	Transcription factor Dp-2	PE1	3	49
E2F4_HUMAN	Q16254	Transcription factor E2F4	PE1	3	49
HLAC_HUMAN	P10321	HLA class I histocompatibility antigen, C alpha chain	PE1	1	94
INS_HUMAN	P01308	Insulin	PE1	1	172
IGHG4_HUMAN	P01861	Immunoglobulin heavy constant gamma 4	PE1	302	198
IGKC_HUMAN	P01834	Immunoglobulin kappa constant	PE1	302	198
ACTS_HUMAN	P68133	Actin, alpha skeletal muscle	PE1	1	88
GELS_HUMAN	P06396	Gelsolin	PE1	4	25
FCGRN_HUMAN	P55899	IgG receptor FcRn large subunit p51	PE1	5	3
UB2L3_HUMAN	P68036	Ubiquitin-conjugating enzyme E2 L3	PE1	1	14
HLAB_HUMAN	P01889	HLA class I histocompatibility antigen, B alpha chain	PE1	1	32
IGHG1_HUMAN	P01857	Immunoglobulin heavy constant gamma 1	PE1	825	160
DQB1_HUMAN	P01920	HLA class II histocompatibility antigen, DQ beta 1 chain	PE1	491	160
DQA1_HUMAN	P01909	HLA class II histocompatibility antigen, DQ alpha 1 chain	PE1	1	160
FA8_HUMAN	P00451	Coagulation factor VIII	PE1	38	42
KV320_HUMAN	P01619	Immunoglobulin kappa variable 3-20	PE1	822	42
DRB_HUMAN	P01911	HLA class II histocompatibility antigen, DRB1 beta chain	PE1	6	1
DRA_HUMAN	P01903	HLA class II histocompatibility antigen, DR alpha chain	PE1	6	1
HLAA_HUMAN	P04439	HLA class I histocompatibility antigen, A alpha chain	PE1	1	94
BARD1_HUMAN	Q99728	BRCA1-associated RING domain protein 1	PE1	3	29
VTDB_HUMAN	P02774	Vitamin D-binding protein	PE1	1	34
NCF1_HUMAN	P14598	Neutrophil cytosol factor 1	PE1	1	26
LV208_HUMAN	P01709	Immunoglobulin lambda variable 2-8	PE1	823	160
IGLC1_HUMAN	P0CG04	Immunoglobulin lambda constant 1	PE1	883	160
HV333_HUMAN	P01772	Immunoglobulin heavy variable 3-33	PE1	824	160
HBG2_HUMAN	P69892	Hemoglobin subunit gamma-2	PE1	218	221
HBA_HUMAN	P69905	Hemoglobin subunit alpha	PE1	1	221
ETFA_HUMAN	P13804	Electron transfer flavoprotein subunit alpha, mitochondrial	PE1	4	85
ETFB_HUMAN	P38117	Electron transfer flavoprotein subunit beta	PE1	186	85
CKS1_HUMAN	P61024	Cyclin-dependent kinases regulatory subunit 1	PE1	2	49
MAX_HUMAN	P61244	Protein max	PE1	1	39
MYC_HUMAN	P01106	Myc proto-oncogene protein	PE1	3	13
DMA_HUMAN	P28067	HLA class II histocompatibility antigen, DM alpha chain	PE1	184	1
DMB_HUMAN	P28068	HLA class II histocompatibility antigen, DM beta chain	PE1	184	1
IF4G2_HUMAN	P78344	Eukaryotic translation initiation factor 4 gamma 2	PE1	1	96
MT1H_HUMAN	P80294	Metallothionein-1H	PE1	258	221
DNJC1_HUMAN	Q96KC8	DnaJ homolog subfamily C member 1	PE1	12	2
AACT_HUMAN	P01011	Alpha-1-antichymotrypsin	PE1	12	42
LRP12_HUMAN	Q9Y561	Low-density lipoprotein receptor-related protein 12	PE1	4	6
MYOTI_HUMAN	Q9UBF9	Myotilin	PE1	4	73
SNAPN_HUMAN	O95295	SNARE-associated protein Snapin	PE1	2	168
RACK1_HUMAN	P63244	Receptor of activated protein C kinase 1	PE1	1	50
NRK2_HUMAN	Q9NPI5	Nicotinamide riboside kinase 2	PE1	4	6
NRCAM_HUMAN	Q92823	Neuronal cell adhesion molecule	PE1	35	244
HS12A_HUMAN	O43301	Heat shock 70 kDa protein 12A	PE1	35	244
FEM1B_HUMAN	Q9UK73	Protein fem-1 homolog B	PE1	1	4
K0319_HUMAN	Q5VV43	Dyslexia-associated protein KIAA0319	PE1	1	4
SH2B1_HUMAN	Q9NRF2	SH2B adapter protein 1	PE1	8	4
MACF1_HUMAN	Q9UPN3	Microtubule-actin cross-linking factor 1, isoforms 1/2/3/5	PE1	1	152
MAGI3_HUMAN	Q5TCQ9	Membrane-associated guanylate kinase, WW and PDZ domain-containing protein 3	PE1	13	10
ITSN2_HUMAN	Q9NZM3	Intersectin-2	PE1	1	91
SYNJ2_HUMAN	O15056	Synaptojanin-2	PE1	1	4
VP13D_HUMAN	Q5THJ4	Vacuolar protein sorting-associated protein 13D	PE1	1443	121
MADD_HUMAN	Q8WXG6	MAP kinase-activating death domain protein	PE1	2150	121
HECD1_HUMAN	Q9ULT8	E3 ubiquitin-protein ligase HECTD1	PE1	1	14
IGSF1_HUMAN	Q8N6C5	Immunoglobulin superfamily member 1	PE1	52	51
RBP10_HUMAN	Q6VN20	Ran-binding protein 10	PE1	4	152
CKAP5_HUMAN	Q14008	Cytoskeleton-associated protein 5	PE1	1	242
PTPR2_HUMAN	Q92932	Receptor-type tyrosine-protein phosphatase N2	PE1	71	242
FNBP4_HUMAN	Q8N3X1	Formin-binding protein 4	PE1	1	158
PLXA2_HUMAN	O75051	Plexin-A2	PE1	717	158
UBP2L_HUMAN	Q14157	Ubiquitin-associated protein 2-like	PE1	10	8
CEMIP_HUMAN	Q8WUJ3	Cell migration-inducing and hyaluronan-binding protein	PE1	2121	158
TTC28_HUMAN	Q96AY4	Tetratricopeptide repeat protein 28	PE1	199	176
ZN862_HUMAN	O60290	Zinc finger protein 862	PE2	199	176
PDC6I_HUMAN	Q8WUM4	Programmed cell death 6-interacting protein	PE1	4	69
AT7L1_HUMAN	Q9ULK2	Ataxin-7-like protein 1	PE1	2	3
PDZD2_HUMAN	O15018	PDZ domain-containing protein 2	PE1	1	42
NRX1A_HUMAN	Q9ULB1	Neurexin-1	PE1	19	207
SI1L1_HUMAN	O43166	Signal-induced proliferation-associated 1-like protein 1	PE1	14	15
MYO16_HUMAN	Q9Y6X6	Unconventional myosin-XVI	PE1	19	91
SR140_HUMAN	O15042	U2 snRNP-associated SURP motif-containing protein	PE1	7	66
TBCD4_HUMAN	O60343	TBC1 domain family member 4	PE1	1	82
EP400_HUMAN	Q96L91	E1A-binding protein p400	PE1	4	114
TET2_HUMAN	Q6N021	Methylcytosine dioxygenase TET2	PE1	3	76
RBM12_HUMAN	Q9NTZ6	RNA-binding protein 12	PE1	7	8
PLXD1_HUMAN	Q9Y4D7	Plexin-D1	PE1	2854	225
SWP70_HUMAN	Q9UH65	Switch-associated protein 70	PE1	1	86
CELR3_HUMAN	Q9NYQ7	Cadherin EGF LAG seven-pass G-type receptor 3	PE1	1	86
RRP12_HUMAN	Q5JTH9	RRP12-like protein	PE1	7	139
WHRN_HUMAN	Q9P202	Whirlin	PE1	1	1
LRP4_HUMAN	O75096	Low-density lipoprotein receptor-related protein 4	PE1	433	1
DYST_HUMAN	Q03001	Dystonin	PE1	1	88
CTR9_HUMAN	Q6PD62	RNA polymerase-associated protein CTR9 homolog	PE1	3	127
CNTP2_HUMAN	Q9UHC6	Contactin-associated protein-like 2	PE1	1	244
ZMIZ1_HUMAN	Q9ULJ6	Zinc finger MIZ domain-containing protein 1	PE1	3	43
TRIPC_HUMAN	Q14669	E3 ubiquitin-protein ligase TRIP12	PE1	1	86
CSTN1_HUMAN	O94985	Calsyntenin-1	PE1	1	145
SLK_HUMAN	Q9H2G2	STE20-like serine/threonine-protein kinase	PE1	67	145
GANP_HUMAN	O60318	Germinal-center associated nuclear protein	PE1	1	86
BAHC1_HUMAN	Q9P281	BAH and coiled-coil domain-containing protein 1	PE1	2709	145
NRX2A_HUMAN	Q9P2S2	Neurexin-2	PE2	81	207
ASAP2_HUMAN	O43150	Arf-GAP with SH3 domain, ANK repeat and PH domain-containing protein 2	PE1	1	31
THS7A_HUMAN	Q9UPZ6	Thrombospondin type-1 domain-containing protein 7A	PE1	5	2
UN13A_HUMAN	Q9UPW8	Protein unc-13 homolog A	PE2	77	203
E41L3_HUMAN	Q9Y2J2	Band 4.1-like protein 3	PE1	1	10
CK5P2_HUMAN	Q96SN8	CDK5 regulatory subunit-associated protein 2	PE1	1	1
ABCA2_HUMAN	Q9BZC7	ATP-binding cassette sub-family A member 2	PE1	7	214
CE152_HUMAN	O94986	Centrosomal protein of 152 kDa	PE1	1	8
MAGI2_HUMAN	Q86UL8	Membrane-associated guanylate kinase, WW and PDZ domain-containing protein 2	PE1	13	10
DSCL1_HUMAN	Q8TD84	Down syndrome cell adhesion molecule-like protein 1	PE1	248	10
PLCL2_HUMAN	Q9UPR0	Inactive phospholipase C-like protein 2	PE1	248	4
ARHGB_HUMAN	O15085	Rho guanine nucleotide exchange factor 11	PE1	11	26
PLXB3_HUMAN	Q9ULL4	Plexin-B3	PE1	1	247
TICN2_HUMAN	Q92563	Testican-2	PE1	450	210
CUL7_HUMAN	Q14999	Cullin-7	PE1	1	247
CUL9_HUMAN	Q8IWT3	Cullin-9	PE1	1	247
BTBD3_HUMAN	Q9Y2F9	BTB/POZ domain-containing protein 3	PE1	4	126
MED13_HUMAN	Q9UHV7	Mediator of RNA polymerase II transcription subunit 13	PE1	21	56
MED23_HUMAN	Q9ULK4	Mediator of RNA polymerase II transcription subunit 23	PE1	21	56
PUM2_HUMAN	Q8TB72	Pumilio homolog 2	PE1	10	8
FOXJ3_HUMAN	Q9UPW0	Forkhead box protein J3	PE1	21	56
FRPD4_HUMAN	Q14CM0	FERM and PDZ domain-containing protein 4	PE1	13	10
STK36_HUMAN	Q9NRP7	Serine/threonine-protein kinase 36	PE1	1	1
WDTC1_HUMAN	Q8N5D0	WD and tetratricopeptide repeats protein 1	PE1	1	23
SEM6A_HUMAN	Q9H2E6	Semaphorin-6A	PE1	1	91
MAST2_HUMAN	Q6P0Q8	Microtubule-associated serine/threonine-protein kinase 2	PE1	1	172
SRBS1_HUMAN	Q9BX66	Sorbin and SH3 domain-containing protein 1	PE1	1	4
SH3R1_HUMAN	Q7Z6J0	E3 ubiquitin-protein ligase SH3RF1	PE1	2	91
CRNS1_HUMAN	A5YM72	Carnosine synthase 1	PE1	535	86
K1549_HUMAN	Q9HCM3	UPF0606 protein KIAA1549	PE1	1	120
MYO5B_HUMAN	Q9ULV0	Unconventional myosin-Vb	PE1	1	79
CAPS1_HUMAN	Q9ULU8	Calcium-dependent secretion activator 1	PE1	2	1
MBD5_HUMAN	Q9P267	Methyl-CpG-binding domain protein 5	PE1	4	120
CAHD1_HUMAN	Q5VU97	VWFA and cache domain-containing protein 1	PE2	4	7
BICRL_HUMAN	Q6AI39	BRD4-interacting chromatin-remodeling complex-associated protein-like	PE1	2	140
THS7B_HUMAN	Q9C0I4	Thrombospondin type-1 domain-containing protein 7B	PE2	5	2
MAST3_HUMAN	O60307	Microtubule-associated serine/threonine-protein kinase 3	PE1	14	15
CNTP4_HUMAN	Q9C0A0	Contactin-associated protein-like 4	PE1	14	152
TNG6_HUMAN	Q9C0B7	Transport and Golgi organization protein 6 homolog	PE1	1	152
FBX21_HUMAN	O94952	F-box only protein 21	PE2	1	152
MEG10_HUMAN	Q96KG7	Multiple epidermal growth factor-like domains protein 10	PE1	1	152
DHX16_HUMAN	O60231	Pre-mRNA-splicing factor ATP-dependent RNA helicase DHX16	PE1	7	17
U520_HUMAN	O75643	U5 small nuclear ribonucleoprotein 200 kDa helicase	PE1	7	17
THRB_HUMAN	P00734	Prothrombin	PE1	38	42
RAD51_HUMAN	Q06609	DNA repair protein RAD51 homolog 1	PE1	3	29
K2C8_HUMAN	P05787	Keratin, type II cytoskeletal 8	PE1	2	21
PTN11_HUMAN	Q06124	Tyrosine-protein phosphatase non-receptor type 11	PE1	9	196
CBLB_HUMAN	Q13191	E3 ubiquitin-protein ligase CBL-B	PE1	9	4
VAV3_HUMAN	Q9UKW4	Guanine nucleotide exchange factor VAV3	PE1	9	4
VAV2_HUMAN	P52735	Guanine nucleotide exchange factor VAV2	PE1	1	4
K1C18_HUMAN	P05783	Keratin, type I cytoskeletal 18	PE1	2	21
CD59_HUMAN	P13987	CD59 glycoprotein	PE1	9	211
PP2BA_HUMAN	Q08209	Serine/threonine-protein phosphatase 2B catalytic subunit alpha isoform	PE1	1	4
ANXA2_HUMAN	P07355	Annexin A2	PE1	1	129
WDR1_HUMAN	O75083	WD repeat-containing protein 1	PE1	1	28
SRC8_HUMAN	Q14247	Src substrate cortactin	PE1	1	4
BIP_HUMAN	P11021	Endoplasmic reticulum chaperone BiP	PE1	1	71
SPTB2_HUMAN	Q01082	Spectrin beta chain, non-erythrocytic 1	PE1	3	88
ANM5_HUMAN	O14744	Protein arginine N-methyltransferase 5	PE1	7	24
DREB_HUMAN	Q16643	Drebrin	PE1	1	7
MYH9_HUMAN	P35579	Myosin-9	PE1	1	129
MTCH1_HUMAN	Q9NZJ7	Mitochondrial carrier homolog 1	PE1	1	6
ZFY16_HUMAN	Q7Z3T8	Zinc finger FYVE domain-containing protein 16	PE1	4	1
SNX18_HUMAN	Q96RF0	Sorting nexin-18	PE1	1	163
SOS2_HUMAN	Q07890	Son of sevenless homolog 2	PE1	1	4
ANGL3_HUMAN	Q9Y5C1	Angiopoietin-related protein 3	PE1	12	173
CASC3_HUMAN	O15234	Protein CASC3	PE1	10	8
IF4A3_HUMAN	P38919	Eukaryotic initiation factor 4A-III	PE1	3	8
MGN_HUMAN	P61326	Protein mago nashi homolog	PE1	10	8
ERAP1_HUMAN	Q9NZ08	Endoplasmic reticulum aminopeptidase 1	PE1	35	193
L2GL1_HUMAN	Q15334	Lethal(2) giant larvae protein homolog 1	PE1	1	7
MYH10_HUMAN	P35580	Myosin-10	PE1	1	129
RRP5_HUMAN	Q14690	Protein RRP5 homolog	PE1	7	219
NFKB1_HUMAN	P19838	Nuclear factor NF-kappa-B p105 subunit	PE1	3	7
BAG1_HUMAN	Q99933	BAG family molecular chaperone regulator 1	PE1	1	67
F10A1_HUMAN	P50502	Hsc70-interacting protein	PE1	1	67
ACTN1_HUMAN	P12814	Alpha-actinin-1	PE1	1	73
P63_HUMAN	Q9H3D4	Tumor protein 63	PE1	3	11
ASPP1_HUMAN	Q96KQ4	Apoptosis-stimulating of p53 protein 1	PE1	2	1
ITB5_HUMAN	P18084	Integrin beta-5	PE1	1	173
TNS2_HUMAN	Q63HR2	Tensin-2	PE1	2	3
RBGP1_HUMAN	Q9Y3P9	Rab GTPase-activating protein 1	PE1	1	55
ITB7_HUMAN	P26010	Integrin beta-7	PE1	1	153
ANS1B_HUMAN	Q7Z6G8	Ankyrin repeat and sterile alpha motif domain-containing protein 1B	PE1	1	4
GULP1_HUMAN	Q9UBP9	PTB domain-containing engulfment adapter protein 1	PE1	1	153
RGS12_HUMAN	O14924	Regulator of G-protein signaling 12	PE1	11	33
4ET_HUMAN	Q9NRA8	Eukaryotic translation initiation factor 4E transporter	PE1	10	8
ELOB_HUMAN	Q15370	Elongin-B	PE1	1	23
ELOC_HUMAN	Q15369	Elongin-C	PE1	1	23
VHL_HUMAN	P40337	von Hippel-Lindau disease tumor suppressor	PE1	1	32
CEBPZ_HUMAN	Q03701	CCAAT/enhancer-binding protein zeta	PE1	3	7
PBX1_HUMAN	P40424	Pre-B-cell leukemia transcription factor 1	PE1	3	70
HXB1_HUMAN	P14653	Homeobox protein Hox-B1	PE1	3	70
HDA11_HUMAN	Q96DB2	Histone deacetylase 11	PE1	1	49
HDAC3_HUMAN	O15379	Histone deacetylase 3	PE1	3	20
HDA10_HUMAN	Q969S8	Polyamine deacetylase HDAC10	PE1	3	108
HDAC2_HUMAN	Q92769	Histone deacetylase 2	PE1	3	24
HDAC1_HUMAN	Q13547	Histone deacetylase 1	PE1	3	24
DEK_HUMAN	P35659	Protein DEK	PE1	3	96
NCKP1_HUMAN	Q9Y2A7	Nck-associated protein 1	PE1	19	91
CYFP2_HUMAN	Q96F07	Cytoplasmic FMR1-interacting protein 2	PE1	1	91
WASF2_HUMAN	Q9Y6W5	Wiskott-Aldrich syndrome protein family member 2	PE1	1	91
NIN_HUMAN	Q8N4C6	Ninein	PE1	1	132
NEBU_HUMAN	P20929	Nebulin	PE1	4	73
CYFP1_HUMAN	Q7L576	Cytoplasmic FMR1-interacting protein 1	PE1	1	91
HSP7C_HUMAN	P11142	Heat shock cognate 71 kDa protein	PE1	1	67
CADH1_HUMAN	P12830	Cadherin-1	PE1	1	64
CTNA1_HUMAN	P35221	Catenin alpha-1	PE1	1	64
DCAF7_HUMAN	P61962	DDB1- and CUL4-associated factor 7	PE1	1	205
MARK2_HUMAN	Q7KZI7	Serine/threonine-protein kinase MARK2	PE1	1	50
MARK4_HUMAN	Q96L34	MAP/microtubule affinity-regulating kinase 4	PE1	1	50
STK11_HUMAN	Q15831	Serine/threonine-protein kinase STK11	PE1	1	48
STRAB_HUMAN	Q9C0K7	STE20-related kinase adapter protein beta	PE1	1	149
FKBP5_HUMAN	Q13451	Peptidyl-prolyl cis-trans isomerase FKBP5	PE1	1	67
CAB39_HUMAN	Q9Y376	Calcium-binding protein 39	PE1	1	149
STRAA_HUMAN	Q7RTN6	STE20-related kinase adapter protein alpha	PE1	1	149
USP9X_HUMAN	Q93008	Probable ubiquitin carboxyl-terminal hydrolase FAF-X	PE1	1	1
TBG1_HUMAN	P23258	Tubulin gamma-1 chain	PE1	1	101
KIF23_HUMAN	Q02241	Kinesin-like protein KIF23	PE1	1	19
SQSTM_HUMAN	Q13501	Sequestosome-1	PE1	1	239
PNMA1_HUMAN	Q8ND90	Paraneoplastic antigen Ma1	PE1	2	1
CADH5_HUMAN	P33151	Cadherin-5	PE1	1	64
VGFR2_HUMAN	P35968	Vascular endothelial growth factor receptor 2	PE1	9	4
AATF_HUMAN	Q9NY61	Protein AATF	PE1	4	49
TAU_HUMAN	P10636	Microtubule-associated protein tau	PE1	1	50
RPB3_HUMAN	P19387	DNA-directed RNA polymerase II subunit RPB3	PE1	1	122
ATF4_HUMAN	P18848	Cyclic AMP-dependent transcription factor ATF-4	PE1	3	76
NBN_HUMAN	O60934	Nibrin	PE1	3	29
INCE_HUMAN	Q9NQS7	Inner centromere protein	PE1	3	102
CD72_HUMAN	P21854	B-cell differentiation antigen CD72	PE1	5	2
CD5_HUMAN	P06127	T-cell surface glycoprotein CD5	PE1	9	160
HDAC4_HUMAN	P56524	Histone deacetylase 4	PE1	14	15
MEF2A_HUMAN	Q02078	Myocyte-specific enhancer factor 2A	PE1	3	11
MEF2C_HUMAN	Q06413	Myocyte-specific enhancer factor 2C	PE1	1	11
HACE1_HUMAN	Q8IYU2	E3 ubiquitin-protein ligase HACE1	PE1	3	20
DHX37_HUMAN	Q8IY37	Probable ATP-dependent RNA helicase DHX37	PE1	2	158
KATIP_HUMAN	O60303	Katanin-interacting protein	PE1	1	4
NFAT5_HUMAN	O94916	Nuclear factor of activated T-cells 5	PE1	3	104
NAV1_HUMAN	Q8NEY1	Neuron navigator 1	PE1	14	15
TASOR_HUMAN	Q9UK61	Protein TASOR	PE1	1	139
RESF1_HUMAN	Q9HCM1	Retroelement silencing factor 1	PE1	1	21
SPTN2_HUMAN	O15020	Spectrin beta chain, non-erythrocytic 2	PE1	1	88
IF140_HUMAN	Q96RY7	Intraflagellar transport protein 140 homolog	PE1	49	9
PPR26_HUMAN	Q5T8A7	Protein phosphatase 1 regulatory subunit 26	PE1	1	19
CLU_HUMAN	O75153	Clustered mitochondria protein homolog	PE1	45	112
TSYL4_HUMAN	Q9UJ04	Testis-specific Y-encoded-like protein 4	PE1	2	1
SCAPE_HUMAN	Q9BY12	S phase cyclin A-associated protein in the endoplasmic reticulum	PE1	4	106
RGAP1_HUMAN	Q9H0H5	Rac GTPase-activating protein 1	PE1	1	19
SPTN4_HUMAN	Q9H254	Spectrin beta chain, non-erythrocytic 4	PE1	1	242
UACA_HUMAN	Q9BZF9	Uveal autoantigen with coiled-coil domains and ankyrin repeats	PE1	1	2
CEP57_HUMAN	Q86XR8	Centrosomal protein of 57 kDa	PE1	2	21
SART3_HUMAN	Q15020	Squamous cell carcinoma antigen recognized by T-cells 3	PE1	7	83
ALMS1_HUMAN	Q8TCU4	Alstrom syndrome protein 1	PE1	10	8
VWA8_HUMAN	A3KMH1	von Willebrand factor A domain-containing protein 8	PE1	525	152
MF2L2_HUMAN	Q86YR7	Probable guanine nucleotide exchange factor MCF2L2	PE2	1	152
TAOK2_HUMAN	Q9UL54	Serine/threonine-protein kinase TAO2	PE1	1	7
BAHD1_HUMAN	Q8TBE0	Bromo adjacent homology domain-containing 1 protein	PE1	2	24
SYAM_HUMAN	Q5JTZ9	Alanine--tRNA ligase, mitochondrial	PE1	1	95
ZNFX1_HUMAN	Q9P2E3	NFX1-type zinc finger-containing protein 1	PE2	1	152
T132A_HUMAN	Q24JP5	Transmembrane protein 132A	PE1	1	152
CAPS2_HUMAN	Q86UW7	Calcium-dependent secretion activator 2	PE1	1	14
SHOT1_HUMAN	A0MZ66	Shootin-1	PE1	1	52
HMGA1_HUMAN	P17096	High mobility group protein HMG-I/HMG-Y	PE1	3	38
NECT1_HUMAN	Q15223	Nectin-1	PE1	8	162
NECT3_HUMAN	Q9NQS3	Nectin-3	PE1	8	162
NECT4_HUMAN	Q96NY8	Nectin-4	PE1	240	162
RUXE_HUMAN	P62304	Small nuclear ribonucleoprotein E	PE1	7	83
SMD3_HUMAN	P62318	Small nuclear ribonucleoprotein Sm D3	PE1	7	83
RUXF_HUMAN	P62306	Small nuclear ribonucleoprotein F	PE1	7	83
SMD1_HUMAN	P62314	Small nuclear ribonucleoprotein Sm D1	PE1	7	83
SMD2_HUMAN	P62316	Small nuclear ribonucleoprotein Sm D2	PE1	7	83
ATM_HUMAN	Q13315	Serine-protein kinase ATM	PE1	3	29
DACH1_HUMAN	Q9UI36	Dachshund homolog 1	PE1	3	48
NCOR1_HUMAN	O75376	Nuclear receptor corepressor 1	PE1	3	20
PBX2_HUMAN	P40425	Pre-B-cell leukemia transcription factor 2	PE1	3	70
BL1S1_HUMAN	P78537	Biogenesis of lysosome-related organelles complex 1 subunit 1	PE1	2	168
SMYD3_HUMAN	Q9H7B4	Histone-lysine N-methyltransferase SMYD3	PE1	4	115
ZDHC7_HUMAN	Q9NXF8	Palmitoyltransferase ZDHHC7	PE1	5	2
MCRS1_HUMAN	Q96EZ8	Microspherule protein 1	PE1	4	114
MTREX_HUMAN	P42285	Exosome RNA helicase MTR4	PE1	27	147
CSN6_HUMAN	Q7L5N1	COP9 signalosome complex subunit 6	PE1	1	23
BAIP2_HUMAN	Q9UQB8	Brain-specific angiogenesis inhibitor 1-associated protein 2	PE1	1	91
KS6C1_HUMAN	Q96S38	Ribosomal protein S6 kinase delta-1	PE1	4	1
RL4_HUMAN	P36578	60S ribosomal protein L4	PE1	1	13
CC88B_HUMAN	A6NC98	Coiled-coil domain-containing protein 88B	PE1	2	1
DCTN3_HUMAN	O75935	Dynactin subunit 3	PE1	4	115
UB2E1_HUMAN	P51965	Ubiquitin-conjugating enzyme E2 E1	PE1	1	14
RNF5_HUMAN	Q99942	E3 ubiquitin-protein ligase RNF5	PE1	6	2
UB2E3_HUMAN	Q969T4	Ubiquitin-conjugating enzyme E2 E3	PE1	1	14
UB2D2_HUMAN	P62837	Ubiquitin-conjugating enzyme E2 D2	PE1	1	14
UB2D3_HUMAN	P61077	Ubiquitin-conjugating enzyme E2 D3	PE1	1	14
FHOD1_HUMAN	Q9Y613	FH1/FH2 domain-containing protein 1	PE1	1	155
DPOE1_HUMAN	Q07864	DNA polymerase epsilon catalytic subunit A	PE1	3	29
STK19_HUMAN	P49842	Serine/threonine-protein kinase 19	PE1	2	1
RPB7_HUMAN	P62487	DNA-directed RNA polymerase II subunit RPB7	PE1	1	122
SF3B4_HUMAN	Q15427	Splicing factor 3B subunit 4	PE1	7	17
SP3_HUMAN	Q02447	Transcription factor Sp3	PE1	3	24
PRAME_HUMAN	P78395	Melanoma antigen preferentially expressed in tumors	PE1	1	1
S29A1_HUMAN	Q99808	Equilibrative nucleoside transporter 1	PE1	16	1
FLOT2_HUMAN	Q14254	Flotillin-2	PE1	1	6
DXO_HUMAN	O77932	Decapping and exoribonuclease protein	PE1	27	147
NELFB_HUMAN	Q8WX92	Negative elongation factor B	PE1	3	12
NELFE_HUMAN	P18615	Negative elongation factor E	PE1	1	1
LSM8_HUMAN	O95777	U6 snRNA-associated Sm-like protein LSm8	PE1	7	83
LSM2_HUMAN	Q9Y333	U6 snRNA-associated Sm-like protein LSm2	PE1	7	83
LSM3_HUMAN	P62310	U6 snRNA-associated Sm-like protein LSm3	PE1	7	83
LSM7_HUMAN	Q9UK45	U6 snRNA-associated Sm-like protein LSm7	PE1	7	83
ZN408_HUMAN	Q9H9D4	Zinc finger protein 408	PE1	2	164
DNJA1_HUMAN	P31689	DnaJ homolog subfamily A member 1	PE1	1	67
LSM1_HUMAN	O15116	U6 snRNA-associated Sm-like protein LSm1	PE1	7	83
CLIC1_HUMAN	O00299	Chloride intracellular channel protein 1	PE1	1	17
IFM1_HUMAN	P13164	Interferon-induced transmembrane protein 1	PE1	83	2
ABHGA_HUMAN	O95870	Phosphatidylserine lipase ABHD16A	PE1	5	2
ROA1_HUMAN	P09651	Heterogeneous nuclear ribonucleoprotein A1	PE1	7	17
HM13_HUMAN	Q8TCT9	Minor histocompatibility antigen H13	PE1	6	71
TM147_HUMAN	Q9BVK8	Transmembrane protein 147	PE1	5	2
TM222_HUMAN	Q9H0R3	Transmembrane protein 222	PE1	5	2
GPC5C_HUMAN	Q9NQ84	G-protein coupled receptor family C group 5 member C	PE1	31	159
PILRB_HUMAN	Q9UKJ0	Paired immunoglobulin-like type 2 receptor beta	PE1	9	196
SAFB1_HUMAN	Q15424	Scaffold attachment factor B1	PE1	7	17
SPAG7_HUMAN	O75391	Sperm-associated antigen 7	PE1	85	9
AT5G3_HUMAN	P48201	ATP synthase F(0) complex subunit C3, mitochondrial	PE1	6	116
NU4LM_HUMAN	P03901	NADH-ubiquinone oxidoreductase chain 4L	PE1	6	2
CSK22_HUMAN	P19784	Casein kinase II subunit alpha'	PE1	3	100
CSK2B_HUMAN	P67870	Casein kinase II subunit beta	PE1	3	39
RL5_HUMAN	P46777	60S ribosomal protein L5	PE1	1	13
ZNHI1_HUMAN	O43257	Zinc finger HIT domain-containing protein 1	PE1	4	114
MBD4_HUMAN	O95243	Methyl-CpG-binding domain protein 4	PE1	4	24
ZNF44_HUMAN	P15621	Zinc finger protein 44	PE2	1	147
FGFR3_HUMAN	P22607	Fibroblast growth factor receptor 3	PE1	4	25
GPSM3_HUMAN	Q9Y4H4	G-protein-signaling modulator 3	PE1	2	5
SGTA_HUMAN	O43765	Small glutamine-rich tetratricopeptide repeat-containing protein alpha	PE1	6	12
BAG6_HUMAN	P46379	Large proline-rich protein BAG6	PE1	4	115
UBL7_HUMAN	Q96S82	Ubiquitin-like protein 7	PE1	4	69
RN126_HUMAN	Q9BV68	E3 ubiquitin-protein ligase RNF126	PE1	1	28
PRC2A_HUMAN	P48634	Protein PRRC2A	PE1	10	8
EIF3E_HUMAN	P60228	Eukaryotic translation initiation factor 3 subunit E	PE1	1	96
FIBA_HUMAN	P02671	Fibrinogen alpha chain	PE1	12	106
P4HA2_HUMAN	O15460	Prolyl 4-hydroxylase subunit alpha-2	PE1	9	4
CPSF1_HUMAN	Q10570	Cleavage and polyadenylation specificity factor subunit 1	PE1	3	139
MA2C1_HUMAN	Q9NTJ4	Alpha-mannosidase 2C1	PE1	10	141
MIC60_HUMAN	Q16891	MICOS complex subunit MIC60	PE1	1	181
CCR10_HUMAN	P46092	C-C chemokine receptor type 10	PE1	116	43
GANAB_HUMAN	Q14697	Neutral alpha-glucosidase AB	PE1	1	32
SSRG_HUMAN	Q9UNL2	Translocon-associated protein subunit gamma	PE1	1	28
IFT88_HUMAN	Q13099	Intraflagellar transport protein 88 homolog	PE1	80	158
HNRPM_HUMAN	P52272	Heterogeneous nuclear ribonucleoprotein M	PE1	7	17
PSA3_HUMAN	P25788	Proteasome subunit alpha type-3	PE1	2	40
G2E3_HUMAN	Q7L622	G2/M phase-specific E3 ubiquitin-protein ligase	PE1	4	62
LST1_HUMAN	O00453	Leukocyte-specific transcript 1 protein	PE1	633	66
CATIN_HUMAN	Q8WUQ7	Cactin	PE1	2122	66
VATG2_HUMAN	O95670	V-type proton ATPase subunit G 2	PE1	449	1
VATE1_HUMAN	P36543	V-type proton ATPase subunit E 1	PE1	1	1
DX39A_HUMAN	O00148	ATP-dependent RNA helicase DDX39A	PE1	7	216
DX39B_HUMAN	Q13838	Spliceosome RNA helicase DDX39B	PE1	7	216
CHTOP_HUMAN	Q9Y3Y2	Chromatin target of PRMT1 protein	PE1	7	216
SARNP_HUMAN	P82979	SAP domain-containing ribonucleoprotein	PE1	1	118
HIPK2_HUMAN	Q9H2X6	Homeodomain-interacting protein kinase 2	PE1	3	11
ZHX1_HUMAN	Q9UKY1	Zinc fingers and homeoboxes protein 1	PE1	1	52
EXOS9_HUMAN	Q06265	Exosome complex component RRP45	PE1	27	147
PIAS2_HUMAN	O75928	E3 SUMO-protein ligase PIAS2	PE1	3	11
TDG_HUMAN	Q13569	G/T mismatch-specific thymine DNA glycosylase	PE1	3	11
RS15A_HUMAN	P62244	40S ribosomal protein S15a	PE1	1	13
THOC4_HUMAN	Q86V81	THO complex subunit 4	PE1	7	83
HNRLL_HUMAN	Q8WVV9	Heterogeneous nuclear ribonucleoprotein L-like	PE1	2	34
CLCN3_HUMAN	P51790	H(+)/Cl(-) exchange transporter 3	PE1	67	90
NHRF3_HUMAN	Q5T2W1	Na(+)/H(+) exchange regulatory cofactor NHE-RF3	PE1	67	90
GOPC_HUMAN	Q9HD26	Golgi-associated PDZ and coiled-coil motif-containing protein	PE1	4	10
BRAP_HUMAN	Q7Z569	BRCA1-associated protein	PE1	4	23
KSR1_HUMAN	Q8IVT5	Kinase suppressor of Ras 1	PE1	14	15
DDB1_HUMAN	Q16531	DNA damage-binding protein 1	PE1	1	23
CRCM_HUMAN	P23508	Colorectal mutant cancer protein	PE1	1	32
IKBB_HUMAN	Q15653	NF-kappa-B inhibitor beta	PE1	1	7
TRAF7_HUMAN	Q6Q0C0	E3 ubiquitin-protein ligase TRAF7	PE1	1	14
M3K3_HUMAN	Q99759	Mitogen-activated protein kinase kinase kinase 3	PE1	1	7
HS71L_HUMAN	P34931	Heat shock 70 kDa protein 1-like	PE1	1	7
M3K8_HUMAN	P41279	Mitogen-activated protein kinase kinase kinase 8	PE1	1	7
GRP75_HUMAN	P38646	Stress-70 protein, mitochondrial	PE1	1	7
EPIPL_HUMAN	P58107	Epiplakin	PE1	1	13
EF1A2_HUMAN	Q05639	Elongation factor 1-alpha 2	PE1	1	7
RUVB1_HUMAN	Q9Y265	RuvB-like 1	PE1	4	114
LG3BP_HUMAN	Q08380	Galectin-3-binding protein	PE1	1	99
CLH1_HUMAN	Q00610	Clathrin heavy chain 1	PE1	1	44
TBB5_HUMAN	P07437	Tubulin beta chain	PE1	1	7
PFKAL_HUMAN	P17858	ATP-dependent 6-phosphofructokinase, liver type	PE1	1	7
TBB4A_HUMAN	P04350	Tubulin beta-4A chain	PE1	1	92
ACL6A_HUMAN	O96019	Actin-like protein 6A	PE1	4	114
DESP_HUMAN	P15924	Desmoplakin	PE1	2	64
TBA3C_HUMAN	P0DPH7	Tubulin alpha-3C chain	PE1	1	7
TBA3D_HUMAN	P0DPH8	Tubulin alpha-3D chain	PE1	1	7
HS90B_HUMAN	P08238	Heat shock protein HSP 90-beta	PE1	1	62
REL_HUMAN	Q04864	Proto-oncogene c-Rel	PE1	2	151
IKBE_HUMAN	O00221	NF-kappa-B inhibitor epsilon	PE1	1	7
HSP76_HUMAN	P17066	Heat shock 70 kDa protein 6	PE1	1	67
HNRH1_HUMAN	P31943	Heterogeneous nuclear ribonucleoprotein H	PE1	7	17
ACTG_HUMAN	P63261	Actin, cytoplasmic 2	PE1	1	88
WDR37_HUMAN	Q9Y2I8	WD repeat-containing protein 37	PE1	1	151
NFKB2_HUMAN	Q00653	Nuclear factor NF-kappa-B p100 subunit	PE1	1	7
G3P_HUMAN	P04406	Glyceraldehyde-3-phosphate dehydrogenase	PE1	1	98
RS27L_HUMAN	Q71UM5	40S ribosomal protein S27-like	PE1	1	7
ADT2_HUMAN	P05141	ADP/ATP translocase 2	PE1	1	7
RL23_HUMAN	P62829	60S ribosomal protein L23	PE1	1	13
RPOM_HUMAN	O00411	DNA-directed RNA polymerase, mitochondrial	PE1	631	7
MCM3_HUMAN	P25205	DNA replication licensing factor MCM3	PE1	3	77
TERA_HUMAN	P55072	Transitional endoplasmic reticulum ATPase	PE1	1	71
TIM50_HUMAN	Q3ZCQ8	Mitochondrial import inner membrane translocase subunit TIM50	PE1	1	7
SPRR3_HUMAN	Q9UBC9	Small proline-rich protein 3	PE1	172	21
ELP3_HUMAN	Q9H9T3	Elongator complex protein 3	PE1	3	125
ANXA1_HUMAN	P04083	Annexin A1	PE1	1	98
PTN13_HUMAN	Q12923	Tyrosine-protein phosphatase non-receptor type 13	PE1	14	15
BAG2_HUMAN	O95816	BAG family molecular chaperone regulator 2	PE1	1	60
S10A8_HUMAN	P05109	Protein S100-A8	PE1	1	129
SLPI_HUMAN	P03973	Antileukoproteinase	PE1	6	12
LYSC_HUMAN	P61626	Lysozyme C	PE1	4	187
TBP_HUMAN	P20226	TATA-box-binding protein	PE1	3	57
RL35A_HUMAN	P18077	60S ribosomal protein L35a	PE1	1	32
RL7_HUMAN	P18124	60S ribosomal protein L7	PE1	1	13
EXOC4_HUMAN	Q96A65	Exocyst complex component 4	PE1	1	39
SRPRB_HUMAN	Q9Y5M8	Signal recognition particle receptor subunit beta	PE1	1	28
MYO9A_HUMAN	B2RTY4	Unconventional myosin-IXa	PE1	61	149
CCAR2_HUMAN	Q8N163	Cell cycle and apoptosis regulator protein 2	PE1	1	7
RLA0L_HUMAN	Q8NHW5	60S acidic ribosomal protein P0-like	PE5	1	7
KI18A_HUMAN	Q8NI77	Kinesin-like protein KIF18A	PE1	3	19
RPA12_HUMAN	Q9P1U0	DNA-directed RNA polymerase I subunit RPA12	PE1	1	25
RPA2_HUMAN	Q9H9Y6	DNA-directed RNA polymerase I subunit RPA2	PE1	3	57
UBB_HUMAN	P0CG47	Polyubiquitin-B	PE1	1	146
SFPQ_HUMAN	P23246	Splicing factor, proline- and glutamine-rich	PE1	7	17
CC28A_HUMAN	Q8IWP9	Coiled-coil domain-containing protein 28A	PE1	2	1
RL11_HUMAN	P62913	60S ribosomal protein L11	PE1	1	13
RL30_HUMAN	P62888	60S ribosomal protein L30	PE1	1	13
PSA5_HUMAN	P28066	Proteasome subunit alpha type-5	PE1	1	40
SYRC_HUMAN	P54136	Arginine--tRNA ligase, cytoplasmic	PE1	1	7
PP6R2_HUMAN	O75170	Serine/threonine-protein phosphatase 6 regulatory subunit 2	PE1	1	7
RUVB2_HUMAN	Q9Y230	RuvB-like 2	PE1	4	114
PP6R3_HUMAN	Q5H9R7	Serine/threonine-protein phosphatase 6 regulatory subunit 3	PE1	1	7
PYR1_HUMAN	P27708	CAD protein	PE1	1	7
ANR17_HUMAN	O75179	Ankyrin repeat domain-containing protein 17	PE1	10	8
ARHG2_HUMAN	Q92974	Rho guanine nucleotide exchange factor 2	PE1	1	7
PRKDC_HUMAN	P78527	DNA-dependent protein kinase catalytic subunit	PE1	3	100
PSME3_HUMAN	P61289	Proteasome activator complex subunit 3	PE1	1	1
CAZA1_HUMAN	P52907	F-actin-capping protein subunit alpha-1	PE1	1	7
MYH14_HUMAN	Q7Z406	Myosin-14	PE1	276	7
TPM3_HUMAN	P06753	Tropomyosin alpha-3 chain	PE1	1	168
MYL6_HUMAN	P60660	Myosin light polypeptide 6	PE1	1	27
ML12A_HUMAN	P19105	Myosin regulatory light chain 12A	PE1	1	88
MYO1D_HUMAN	O94832	Unconventional myosin-Id	PE1	1	28
SMRC1_HUMAN	Q92922	SWI/SNF complex subunit SMARCC1	PE1	4	89
TBB2B_HUMAN	Q9BVA1	Tubulin beta-2B chain	PE1	1	7
IKKE_HUMAN	Q14164	Inhibitor of nuclear factor kappa-B kinase subunit epsilon	PE1	1	32
KIF11_HUMAN	P52732	Kinesin-like protein KIF11	PE1	3	89
TCPE_HUMAN	P48643	T-complex protein 1 subunit epsilon	PE1	4	205
CPSF5_HUMAN	O43809	Cleavage and polyadenylation specificity factor subunit 5	PE1	1	1
TFR1_HUMAN	P02786	Transferrin receptor protein 1	PE1	6	2
MYO6_HUMAN	Q9UM54	Unconventional myosin-VI	PE1	1	44
SYVC_HUMAN	P26640	Valine--tRNA ligase	PE1	1	32
LPPRC_HUMAN	P42704	Leucine-rich PPR motif-containing protein, mitochondrial	PE1	1	89
GOGA3_HUMAN	Q08378	Golgin subfamily A member 3	PE1	4	86
IGHG3_HUMAN	P01860	Immunoglobulin heavy constant gamma 3	PE1	827	6
ATPO_HUMAN	P48047	ATP synthase subunit O, mitochondrial	PE1	4	1
SMC2_HUMAN	O95347	Structural maintenance of chromosomes protein 2	PE1	1	28
RS5_HUMAN	P46782	40S ribosomal protein S5	PE1	1	13
RS10_HUMAN	P46783	40S ribosomal protein S10	PE1	1	13
RLA2_HUMAN	P05387	60S acidic ribosomal protein P2	PE1	1	7
SFXN1_HUMAN	Q9H9B4	Sideroflexin-1	PE1	5	2
XPO1_HUMAN	O14980	Exportin-1	PE1	3	131
MYO1C_HUMAN	O00159	Unconventional myosin-Ic	PE1	3	57
RS3_HUMAN	P23396	40S ribosomal protein S3	PE1	1	13
RS20_HUMAN	P60866	40S ribosomal protein S20	PE1	1	13
KINH_HUMAN	P33176	Kinesin-1 heavy chain	PE1	2	1
MSH2_HUMAN	P43246	DNA mismatch repair protein Msh2	PE1	3	29
TBA4B_HUMAN	Q9H853	Putative tubulin-like protein alpha-4B	PE5	2546	6
RT29_HUMAN	P51398	28S ribosomal protein S29, mitochondrial	PE1	10	95
ESYT1_HUMAN	Q9BSJ8	Extended synaptotagmin-1	PE1	335	217
RPN1_HUMAN	P04843	Dolichyl-diphosphooligosaccharide--protein glycosyltransferase subunit 1	PE1	1	7
RS14_HUMAN	P62263	40S ribosomal protein S14	PE1	1	28
FA7_HUMAN	P08709	Coagulation factor VII	PE1	275	42
IDH3A_HUMAN	P50213	Isocitrate dehydrogenase [NAD] subunit alpha, mitochondrial	PE1	280	17
TBCD_HUMAN	Q9BTW9	Tubulin-specific chaperone D	PE1	1	16
DYHC1_HUMAN	Q14204	Cytoplasmic dynein 1 heavy chain 1	PE1	1	132
SET_HUMAN	Q01105	Protein SET	PE1	3	38
UTP20_HUMAN	O75691	Small subunit processome component 20 homolog	PE1	750	19
RLA0_HUMAN	P05388	60S acidic ribosomal protein P0	PE1	1	13
PSD13_HUMAN	Q9UNM6	26S proteasome non-ATPase regulatory subunit 13	PE1	1	40
SYLC_HUMAN	Q9P2J5	Leucine--tRNA ligase, cytoplasmic	PE1	1	13
FAS_HUMAN	P49327	Fatty acid synthase	PE1	1	7
ECM29_HUMAN	Q5VYK3	Proteasome adapter and scaffold protein ECM29	PE1	6	30
KCC2D_HUMAN	Q13557	Calcium/calmodulin-dependent protein kinase type II subunit delta	PE1	4	34
USO1_HUMAN	O60763	General vesicular transport factor p115	PE1	4	68
IPO7_HUMAN	O95373	Importin-7	PE1	1	131
SMC4_HUMAN	Q9NTJ3	Structural maintenance of chromosomes protein 4	PE1	1	28
UBP18_HUMAN	Q9UMW8	Ubl carboxyl-terminal hydrolase 18	PE1	1	60
XPO5_HUMAN	Q9HAV4	Exportin-5	PE1	1	131
GCN1_HUMAN	Q92616	eIF-2-alpha kinase activator GCN1	PE1	1	13
ATPB_HUMAN	P06576	ATP synthase subunit beta, mitochondrial	PE1	1	78
TBA8_HUMAN	Q9NY65	Tubulin alpha-8 chain	PE1	1	7
VIME_HUMAN	P08670	Vimentin	PE1	1	175
ADT3_HUMAN	P12236	ADP/ATP translocase 3	PE1	2	7
CCAR1_HUMAN	Q8IX12	Cell division cycle and apoptosis regulator protein 1	PE1	7	17
COPA_HUMAN	P53621	Coatomer subunit alpha	PE1	1	28
PP1G_HUMAN	P36873	Serine/threonine-protein phosphatase PP1-gamma catalytic subunit	PE1	1	19
PP1B_HUMAN	P62140	Serine/threonine-protein phosphatase PP1-beta catalytic subunit	PE1	1	19
PUR2_HUMAN	P22102	Trifunctional purine biosynthetic protein adenosine-3	PE1	1	7
XPO7_HUMAN	Q9UIA9	Exportin-7	PE1	1	178
RS3A_HUMAN	P61247	40S ribosomal protein S3a	PE1	1	13
IPO9_HUMAN	Q96P70	Importin-9	PE1	1	131
LIMA1_HUMAN	Q9UHB6	LIM domain and actin-binding protein 1	PE1	14	15
CH60_HUMAN	P10809	60 kDa heat shock protein, mitochondrial	PE1	1	92
RS16_HUMAN	P62249	40S ribosomal protein S16	PE1	1	13
RS27_HUMAN	P42677	40S ribosomal protein S27	PE1	1	7
TANK_HUMAN	Q92844	TRAF family member-associated NF-kappa-B activator	PE1	1	7
SYK_HUMAN	Q15046	Lysine--tRNA ligase	PE1	1	13
K1C9_HUMAN	P35527	Keratin, type I cytoskeletal 9	PE1	1	13
NP1L1_HUMAN	P55209	Nucleosome assembly protein 1-like 1	PE1	1	96
TBK1_HUMAN	Q9UHD2	Serine/threonine-protein kinase TBK1	PE1	1	7
K1C16_HUMAN	P08779	Keratin, type I cytoskeletal 16	PE1	2	21
IPO5_HUMAN	O00410	Importin-5	PE1	1	131
K2C1_HUMAN	P04264	Keratin, type II cytoskeletal 1	PE1	2	21
TCPQ_HUMAN	P50990	T-complex protein 1 subunit theta	PE1	1	205
BAG5_HUMAN	Q9UL15	BAG family molecular chaperone regulator 5	PE1	1	81
DHE3_HUMAN	P00367	Glutamate dehydrogenase 1, mitochondrial	PE1	1	7
TCPA_HUMAN	P17987	T-complex protein 1 subunit alpha	PE1	1	205
SSRD_HUMAN	P51571	Translocon-associated protein subunit delta	PE1	1	28
AAAT_HUMAN	Q15758	Neutral amino acid transporter B(0)	PE1	6	2
IRS4_HUMAN	O14654	Insulin receptor substrate 4	PE1	1	60
RS6_HUMAN	P62753	40S ribosomal protein S6	PE1	1	8
RL3_HUMAN	P39023	60S ribosomal protein L3	PE1	1	32
ECHB_HUMAN	P55084	Trifunctional enzyme subunit beta, mitochondrial	PE1	1	106
RS11_HUMAN	P62280	40S ribosomal protein S11	PE1	1	13
TCPG_HUMAN	P49368	T-complex protein 1 subunit gamma	PE1	1	205
TCPZ_HUMAN	P40227	T-complex protein 1 subunit zeta	PE1	1	205
RCN2_HUMAN	Q14257	Reticulocalbin-2	PE1	1	7
ECHA_HUMAN	P40939	Trifunctional enzyme subunit alpha, mitochondrial	PE1	1	13
TBB6_HUMAN	Q9BUF5	Tubulin beta-6 chain	PE1	1	205
RL14_HUMAN	P50914	60S ribosomal protein L14	PE1	1	243
HPBP1_HUMAN	Q9NZL4	Hsp70-binding protein 1	PE1	1	92
TBB8_HUMAN	Q3ZCM7	Tubulin beta-8 chain	PE1	1	205
DNJA3_HUMAN	Q96EY1	DnaJ homolog subfamily A member 3, mitochondrial	PE1	4	7
RL18_HUMAN	Q07020	60S ribosomal protein L18	PE1	1	13
RL37A_HUMAN	P61513	60S ribosomal protein L37a	PE1	4	175
RS8_HUMAN	P62241	40S ribosomal protein S8	PE1	1	13
NOP2_HUMAN	P46087	Probable 28S rRNA (cytosine(4447)-C(5))-methyltransferase	PE1	7	13
RS4X_HUMAN	P62701	40S ribosomal protein S4, X isoform	PE1	1	13
RS23_HUMAN	P62266	40S ribosomal protein S23	PE1	1	61
RL35_HUMAN	P42766	60S ribosomal protein L35	PE1	6	13
HS105_HUMAN	Q92598	Heat shock protein 105 kDa	PE1	1	100
RL13_HUMAN	P26373	60S ribosomal protein L13	PE1	1	13
RL10A_HUMAN	P62906	60S ribosomal protein L10a	PE1	1	13
RL10_HUMAN	P27635	60S ribosomal protein L10	PE1	1	13
TCPD_HUMAN	P50991	T-complex protein 1 subunit delta	PE1	1	205
RL24_HUMAN	P83731	60S ribosomal protein L24	PE1	1	13
RS9_HUMAN	P46781	40S ribosomal protein S9	PE1	1	13
MYLK2_HUMAN	Q9H1R3	Myosin light chain kinase 2, skeletal/cardiac muscle	PE1	1	7
PFD1_HUMAN	O60925	Prefoldin subunit 1	PE1	1	98
RPAP3_HUMAN	Q9H6T3	RNA polymerase II-associated protein 3	PE1	1	19
ADSV_HUMAN	Q9Y6U3	Adseverin	PE1	1	88
GBB2_HUMAN	P62879	Guanine nucleotide-binding protein G(I)/G(S)/G(T) subunit beta-2	PE1	11	215
DNJB4_HUMAN	Q9UDY4	DnaJ homolog subfamily B member 4	PE1	1	11
TMOD3_HUMAN	Q9NYL9	Tropomodulin-3	PE1	1	7
PFD6_HUMAN	O15212	Prefoldin subunit 6	PE1	1	19
UBL4A_HUMAN	P11441	Ubiquitin-like protein 4A	PE1	4	12
HSP72_HUMAN	P54652	Heat shock-related 70 kDa protein 2	PE1	4	25
COR1C_HUMAN	Q9ULV4	Coronin-1C	PE1	1	130
SGT1_HUMAN	Q9Y2Z0	Protein SGT1 homolog	PE1	4	239
HAX1_HUMAN	O00165	HCLS1-associated protein X-1	PE1	1	7
SERA_HUMAN	O43175	D-3-phosphoglycerate dehydrogenase	PE1	1	154
ACTN4_HUMAN	O43707	Alpha-actinin-4	PE1	1	73
MYO1B_HUMAN	O43795	Unconventional myosin-Ib	PE1	1	28
SCO2_HUMAN	O43819	Protein SCO2 homolog, mitochondrial	PE1	228	52
PFD4_HUMAN	Q9NQP4	Prefoldin subunit 4	PE1	1	19
DNJB1_HUMAN	P25685	DnaJ homolog subfamily B member 1	PE1	1	67
ATPA_HUMAN	P25705	ATP synthase subunit alpha, mitochondrial	PE1	1	78
MATR3_HUMAN	P43243	Matrin-3	PE1	7	17
TCPH_HUMAN	Q99832	T-complex protein 1 subunit eta	PE1	1	205
TFG_HUMAN	Q92734	Protein TFG	PE1	2	5
RMP_HUMAN	O94763	Unconventional prefoldin RPB5 interactor 1	PE1	1	19
CNOT9_HUMAN	Q92600	CCR4-NOT transcription complex subunit 9	PE1	10	8
CHIP_HUMAN	Q9UNE7	E3 ubiquitin-protein ligase CHIP	PE1	1	67
2AAB_HUMAN	P30154	Serine/threonine-protein phosphatase 2A 65 kDa regulatory subunit A beta isoform	PE1	1	167
GNAI2_HUMAN	P04899	Guanine nucleotide-binding protein G(i) subunit alpha-2	PE1	11	33
CAPZB_HUMAN	P47756	F-actin-capping protein subunit beta	PE1	1	7
GBB1_HUMAN	P62873	Guanine nucleotide-binding protein G(I)/G(S)/G(T) subunit beta-1	PE1	11	215
XPOT_HUMAN	O43592	Exportin-T	PE1	1	131
PLOD1_HUMAN	Q02809	Procollagen-lysine,2-oxoglutarate 5-dioxygenase 1	PE1	15	16
PFD5_HUMAN	Q99471	Prefoldin subunit 5	PE1	2	5
NUDC_HUMAN	Q9Y266	Nuclear migration protein nudC	PE1	1	236
RL40_HUMAN	P62987	Ubiquitin-60S ribosomal protein L40	PE1	1	146
2AAA_HUMAN	P30153	Serine/threonine-protein phosphatase 2A 65 kDa regulatory subunit A alpha isoform	PE1	1	167
PIHD1_HUMAN	Q9NWS0	PIH1 domain-containing protein 1	PE1	1	19
MPRIP_HUMAN	Q6WCQ1	Myosin phosphatase Rho-interacting protein	PE1	1	19
SCRIB_HUMAN	Q14160	Protein scribble homolog	PE1	13	10
UXT_HUMAN	Q9UBK9	Protein UXT	PE1	1	19
RAI14_HUMAN	Q9P0K7	Ankycorbin	PE1	1	181
ALK_HUMAN	Q9UM73	ALK tyrosine kinase receptor	PE1	9	4
TBB3_HUMAN	Q13509	Tubulin beta-3 chain	PE1	1	92
RS27A_HUMAN	P62979	Ubiquitin-40S ribosomal protein S27a	PE1	1	146
TCPB_HUMAN	P78371	T-complex protein 1 subunit beta	PE1	1	205
SMRC2_HUMAN	Q8TAQ2	SWI/SNF complex subunit SMARCC2	PE1	3	89
PFD3_HUMAN	P61758	Prefoldin subunit 3	PE1	2	19
LONM_HUMAN	P36776	Lon protease homolog, mitochondrial	PE1	1	85
ST134_HUMAN	Q8IZP2	Putative protein FAM10A4	PE5	1872	7
PYGM_HUMAN	P11217	Glycogen phosphorylase, muscle form	PE1	1	19
DLG1_HUMAN	Q12959	Disks large homolog 1	PE1	13	10
LEG7_HUMAN	P47929	Galectin-7	PE1	4	7
SC16A_HUMAN	O15027	Protein transport protein Sec16A	PE1	1	150
S10A7_HUMAN	P31151	Protein S100-A7	PE1	1	129
COF2_HUMAN	Q9Y281	Cofilin-2	PE1	1	88
AKP8L_HUMAN	Q9ULX6	A-kinase anchor protein 8-like	PE1	2	5
CPVL_HUMAN	Q9H3G5	Probable serine carboxypeptidase CPVL	PE1	1	28
DNJC7_HUMAN	Q99615	DnaJ homolog subfamily C member 7	PE1	1	67
MYO1A_HUMAN	Q9UBC5	Unconventional myosin-Ia	PE1	1	28
GNAI3_HUMAN	P08754	Guanine nucleotide-binding protein G(i) subunit alpha	PE1	11	33
U5S1_HUMAN	Q15029	116 kDa U5 small nuclear ribonucleoprotein component	PE1	7	17
MBB1A_HUMAN	Q9BQG0	Myb-binding protein 1A	PE1	3	13
ILF2_HUMAN	Q12905	Interleukin enhancer-binding factor 2	PE1	1	17
PRP8_HUMAN	Q6P2Q9	Pre-mRNA-processing-splicing factor 8	PE1	7	17
RS18_HUMAN	P62269	40S ribosomal protein S18	PE1	1	13
TF3C1_HUMAN	Q12789	General transcription factor 3C polypeptide 1	PE1	1	77
HNRPC_HUMAN	P07910	Heterogeneous nuclear ribonucleoproteins C1/C2	PE1	4	17
RL7A_HUMAN	P62424	60S ribosomal protein L7a	PE1	1	149
RS24_HUMAN	P62847	40S ribosomal protein S24	PE1	7	13
H2B1B_HUMAN	P33778	Histone H2B type 1-B	PE1	3	38
RL1D1_HUMAN	O76021	Ribosomal L1 domain-containing protein 1	PE1	7	13
LA_HUMAN	P05455	Lupus La protein	PE1	1	13
BYST_HUMAN	Q13895	Bystin	PE1	2	1
DDX5_HUMAN	P17844	Probable ATP-dependent RNA helicase DDX5	PE1	7	17
TSR1_HUMAN	Q2NL82	Pre-rRNA-processing protein TSR1 homolog	PE1	7	61
RS30_HUMAN	P62861	40S ribosomal protein S30	PE1	7	83
GRWD1_HUMAN	Q9BQ67	Glutamate-rich WD repeat-containing protein 1	PE1	3	49
RL9_HUMAN	P32969	60S ribosomal protein L9	PE1	2	54
YBOX1_HUMAN	P67809	Y-box-binding protein 1	PE1	1	8
RAP1B_HUMAN	P61224	Ras-related protein Rap-1b	PE1	1	98
RL10L_HUMAN	Q96L21	60S ribosomal protein L10-like	PE1	2278	13
RS12_HUMAN	P25398	40S ribosomal protein S12	PE1	1	13
DDX3X_HUMAN	O00571	ATP-dependent RNA helicase DDX3X	PE1	7	8
H14_HUMAN	P10412	Histone H1.4	PE1	3	102
STAU1_HUMAN	O95793	Double-stranded RNA-binding protein Staufen homolog 1	PE1	7	61
YBOX3_HUMAN	P16989	Y-box-binding protein 3	PE1	10	8
RL22_HUMAN	P35268	60S ribosomal protein L22	PE1	1	27
RL27_HUMAN	P61353	60S ribosomal protein L27	PE1	7	13
RL32_HUMAN	P62910	60S ribosomal protein L32	PE1	7	83
RL27A_HUMAN	P46776	60S ribosomal protein L27a	PE1	1	13
EXOSX_HUMAN	Q01780	Exosome component 10	PE1	27	147
RS17_HUMAN	P08708	40S ribosomal protein S17	PE1	1	13
RM12_HUMAN	P52815	39S ribosomal protein L12, mitochondrial	PE1	1	182
IMA4_HUMAN	O00505	Importin subunit alpha-4	PE1	4	131
PHB_HUMAN	P35232	Prohibitin	PE1	1	32
PCNA_HUMAN	P12004	Proliferating cell nuclear antigen	PE1	3	104
UBR5_HUMAN	O95071	E3 ubiquitin-protein ligase UBR5	PE1	3	127
PHB2_HUMAN	Q99623	Prohibitin-2	PE1	1	32
KCD12_HUMAN	Q96CX2	BTB/POZ domain-containing protein KCTD12	PE1	1	210
P5CR2_HUMAN	Q96C36	Pyrroline-5-carboxylate reductase 2	PE1	3	7
H12_HUMAN	P16403	Histone H1.2	PE1	3	38
RS13_HUMAN	P62277	40S ribosomal protein S13	PE1	1	13
RELB_HUMAN	Q01201	Transcription factor RelB	PE1	1	7
DHB4_HUMAN	P51659	Peroxisomal multifunctional enzyme type 2	PE1	1	170
CPSF6_HUMAN	Q16630	Cleavage and polyadenylation specificity factor subunit 6	PE1	7	139
NONO_HUMAN	Q15233	Non-POU domain-containing octamer-binding protein	PE1	7	89
SMRD2_HUMAN	Q92925	SWI/SNF-related matrix-associated actin-dependent regulator of chromatin subfamily D member 2	PE1	1	60
ARI1B_HUMAN	Q8NFD5	AT-rich interactive domain-containing protein 1B	PE1	3	89
NQO2_HUMAN	P16083	Ribosyldihydronicotinamide dehydrogenase [quinone]	PE1	1	166
DDX1_HUMAN	Q92499	ATP-dependent RNA helicase DDX1	PE1	7	8
SMRD1_HUMAN	Q96GM5	SWI/SNF-related matrix-associated actin-dependent regulator of chromatin subfamily D member 1	PE1	2	89
ENOA_HUMAN	P06733	Alpha-enolase	PE1	1	154
RIPK3_HUMAN	Q9Y572	Receptor-interacting serine/threonine-protein kinase 3	PE1	1	7
PRDX1_HUMAN	Q06830	Peroxiredoxin-1	PE1	1	13
GBB4_HUMAN	Q9HAV0	Guanine nucleotide-binding protein subunit beta-4	PE1	11	215
TIAF1_HUMAN	O95411	TGFB1-induced anti-apoptotic factor 1	PE1	1	24
WDR61_HUMAN	Q9GZS3	WD repeat-containing protein 61	PE1	4	41
MPCP_HUMAN	Q00325	Phosphate carrier protein, mitochondrial	PE1	1	7
MYL6B_HUMAN	P14649	Myosin light chain 6B	PE1	1	27
AIF1L_HUMAN	Q9BQI0	Allograft inflammatory factor 1-like	PE1	2	28
BASP1_HUMAN	P80723	Brain acid soluble protein 1	PE1	1	93
ATD3A_HUMAN	Q9NVI7	ATPase family AAA domain-containing protein 3A	PE1	1	7
EF1D_HUMAN	P29692	Elongation factor 1-delta	PE1	1	6
CYTSA_HUMAN	Q69YQ0	Cytospin-A	PE1	4	1
NEB2_HUMAN	Q96SB3	Neurabin-2	PE1	1	19
DAPK1_HUMAN	P53355	Death-associated protein kinase 1	PE1	1	81
TPM1_HUMAN	P09493	Tropomyosin alpha-1 chain	PE1	1	168
GBG12_HUMAN	Q9UBI6	Guanine nucleotide-binding protein G(I)/G(S)/G(O) subunit gamma-12	PE1	11	215
HSP74_HUMAN	P34932	Heat shock 70 kDa protein 4	PE1	1	67
HS74L_HUMAN	O95757	Heat shock 70 kDa protein 4L	PE1	1	32
IRAK1_HUMAN	P51617	Interleukin-1 receptor-associated kinase 1	PE1	1	99
TAB2_HUMAN	Q9NYJ8	TGF-beta-activated kinase 1 and MAP3K7-binding protein 2	PE1	1	7
SEC13_HUMAN	P55735	Protein SEC13 homolog	PE1	1	117
LDHB_HUMAN	P07195	L-lactate dehydrogenase B chain	PE1	3	28
AFG32_HUMAN	Q9Y4W6	AFG3-like protein 2	PE1	1	157
SE1L1_HUMAN	Q9UBV2	Protein sel-1 homolog 1	PE1	6	71
AT1A1_HUMAN	P05023	Sodium/potassium-transporting ATPase subunit alpha-1	PE1	1	165
IPO8_HUMAN	O15397	Importin-8	PE1	10	197
DJB12_HUMAN	Q9NXW2	DnaJ homolog subfamily B member 12	PE1	1	7
CDIPT_HUMAN	O14735	CDP-diacylglycerol--inositol 3-phosphatidyltransferase	PE1	5	2
OST48_HUMAN	P39656	Dolichyl-diphosphooligosaccharide--protein glycosyltransferase 48 kDa subunit	PE1	1	7
ERLEC_HUMAN	Q96DZ1	Endoplasmic reticulum lectin 1	PE1	6	71
MON2_HUMAN	Q7Z3U7	Protein MON2 homolog	PE1	1	44
LRC59_HUMAN	Q96AG4	Leucine-rich repeat-containing protein 59	PE1	6	32
FANCI_HUMAN	Q9NVI1	Fanconi anemia group I protein	PE1	3	7
H31T_HUMAN	Q16695	Histone H3.1t	PE1	3	38
S61A1_HUMAN	P61619	Protein transport protein Sec61 subunit alpha isoform 1	PE1	6	71
AT2A2_HUMAN	P16615	Sarcoplasmic/endoplasmic reticulum calcium ATPase 2	PE1	6	7
H2A1B_HUMAN	P04908	Histone H2A type 1-B/E	PE1	3	38
TNR1B_HUMAN	P20333	Tumor necrosis factor receptor superfamily member 1B	PE1	1	7
PCH2_HUMAN	Q15645	Pachytene checkpoint protein 2 homolog	PE1	2	229
ODB2_HUMAN	P11182	Lipoamide acyltransferase component of branched-chain alpha-keto acid dehydrogenase complex, mitochondrial	PE1	1	17
HACD3_HUMAN	Q9P035	Very-long-chain (3R)-3-hydroxyacyl-CoA dehydratase 3	PE1	1	13
PFKAP_HUMAN	Q01813	ATP-dependent 6-phosphofructokinase, platelet type	PE1	1	16
EMC2_HUMAN	Q15006	ER membrane protein complex subunit 2	PE1	133	68
EAA1_HUMAN	P43003	Excitatory amino acid transporter 1	PE1	5	2
GBF1_HUMAN	Q92538	Golgi-specific brefeldin A-resistance guanine nucleotide exchange factor 1	PE1	1	174
COPB_HUMAN	P53618	Coatomer subunit beta	PE1	1	28
ADT1_HUMAN	P12235	ADP/ATP translocase 1	PE1	1	7
ACTBM_HUMAN	Q9BYX7	Putative beta-actin-like protein 3	PE5	347	2
EFTU_HUMAN	P49411	Elongation factor Tu, mitochondrial	PE1	6	30
SPB3_HUMAN	P29508	Serpin B3	PE1	12	42
HEAT6_HUMAN	Q6AI08	HEAT repeat-containing protein 6	PE1	1493	7
RL38_HUMAN	P63173	60S ribosomal protein L38	PE1	1	13
CBWD2_HUMAN	Q8IUF1	COBW domain-containing protein 2	PE2	1	8
TXTP_HUMAN	P53007	Tricarboxylate transport protein, mitochondrial	PE1	1	116
M2OM_HUMAN	Q02978	Mitochondrial 2-oxoglutarate/malate carrier protein	PE1	22	75
AT2A1_HUMAN	O14983	Sarcoplasmic/endoplasmic reticulum calcium ATPase 1	PE1	6	7
AN32A_HUMAN	P39687	Acidic leucine-rich nuclear phosphoprotein 32 family member A	PE1	3	38
NT5D2_HUMAN	Q9H857	5'-nucleotidase domain-containing protein 2	PE1	1	1
MTNB_HUMAN	Q96GX9	Methylthioribulose-1-phosphate dehydratase	PE1	2	87
PPIB_HUMAN	P23284	Peptidyl-prolyl cis-trans isomerase B	PE1	1	12
PSB6_HUMAN	P28072	Proteasome subunit beta type-6	PE1	1	40
ERLN1_HUMAN	O75477	Erlin-1	PE1	6	71
PSMD8_HUMAN	P48556	26S proteasome non-ATPase regulatory subunit 8	PE1	1	40
PSMD2_HUMAN	Q13200	26S proteasome non-ATPase regulatory subunit 2	PE1	1	60
PSA4_HUMAN	P25789	Proteasome subunit alpha type-4	PE1	1	40
PRS10_HUMAN	P62333	26S proteasome regulatory subunit 10B	PE1	1	40
PSMD4_HUMAN	P55036	26S proteasome non-ATPase regulatory subunit 4	PE1	1	40
PRS8_HUMAN	P62195	26S proteasome regulatory subunit 8	PE1	1	40
PSB2_HUMAN	P49721	Proteasome subunit beta type-2	PE1	1	40
BRI3B_HUMAN	Q8WY22	BRI3-binding protein	PE1	266	109
PSD11_HUMAN	O00231	26S proteasome non-ATPase regulatory subunit 11	PE1	1	52
PSA1_HUMAN	P25786	Proteasome subunit alpha type-1	PE1	2	40
MCM5_HUMAN	P33992	DNA replication licensing factor MCM5	PE1	3	77
RPA34_HUMAN	O15446	DNA-directed RNA polymerase I subunit RPA34	PE1	3	57
IF2M_HUMAN	P46199	Translation initiation factor IF-2, mitochondrial	PE1	9	238
NGAP_HUMAN	Q9UJF2	Ras GTPase-activating protein nGAP	PE1	14	15
RPA49_HUMAN	Q9GZS1	DNA-directed RNA polymerase I subunit RPA49	PE1	3	57
PDCD2_HUMAN	Q16342	Programmed cell death protein 2	PE1	1	7
RPA1_HUMAN	O95602	DNA-directed RNA polymerase I subunit RPA1	PE1	3	57
RPAC2_HUMAN	P0DPB6	DNA-directed RNA polymerases I and III subunit RPAC2	PE1	1	1
RPAB5_HUMAN	P62875	DNA-directed RNA polymerases I, II, and III subunit RPABC5	PE1	1	122
RPAB3_HUMAN	P52434	DNA-directed RNA polymerases I, II, and III subunit RPABC3	PE1	1	122
RPAC1_HUMAN	O15160	DNA-directed RNA polymerases I and III subunit RPAC1	PE1	2	1
ANKH1_HUMAN	Q8IWZ3	Ankyrin repeat and KH domain-containing protein 1	PE1	10	8
ANR28_HUMAN	O15084	Serine/threonine-protein phosphatase 6 regulatory ankyrin repeat subunit A	PE1	1	7
GTF2I_HUMAN	P78347	General transcription factor II-I	PE1	3	24
PSMD6_HUMAN	Q15008	26S proteasome non-ATPase regulatory subunit 6	PE1	1	40
PSB5_HUMAN	P28074	Proteasome subunit beta type-5	PE1	1	40
PRS4_HUMAN	P62191	26S proteasome regulatory subunit 4	PE1	1	40
PSD12_HUMAN	O00232	26S proteasome non-ATPase regulatory subunit 12	PE1	1	40
PSMD7_HUMAN	P51665	26S proteasome non-ATPase regulatory subunit 7	PE1	1	40
PP6R1_HUMAN	Q9UPN7	Serine/threonine-protein phosphatase 6 regulatory subunit 1	PE1	1	7
PPP6_HUMAN	O00743	Serine/threonine-protein phosphatase 6 catalytic subunit	PE1	1	7
TXLNA_HUMAN	P40222	Alpha-taxilin	PE1	2	21
MP2K5_HUMAN	Q13163	Dual specificity mitogen-activated protein kinase kinase 5	PE1	1	48
RL6_HUMAN	Q02878	60S ribosomal protein L6	PE1	1	13
RL8_HUMAN	P62917	60S ribosomal protein L8	PE1	1	13
REQU_HUMAN	Q92785	Zinc finger protein ubi-d4	PE1	4	89
TAB3_HUMAN	Q8N5C8	TGF-beta-activated kinase 1 and MAP3K7-binding protein 3	PE1	1	59
TBKB1_HUMAN	A7MCY6	TANK-binding kinase 1-binding protein 1	PE1	10	8
AZI2_HUMAN	Q9H6S1	5-azacytidine-induced protein 2	PE1	1	8
TNFA_HUMAN	P01375	Tumor necrosis factor	PE1	6	7
XPP3_HUMAN	Q9NQH7	Xaa-Pro aminopeptidase 3	PE1	229	7
ACTB_HUMAN	P60709	Actin, cytoplasmic 1	PE1	1	88
HNRPD_HUMAN	Q14103	Heterogeneous nuclear ribonucleoprotein D0	PE1	1	154
CXCR2_HUMAN	P25025	C-X-C chemokine receptor type 2	PE1	39	43
SPY4_HUMAN	Q9C004	Protein sprouty homolog 4	PE1	2	25
CBX1_HUMAN	P83916	Chromobox protein homolog 1	PE1	3	102
SUV91_HUMAN	O43463	Histone-lysine N-methyltransferase SUV39H1	PE1	4	192
LEG2_HUMAN	P05162	Galectin-2	PE1	1	7
TNFB_HUMAN	P01374	Lymphotoxin-alpha	PE1	6	59
RLF_HUMAN	Q13129	Zinc finger protein Rlf	PE1	1	65
RIT1_HUMAN	Q92963	GTP-binding protein Rit1	PE1	1	65
GNDS_HUMAN	Q12967	Ral guanine nucleotide dissociation stimulator	PE1	1	65
RGL1_HUMAN	Q9NZL6	Ral guanine nucleotide dissociation stimulator-like 1	PE1	1	65
GABPA_HUMAN	Q06546	GA-binding protein alpha chain	PE1	4	20
EMIL1_HUMAN	Q9Y6C2	EMILIN-1	PE1	2	21
DC1I1_HUMAN	O14576	Cytoplasmic dynein 1 intermediate chain 1	PE1	1	132
AINX_HUMAN	Q16352	Alpha-internexin	PE1	1	10
FMR1_HUMAN	Q06787	Synaptic functional regulator FMR1	PE1	1	174
POP1_HUMAN	Q99575	Ribonucleases P/MRP protein subunit POP1	PE1	118	112
RPP29_HUMAN	O95707	Ribonuclease P protein subunit p29	PE1	118	112
RPP38_HUMAN	P78345	Ribonuclease P protein subunit p38	PE1	118	112
RPP40_HUMAN	O75818	Ribonuclease P protein subunit p40	PE1	118	112
POP5_HUMAN	Q969H6	Ribonuclease P/MRP protein subunit POP5	PE1	7	112
RPP14_HUMAN	O95059	Ribonuclease P protein subunit p14	PE1	7	112
RPP30_HUMAN	P78346	Ribonuclease P protein subunit p30	PE1	118	112
RPP25_HUMAN	Q9BUL9	Ribonuclease P protein subunit p25	PE1	7	112
POP7_HUMAN	O75817	Ribonuclease P protein subunit p20	PE1	118	112
RPP21_HUMAN	Q9H633	Ribonuclease P protein subunit p21	PE1	2527	112
EIF3B_HUMAN	P55884	Eukaryotic translation initiation factor 3 subunit B	PE1	1	96
EIF3I_HUMAN	Q13347	Eukaryotic translation initiation factor 3 subunit I	PE1	1	96
EIF3G_HUMAN	O75821	Eukaryotic translation initiation factor 3 subunit G	PE1	1	96
EIF3J_HUMAN	O75822	Eukaryotic translation initiation factor 3 subunit J	PE1	1	96
FBXW2_HUMAN	Q9UKT8	F-box/WD repeat-containing protein 2	PE1	1	105
FBXW5_HUMAN	Q969U6	F-box/WD repeat-containing protein 5	PE1	8	3
FBXW4_HUMAN	P57775	F-box/WD repeat-containing protein 4	PE1	1	105
TELT_HUMAN	O15273	Telethonin	PE1	4	73
MYOZ1_HUMAN	Q9NP98	Myozenin-1	PE1	2	73
RPB11_HUMAN	P52435	DNA-directed RNA polymerase II subunit RPB11-a	PE1	1	122
NLK_HUMAN	Q9UBE8	Serine/threonine-protein kinase NLK	PE1	3	11
MYB_HUMAN	P10242	Transcriptional activator Myb	PE1	3	11
RASF1_HUMAN	Q9NS23	Ras association domain-containing protein 1	PE1	1	48
STK4_HUMAN	Q13043	Serine/threonine-protein kinase 4	PE1	1	127
RASF5_HUMAN	Q8WWW0	Ras association domain-containing protein 5	PE1	1	127
CDC20_HUMAN	Q12834	Cell division cycle protein 20 homolog	PE1	3	101
ACTY_HUMAN	P42025	Beta-centractin	PE1	1	132
EXOS4_HUMAN	Q9NPD3	Exosome complex component RRP41	PE1	27	147
EXOS3_HUMAN	Q9NQT5	Exosome complex component RRP40	PE1	27	147
SKIV2_HUMAN	Q15477	Helicase SKI2W	PE1	27	147
EXOS7_HUMAN	Q15024	Exosome complex component RRP42	PE1	27	147
EXOS5_HUMAN	Q9NQT4	Exosome complex component RRP46	PE1	27	147
EXOS8_HUMAN	Q96B26	Exosome complex component RRP43	PE1	27	147
EXOS1_HUMAN	Q9Y3B2	Exosome complex component CSL4	PE1	27	147
TTP_HUMAN	P26651	mRNA decay activator protein ZFP36	PE1	10	8
EXOS2_HUMAN	Q13868	Exosome complex component RRP4	PE1	27	147
RRP44_HUMAN	Q9Y2L1	Exosome complex exonuclease RRP44	PE1	27	118
MPH6_HUMAN	Q99547	M-phase phosphoprotein 6	PE1	27	147
PARN_HUMAN	O95453	Poly(A)-specific ribonuclease PARN	PE1	7	139
LSM4_HUMAN	Q9Y4Z0	U6 snRNA-associated Sm-like protein LSm4	PE1	7	83
LSM5_HUMAN	Q9Y4Y9	U6 snRNA-associated Sm-like protein LSm5	PE1	7	83
LSM6_HUMAN	P62312	U6 snRNA-associated Sm-like protein LSm6	PE1	7	83
XRN2_HUMAN	Q9H0D6	5'-3' exoribonuclease 2	PE1	10	95
DCP1A_HUMAN	Q9NPI6	mRNA-decapping enzyme 1A	PE1	10	8
RENT1_HUMAN	Q92900	Regulator of nonsense transcripts 1	PE1	10	8
DCP2_HUMAN	Q8IU60	m7GpppN-mRNA hydrolase	PE1	10	8
DCP1B_HUMAN	Q8IZD4	mRNA-decapping enzyme 1B	PE1	10	8
ELAV1_HUMAN	Q15717	ELAV-like protein 1	PE1	7	8
NSMA3_HUMAN	Q9NXE4	Sphingomyelin phosphodiesterase 4	PE1	27	68
SEN15_HUMAN	Q8WW01	tRNA-splicing endonuclease subunit Sen15	PE1	2	130
FAHD1_HUMAN	Q6P587	Acylpyruvase FAHD1, mitochondrial	PE1	4	119
NEK1_HUMAN	Q96PY6	Serine/threonine-protein kinase Nek1	PE1	45	112
AK1A1_HUMAN	P14550	Aldo-keto reductase family 1 member A1	PE1	7	214
GT2D1_HUMAN	Q9UHL9	General transcription factor II-I repeat domain-containing protein 1	PE1	4	1
LRC8D_HUMAN	Q7L1W4	Volume-regulated anion channel subunit LRRC8D	PE1	1685	6
G45IP_HUMAN	Q8TAE8	Growth arrest and DNA damage-inducible proteins-interacting protein 1	PE1	2	1
EF1A1_HUMAN	P68104	Elongation factor 1-alpha 1	PE1	1	52
LIPE_HUMAN	Q9Y5X9	Endothelial lipase	PE1	2884	201
PA2G4_HUMAN	Q9UQ80	Proliferation-associated protein 2G4	PE1	1	182
PO210_HUMAN	Q8TEM1	Nuclear pore membrane glycoprotein 210	PE1	6	68
KPYM_HUMAN	P14618	Pyruvate kinase PKM	PE1	1	73
ZN558_HUMAN	Q96NG5	Zinc finger protein 558	PE1	1	1
CK5P1_HUMAN	Q96SZ6	Mitochondrial tRNA methylthiotransferase CDK5RAP1	PE1	27	118
MKRN1_HUMAN	Q9UHC7	E3 ubiquitin-protein ligase makorin-1	PE1	1	14
CWC22_HUMAN	Q9HCG8	Pre-mRNA-splicing factor CWC22 homolog	PE1	7	6
FOXN3_HUMAN	O00409	Forkhead box protein N3	PE1	1	104
RNF8_HUMAN	O76064	E3 ubiquitin-protein ligase RNF8	PE1	3	38
PGES2_HUMAN	Q9H7Z7	Prostaglandin E synthase 2	PE1	346	1
NOMO1_HUMAN	Q15155	Nodal modulator 1	PE1	6	2
EIF3M_HUMAN	Q7L2H7	Eukaryotic translation initiation factor 3 subunit M	PE1	1	96
SSRP1_HUMAN	Q08945	FACT complex subunit SSRP1	PE1	3	77
UBP21_HUMAN	Q9UK80	Ubiquitin carboxyl-terminal hydrolase 21	PE1	14	15
B9D1_HUMAN	Q9UPM9	B9 domain-containing protein 1	PE1	174	1
FXRD1_HUMAN	Q96CU9	FAD-dependent oxidoreductase domain-containing protein 1	PE1	2218	147
CHSS2_HUMAN	Q8IZ52	Chondroitin sulfate synthase 2	PE1	3	86
MF14B_HUMAN	Q5SR56	Hippocampus abundant transcript-like protein 1	PE1	5	2
TADBP_HUMAN	Q13148	TAR DNA-binding protein 43	PE1	4	41
RPE_HUMAN	Q96AT9	Ribulose-phosphate 3-epimerase	PE1	2198	134
URP2_HUMAN	Q86UX7	Fermitin family homolog 3	PE1	1	230
FRIL_HUMAN	P02792	Ferritin light chain	PE1	1	85
THOP1_HUMAN	P52888	Thimet oligopeptidase	PE1	1	27
SKAP_HUMAN	Q9Y448	Small kinetochore-associated protein	PE1	1	231
RHG18_HUMAN	Q8N392	Rho GTPase-activating protein 18	PE1	27	147
NTM1A_HUMAN	Q9BV86	N-terminal Xaa-Pro-Lys N-methyltransferase 1	PE1	3	53
ZBT17_HUMAN	Q13105	Zinc finger and BTB domain-containing protein 17	PE1	4	56
CD11A_HUMAN	Q9UQ88	Cyclin-dependent kinase 11A	PE1	3	77
VPS11_HUMAN	Q9H270	Vacuolar protein sorting-associated protein 11 homolog	PE1	1	208
SYNC_HUMAN	O43776	Asparagine--tRNA ligase, cytoplasmic	PE1	7	237
PSB8_HUMAN	P28062	Proteasome subunit beta type-8	PE1	1	40
TM214_HUMAN	Q6NUQ4	Transmembrane protein 214	PE1	26	68
GRHPR_HUMAN	Q9UBQ7	Glyoxylate reductase/hydroxypyruvate reductase	PE1	1	148
RRP1B_HUMAN	Q14684	Ribosomal RNA processing protein 1 homolog B	PE1	7	13
F136A_HUMAN	Q96C01	Protein FAM136A	PE1	2	1
LSM10_HUMAN	Q969L4	U7 snRNA-associated Sm-like protein LSm10	PE1	19	83
XPC_HUMAN	Q01831	DNA repair protein complementing XP-C cells	PE1	3	100
CEP95_HUMAN	Q96GE4	Centrosomal protein of 95 kDa	PE1	2	1
SIM14_HUMAN	Q96QK8	Small integral membrane protein 14	PE1	6	12
NMI_HUMAN	Q13287	N-myc-interactor	PE1	4	7
RHXF2_HUMAN	Q9BQY4	Rhox homeobox family member 2	PE1	2	34
DPOD2_HUMAN	P49005	DNA polymerase delta subunit 2	PE1	3	104
RAB7L_HUMAN	O14966	Ras-related protein Rab-7L1	PE1	2	81
NPY1R_HUMAN	P25929	Neuropeptide Y receptor type 1	PE1	393	123
MYH13_HUMAN	Q9UKX3	Myosin-13	PE2	7	1
KCTD3_HUMAN	Q9Y597	BTB/POZ domain-containing protein KCTD3	PE1	14	15
MINY1_HUMAN	Q8N5J2	Ubiquitin carboxyl-terminal hydrolase MINDY-1	PE1	37	185
CONA1_HUMAN	Q86Y22	Collagen alpha-1(XXIII) chain	PE1	1801	147
TALDO_HUMAN	P37837	Transaldolase	PE1	1	32
6PGD_HUMAN	P52209	6-phosphogluconate dehydrogenase, decarboxylating	PE1	1	32
DBF4A_HUMAN	Q9UBU7	Protein DBF4 homolog A	PE1	3	77
ISOC2_HUMAN	Q96AB3	Isochorismatase domain-containing protein 2	PE1	1	210
SMBP2_HUMAN	P38935	DNA-binding protein SMUBP-2	PE1	7	83
SEPT5_HUMAN	Q99719	Septin-5	PE1	1	118
MTHR_HUMAN	P42898	Methylenetetrahydrofolate reductase	PE1	1047	83
THUM3_HUMAN	Q9BV44	THUMP domain-containing protein 3	PE1	34	32
INLR1_HUMAN	Q8IU57	Interferon lambda receptor 1	PE1	1812	206
DPOA2_HUMAN	Q14181	DNA polymerase alpha subunit B	PE1	1	29
NAGK_HUMAN	Q9UJ70	N-acetyl-D-glucosamine kinase	PE1	1	1
PSB1_HUMAN	P20618	Proteasome subunit beta type-1	PE1	2	40
EDC4_HUMAN	Q6P2E9	Enhancer of mRNA-decapping protein 4	PE1	10	8
XRN1_HUMAN	Q8IZH2	5'-3' exoribonuclease 1	PE1	10	8
LDHA_HUMAN	P00338	L-lactate dehydrogenase A chain	PE1	3	16
PABP4_HUMAN	Q13310	Polyadenylate-binding protein 4	PE1	10	8
VW5B2_HUMAN	Q8N398	von Willebrand factor A domain-containing protein 5B2	PE2	1910	8
ALDOA_HUMAN	P04075	Fructose-bisphosphate aldolase A	PE1	1	47
AP1G2_HUMAN	O75843	AP-1 complex subunit gamma-like 2	PE1	1	44
CHD4_HUMAN	Q14839	Chromodomain-helicase-DNA-binding protein 4	PE1	3	24
NDUAD_HUMAN	Q9P0J0	NADH dehydrogenase [ubiquinone] 1 alpha subcomplex subunit 13	PE1	1	154
HEAT1_HUMAN	Q9H583	HEAT repeat-containing protein 1	PE1	10	44
SPT20_HUMAN	Q8TB22	Spermatogenesis-associated protein 20	PE2	2069	8
WAPL_HUMAN	Q7Z5K2	Wings apart-like protein homolog	PE1	7	219
DPP2_HUMAN	Q9UHL4	Dipeptidyl peptidase 2	PE1	63	141
IF6_HUMAN	P56537	Eukaryotic translation initiation factor 6	PE1	1	96
EIF3L_HUMAN	Q9Y262	Eukaryotic translation initiation factor 3 subunit L	PE1	1	96
IF5A1_HUMAN	P63241	Eukaryotic translation initiation factor 5A-1	PE1	1	36
PARPT_HUMAN	Q7Z3E1	Protein mono-ADP-ribosyltransferase TIPARP	PE1	10	147
COMT_HUMAN	P21964	Catechol O-methyltransferase	PE1	5	217
MOCS3_HUMAN	O95396	Adenylyltransferase and sulfurtransferase MOCS3	PE1	303	77
SPC1L_HUMAN	Q9H0A9	Speriolin-like protein	PE1	2	1
HIRA_HUMAN	P54198	Protein HIRA	PE1	3	38
TR112_HUMAN	Q9UI30	Multifunctional methyltransferase subunit TRM112-like protein	PE1	34	32
PKHB2_HUMAN	Q96CS7	Pleckstrin homology domain-containing family B member 2	PE1	1	146
NADE_HUMAN	Q6IA69	Glutamine-dependent NAD(+) synthetase	PE1	2	5
ACSA_HUMAN	Q9NR19	Acetyl-coenzyme A synthetase, cytoplasmic	PE1	2609	8
RPRD2_HUMAN	Q5VT52	Regulation of nuclear pre-mRNA domain-containing protein 2	PE1	3	19
GNPTG_HUMAN	Q9UJJ9	N-acetylglucosamine-1-phosphotransferase subunit gamma	PE1	24	8
RS15_HUMAN	P62841	40S ribosomal protein S15	PE1	1	13
MLP3B_HUMAN	Q9GZQ8	Microtubule-associated proteins 1A/1B light chain 3B	PE1	1	55
RS25_HUMAN	P62851	40S ribosomal protein S25	PE1	2	54
NOB1_HUMAN	Q9ULX3	RNA-binding protein NOB1	PE1	1	185
GSK3B_HUMAN	P49841	Glycogen synthase kinase-3 beta	PE1	1	98
REN3A_HUMAN	Q9H1J1	Regulator of nonsense transcripts 3A	PE1	10	8
IFM2_HUMAN	Q01629	Interferon-induced transmembrane protein 2	PE1	10	147
TTC19_HUMAN	Q6DKK2	Tetratricopeptide repeat protein 19, mitochondrial	PE1	2	140
GIPC1_HUMAN	O14908	PDZ domain-containing protein GIPC1	PE1	11	106
PDLI4_HUMAN	P50479	PDZ and LIM domain protein 4	PE1	13	229
DDX56_HUMAN	Q9NY93	Probable ATP-dependent RNA helicase DDX56	PE1	4	13
ZN330_HUMAN	Q9Y3S2	Zinc finger protein 330	PE1	8	9
CC136_HUMAN	Q96JN2	Coiled-coil domain-containing protein 136	PE1	2	9
MIF_HUMAN	P14174	Macrophage migration inhibitory factor	PE1	1	32
TOP3B_HUMAN	O95985	DNA topoisomerase 3-beta-1	PE1	10	8
CAF1A_HUMAN	Q13111	Chromatin assembly factor 1 subunit A	PE1	3	38
COG4_HUMAN	Q9H9E3	Conserved oligomeric Golgi complex subunit 4	PE1	2	232
COG1_HUMAN	Q8WTW3	Conserved oligomeric Golgi complex subunit 1	PE1	2	232
COG2_HUMAN	Q14746	Conserved oligomeric Golgi complex subunit 2	PE1	2	232
COG5_HUMAN	Q9UP83	Conserved oligomeric Golgi complex subunit 5	PE1	2	232
COG7_HUMAN	P83436	Conserved oligomeric Golgi complex subunit 7	PE1	2	232
ARI1A_HUMAN	O14497	AT-rich interactive domain-containing protein 1A	PE1	3	89
SNF5_HUMAN	Q12824	SWI/SNF-related matrix-associated actin-dependent regulator of chromatin subfamily B member 1	PE1	4	89
SMCE1_HUMAN	Q969G3	SWI/SNF-related matrix-associated actin-dependent regulator of chromatin subfamily E member 1	PE1	2	89
PB1_HUMAN	Q86U86	Protein polybromo-1	PE1	3	89
PEPL_HUMAN	O60437	Periplakin	PE1	2	45
APBA1_HUMAN	Q02410	Amyloid-beta A4 precursor protein-binding family A member 1	PE1	16	145
ATRX_HUMAN	P46100	Transcriptional regulator ATRX	PE1	3	54
GEMI_HUMAN	O75496	Geminin	PE1	4	70
CDT1_HUMAN	Q9H211	DNA replication factor Cdt1	PE1	3	49
MCM2_HUMAN	P49736	DNA replication licensing factor MCM2	PE1	3	77
ORC6_HUMAN	Q9Y5N6	Origin recognition complex subunit 6	PE1	3	77
CDC6_HUMAN	Q99741	Cell division control protein 6 homolog	PE1	3	49
ORC1_HUMAN	Q13415	Origin recognition complex subunit 1	PE1	3	77
ORC4_HUMAN	O43929	Origin recognition complex subunit 4	PE1	3	77
MCM6_HUMAN	Q14566	DNA replication licensing factor MCM6	PE1	3	77
MCM10_HUMAN	Q7L590	Protein MCM10 homolog	PE1	3	77
ORC5_HUMAN	O43913	Origin recognition complex subunit 5	PE1	3	77
ORC3_HUMAN	Q9UBD5	Origin recognition complex subunit 3	PE1	3	77
MCM4_HUMAN	P33991	DNA replication licensing factor MCM4	PE1	3	77
CDC45_HUMAN	O75419	Cell division control protein 45 homolog	PE1	3	77
ORC2_HUMAN	Q13416	Origin recognition complex subunit 2	PE1	3	77
CDC7_HUMAN	O00311	Cell division cycle 7-related protein kinase	PE1	3	77
CCND1_HUMAN	P24385	G1/S-specific cyclin-D1	PE1	3	49
CCND3_HUMAN	P30281	G1/S-specific cyclin-D3	PE1	3	49
CCNB2_HUMAN	O95067	G2/mitotic-specific cyclin-B2	PE1	3	49
CCNE2_HUMAN	O96020	G1/S-specific cyclin-E2	PE1	3	6
CDN2A_HUMAN	P42771	Cyclin-dependent kinase inhibitor 2A	PE1	1	48
CCNA1_HUMAN	P78396	Cyclin-A1	PE1	3	49
CDN1A_HUMAN	P38936	Cyclin-dependent kinase inhibitor 1	PE1	1	98
ERN1_HUMAN	O75460	Serine/threonine-protein kinase/endoribonuclease IRE1	PE1	4	25
ITAL_HUMAN	P20701	Integrin alpha-L	PE1	6	153
MTMR3_HUMAN	Q13615	Myotubularin-related protein 3	PE1	27	147
RET_HUMAN	P07949	Proto-oncogene tyrosine-protein kinase receptor Ret	PE1	9	4
KPCT_HUMAN	Q04759	Protein kinase C theta type	PE1	1	121
GLRX3_HUMAN	O76003	Glutaredoxin-3	PE1	8	3
SPTA1_HUMAN	P02549	Spectrin alpha chain, erythrocytic 1	PE1	3	88
TF2AA_HUMAN	P52655	Transcription initiation factor IIA subunit 1	PE1	3	57
TF2B_HUMAN	Q00403	Transcription initiation factor IIB	PE1	3	57
NFYA_HUMAN	P23511	Nuclear transcription factor Y subunit alpha	PE1	3	57
SRSF1_HUMAN	Q07955	Serine/arginine-rich splicing factor 1	PE1	7	66
NFYB_HUMAN	P25208	Nuclear transcription factor Y subunit beta	PE1	3	57
NFYC_HUMAN	Q13952	Nuclear transcription factor Y subunit gamma	PE1	3	57
MED10_HUMAN	Q9BTT4	Mediator of RNA polymerase II transcription subunit 10	PE1	21	56
MED8_HUMAN	Q96G25	Mediator of RNA polymerase II transcription subunit 8	PE1	21	56
CDK8_HUMAN	P49336	Cyclin-dependent kinase 8	PE1	21	56
MED12_HUMAN	Q93074	Mediator of RNA polymerase II transcription subunit 12	PE1	21	56
MED26_HUMAN	O95402	Mediator of RNA polymerase II transcription subunit 26	PE1	21	56
MED19_HUMAN	A0JLT2	Mediator of RNA polymerase II transcription subunit 19	PE1	21	56
AFF4_HUMAN	Q9UHB7	AF4/FMR2 family member 4	PE1	3	209
CCNC_HUMAN	P24863	Cyclin-C	PE1	2	56
MED31_HUMAN	Q9Y3C7	Mediator of RNA polymerase II transcription subunit 31	PE1	1	52
MED28_HUMAN	Q9H204	Mediator of RNA polymerase II transcription subunit 28	PE1	21	56
MED30_HUMAN	Q96HR3	Mediator of RNA polymerase II transcription subunit 30	PE1	21	56
MED29_HUMAN	Q9NX70	Mediator of RNA polymerase II transcription subunit 29	PE1	21	56
MED18_HUMAN	Q9BUE0	Mediator of RNA polymerase II transcription subunit 18	PE1	21	56
MED27_HUMAN	Q6P2C8	Mediator of RNA polymerase II transcription subunit 27	PE1	21	56
CDK19_HUMAN	Q9BWU1	Cyclin-dependent kinase 19	PE1	21	56
MED17_HUMAN	Q9NVC6	Mediator of RNA polymerase II transcription subunit 17	PE1	21	56
MED25_HUMAN	Q71SY5	Mediator of RNA polymerase II transcription subunit 25	PE1	21	56
MED1_HUMAN	Q15648	Mediator of RNA polymerase II transcription subunit 1	PE1	21	56
MED20_HUMAN	Q9H944	Mediator of RNA polymerase II transcription subunit 20	PE1	21	56
MED11_HUMAN	Q9P086	Mediator of RNA polymerase II transcription subunit 11	PE1	21	56
MED22_HUMAN	Q15528	Mediator of RNA polymerase II transcription subunit 22	PE1	21	56
MED21_HUMAN	Q13503	Mediator of RNA polymerase II transcription subunit 21	PE1	21	56
MED7_HUMAN	O43513	Mediator of RNA polymerase II transcription subunit 7	PE1	21	56
MED4_HUMAN	Q9NPJ6	Mediator of RNA polymerase II transcription subunit 4	PE1	21	56
MED16_HUMAN	Q9Y2X0	Mediator of RNA polymerase II transcription subunit 16	PE1	21	56
MED14_HUMAN	O60244	Mediator of RNA polymerase II transcription subunit 14	PE1	21	56
MED9_HUMAN	Q9NWA0	Mediator of RNA polymerase II transcription subunit 9	PE1	21	56
PTN12_HUMAN	Q05209	Tyrosine-protein phosphatase non-receptor type 12	PE1	9	137
CASL_HUMAN	Q14511	Enhancer of filamentation 1	PE1	9	34
PKNX1_HUMAN	P55347	Homeobox protein PKNOX1	PE1	3	70
ZN350_HUMAN	Q9GZX5	Zinc finger protein 350	PE1	3	126
FEZ2_HUMAN	Q9UHY8	Fasciculation and elongation protein zeta-2	PE1	1	181
FEZ1_HUMAN	Q99689	Fasciculation and elongation protein zeta-1	PE1	1	181
MRE11_HUMAN	P49959	Double-strand break repair protein MRE11	PE1	3	29
KIF3A_HUMAN	Q9Y496	Kinesin-like protein KIF3A	PE1	1	174
2A5D_HUMAN	Q14738	Serine/threonine-protein phosphatase 2A 56 kDa regulatory subunit delta isoform	PE1	1	167
CTNL1_HUMAN	Q9UBT7	Alpha-catulin	PE1	2	1
RNF11_HUMAN	Q9Y3C5	RING finger protein 11	PE1	4	22
STABP_HUMAN	O95630	STAM-binding protein	PE1	30	69
SMUF2_HUMAN	Q9HAU4	E3 ubiquitin-protein ligase SMURF2	PE1	1	46
RBX1_HUMAN	P62877	E3 ubiquitin-protein ligase RBX1	PE1	1	23
IF4E2_HUMAN	O60573	Eukaryotic translation initiation factor 4E type 2	PE1	14	15
SRSF7_HUMAN	Q16629	Serine/arginine-rich splicing factor 7	PE1	7	66
SELS_HUMAN	Q9BQE4	Selenoprotein S	PE1	6	71
DERL1_HUMAN	Q9BUN8	Derlin-1	PE1	6	71
MRGBP_HUMAN	Q9NV56	MRG/MORF4L-binding protein	PE1	4	114
DMAP1_HUMAN	Q9NPF5	DNA methyltransferase 1-associated protein 1	PE1	4	114
MO4L2_HUMAN	Q15014	Mortality factor 4-like protein 2	PE1	4	114
MO4L1_HUMAN	Q9UBU8	Mortality factor 4-like protein 1	PE1	4	114
VPS72_HUMAN	Q15906	Vacuolar protein sorting-associated protein 72 homolog	PE1	4	114
BRD8_HUMAN	Q9H0E9	Bromodomain-containing protein 8	PE1	4	114
TRRAP_HUMAN	Q9Y4A5	Transformation/transcription domain-associated protein	PE1	3	57
RAB5B_HUMAN	P61020	Ras-related protein Rab-5B	PE1	6	79
ROBO1_HUMAN	Q9Y6N7	Roundabout homolog 1	PE1	1	26
ROBO2_HUMAN	Q9HCK4	Roundabout homolog 2	PE1	1	77
EMX2_HUMAN	Q04743	Homeobox protein EMX2	PE1	3	70
UB2V1_HUMAN	Q13404	Ubiquitin-conjugating enzyme E2 variant 1	PE1	1	2
UBE2N_HUMAN	P61088	Ubiquitin-conjugating enzyme E2 N	PE1	1	14
PP1R7_HUMAN	Q15435	Protein phosphatase 1 regulatory subunit 7	PE1	1	19
KIF2B_HUMAN	Q8N4N8	Kinesin-like protein KIF2B	PE1	1923	61
GEMI5_HUMAN	Q8TEQ6	Gem-associated protein 5	PE1	7	83
LATS1_HUMAN	O95835	Serine/threonine-protein kinase LATS1	PE1	1	48
ZYX_HUMAN	Q15942	Zyxin	PE1	1	213
LIMK1_HUMAN	P53667	LIM domain kinase 1	PE1	1	50
ATX3_HUMAN	P54252	Ataxin-3	PE1	4	108
STAM1_HUMAN	Q92783	Signal transducing adapter molecule 1	PE1	4	146
RD23A_HUMAN	P54725	UV excision repair protein RAD23 homolog A	PE1	1	40
UBE2B_HUMAN	P63146	Ubiquitin-conjugating enzyme E2 B	PE1	3	14
OTUB1_HUMAN	Q96FW1	Ubiquitin thioesterase OTUB1	PE1	4	41
COF1_HUMAN	P23528	Cofilin-1	PE1	1	88
BRAF_HUMAN	P15056	Serine/threonine-protein kinase B-raf	PE1	1	48
CDK17_HUMAN	Q00537	Cyclin-dependent kinase 17	PE1	1	1
KLC2_HUMAN	Q9H0B6	Kinesin light chain 2	PE1	1	1
PI4KB_HUMAN	Q9UBF8	Phosphatidylinositol 4-kinase beta	PE1	17	174
MEP50_HUMAN	Q9BQA1	Methylosome protein 50	PE1	7	17
UBP8_HUMAN	P40818	Ubiquitin carboxyl-terminal hydrolase 8	PE1	4	69
PK3C3_HUMAN	Q8NEB9	Phosphatidylinositol 3-kinase catalytic subunit type 3	PE1	1	84
MYCB2_HUMAN	O75592	E3 ubiquitin-protein ligase MYCBP2	PE1	1	82
K0930_HUMAN	Q6ICG6	Uncharacterized protein KIAA0930	PE1	1	82
3BP5L_HUMAN	Q7L8J4	SH3 domain-binding protein 5-like	PE1	1	79
PAR3L_HUMAN	Q8TEW8	Partitioning defective 3 homolog B	PE1	1	50
ZBT21_HUMAN	Q9ULJ3	Zinc finger and BTB domain-containing protein 21	PE1	14	15
GSK3A_HUMAN	P49840	Glycogen synthase kinase-3 alpha	PE1	1	178
LBR_HUMAN	Q14739	Delta(14)-sterol reductase LBR	PE1	24	37
SRGP2_HUMAN	O75044	SLIT-ROBO Rho GTPase-activating protein 2	PE1	14	15
ARHG7_HUMAN	Q14155	Rho guanine nucleotide exchange factor 7	PE1	1	26
FRMD6_HUMAN	Q96NE9	FERM domain-containing protein 6	PE1	4	58
TRA2B_HUMAN	P62995	Transformer-2 protein homolog beta	PE1	7	66
DYR1A_HUMAN	Q13627	Dual specificity tyrosine-phosphorylation-regulated kinase 1A	PE1	3	82
MFAP1_HUMAN	P55081	Microfibrillar-associated protein 1	PE1	2	1
RMD3_HUMAN	Q96TC7	Regulator of microtubule dynamics protein 3	PE1	5	18
SRPK1_HUMAN	Q96SB4	SRSF protein kinase 1	PE1	24	37
LC7L3_HUMAN	O95232	Luc7-like protein 3	PE1	7	199
LSR_HUMAN	Q86X29	Lipolysis-stimulated lipoprotein receptor	PE1	1	82
CLK2_HUMAN	P49760	Dual specificity protein kinase CLK2	PE1	7	66
HDAC7_HUMAN	Q8WUI4	Histone deacetylase 7	PE1	14	15
RGPS2_HUMAN	Q86X27	Ras-specific guanine nucleotide-releasing factor RalGPS2	PE1	14	15
PININ_HUMAN	Q9H307	Pinin	PE1	7	66
TSC1_HUMAN	Q92574	Hamartin	PE1	4	48
MYCPP_HUMAN	Q7Z401	C-myc promoter-binding protein	PE1	14	15
CLK3_HUMAN	P49761	Dual specificity protein kinase CLK3	PE1	7	66
TM102_HUMAN	Q8N9M5	Transmembrane protein 102	PE1	54	128
CFA20_HUMAN	Q9Y6A4	Cilia- and flagella-associated protein 20	PE1	65	17
PRP19_HUMAN	Q9UMS4	Pre-mRNA-processing factor 19	PE1	7	17
RNPS1_HUMAN	Q15287	RNA-binding protein with serine-rich domain 1	PE1	7	66
SH3B4_HUMAN	Q9P0V3	SH3 domain-binding protein 4	PE1	14	15
SRRM1_HUMAN	Q8IYB3	Serine/arginine repetitive matrix protein 1	PE1	7	17
SMAG1_HUMAN	Q9UPU9	Protein Smaug homolog 1	PE1	2	1
TR150_HUMAN	Q9Y2W1	Thyroid hormone receptor-associated protein 3	PE1	7	8
ACINU_HUMAN	Q9UKV3	Apoptotic chromatin condensation inducer in the nucleus	PE1	1	17
RASF8_HUMAN	Q8NHQ8	Ras association domain-containing protein 8	PE1	1	1
PPIG_HUMAN	Q13427	Peptidyl-prolyl cis-trans isomerase G	PE1	7	66
FRY_HUMAN	Q5TBA9	Protein furry homolog	PE1	1	86
TIAM1_HUMAN	Q13009	T-lymphoma invasion and metastasis-inducing protein 1	PE1	14	15
NADK_HUMAN	O95544	NAD kinase	PE1	14	15
PR38B_HUMAN	Q5VTL8	Pre-mRNA-splicing factor 38B	PE1	1	19
EMAL3_HUMAN	Q32P44	Echinoderm microtubule-associated protein-like 3	PE1	368	134
CCNY_HUMAN	Q8ND76	Cyclin-Y	PE1	1	51
AKP13_HUMAN	Q12802	A-kinase anchor protein 13	PE1	1	50
EDC3_HUMAN	Q96F86	Enhancer of mRNA-decapping protein 3	PE1	14	15
RFIP2_HUMAN	Q7L804	Rab11 family-interacting protein 2	PE1	14	79
KIF1B_HUMAN	O60333	Kinesin-like protein KIF1B	PE1	4	22
BCLF1_HUMAN	Q9NYF8	Bcl-2-associated transcription factor 1	PE1	7	100
PRP4B_HUMAN	Q13523	Serine/threonine-protein kinase PRP4 homolog	PE1	7	66
MILK1_HUMAN	Q8N3F8	MICAL-like protein 1	PE1	14	15
NOLC1_HUMAN	Q14978	Nucleolar and coiled-body phosphoprotein 1	PE1	3	54
PUF60_HUMAN	Q9UHX1	Poly(U)-binding-splicing factor PUF60	PE1	7	17
RADIL_HUMAN	Q96JH8	Ras-associating and dilute domain-containing protein	PE1	2	1
AP5Z1_HUMAN	O43299	AP-5 complex subunit zeta-1	PE1	1	82
PI3R4_HUMAN	Q99570	Phosphoinositide 3-kinase regulatory subunit 4	PE1	1	84
CRTC2_HUMAN	Q53ET0	CREB-regulated transcription coactivator 2	PE1	1	15
ALS2_HUMAN	Q96Q42	Alsin	PE1	6	79
GAPD1_HUMAN	Q14C86	GTPase-activating protein and VPS9 domain-containing protein 1	PE1	3	77
RO52_HUMAN	P19474	E3 ubiquitin-protein ligase TRIM21	PE1	1	14
PAK4_HUMAN	O96013	Serine/threonine-protein kinase PAK 4	PE1	1	26
LARP1_HUMAN	Q6PKG0	La-related protein 1	PE1	14	15
CYC_HUMAN	P99999	Cytochrome c	PE1	4	170
RHOG_HUMAN	P84095	Rho-related GTP-binding protein RhoG	PE1	1	26
RTKN_HUMAN	Q9BST9	Rhotekin	PE1	14	15
ARF1_HUMAN	P84077	ADP-ribosylation factor 1	PE1	1	44
EPAS1_HUMAN	Q99814	Endothelial PAS domain-containing protein 1	PE1	3	188
AP1G1_HUMAN	O43747	AP-1 complex subunit gamma-1	PE1	1	44
DOCK2_HUMAN	Q92608	Dedicator of cytokinesis protein 2	PE1	8	3
MYD88_HUMAN	Q99836	Myeloid differentiation primary response protein MyD88	PE1	1	99
IRAK3_HUMAN	Q9Y616	Interleukin-1 receptor-associated kinase 3	PE1	1	99
IRAK2_HUMAN	O43187	Interleukin-1 receptor-associated kinase-like 2	PE1	1	99
MP2K4_HUMAN	P45985	Dual specificity mitogen-activated protein kinase kinase 4	PE1	1	113
M3K4_HUMAN	Q9Y6R4	Mitogen-activated protein kinase kinase kinase 4	PE1	1	113
MP2K6_HUMAN	P52564	Dual specificity mitogen-activated protein kinase kinase 6	PE1	1	48
GA45A_HUMAN	P24522	Growth arrest and DNA damage-inducible protein GADD45 alpha	PE1	1	98
GA45B_HUMAN	O75293	Growth arrest and DNA damage-inducible protein GADD45 beta	PE1	1	1
GA45G_HUMAN	O95257	Growth arrest and DNA damage-inducible protein GADD45 gamma	PE1	1	1
PELI1_HUMAN	Q96FA3	E3 ubiquitin-protein ligase pellino homolog 1	PE1	1	99
IRAK4_HUMAN	Q9NWZ3	Interleukin-1 receptor-associated kinase 4	PE1	1	99
PELI2_HUMAN	Q9HAT8	E3 ubiquitin-protein ligase pellino homolog 2	PE1	1	99
PELI3_HUMAN	Q8N2H9	E3 ubiquitin-protein ligase pellino homolog 3	PE1	4	25
AHSA1_HUMAN	O95433	Activator of 90 kDa heat shock protein ATPase homolog 1	PE1	1	50
AURKA_HUMAN	O14965	Aurora kinase A	PE1	1	136
AKIP_HUMAN	Q9NWT8	Aurora kinase A-interacting protein	PE1	1	178
TIFA_HUMAN	Q96CG3	TRAF-interacting protein with FHA domain-containing protein A	PE1	4	87
STIM1_HUMAN	Q13586	Stromal interaction molecule 1	PE1	6	165
STIM2_HUMAN	Q9P246	Stromal interaction molecule 2	PE1	1	165
CYH2_HUMAN	Q99418	Cytohesin-2	PE1	1	1
CUL4B_HUMAN	Q13620	Cullin-4B	PE1	1	23
CAND1_HUMAN	Q86VP6	Cullin-associated NEDD8-dissociated protein 1	PE1	1	23
CUL4A_HUMAN	Q13619	Cullin-4A	PE1	1	23
CUL3_HUMAN	Q13618	Cullin-3	PE1	1	23
CUL2_HUMAN	Q13617	Cullin-2	PE1	1	23
SKP2_HUMAN	Q13309	S-phase kinase-associated protein 2	PE1	3	49
CCNA2_HUMAN	P20248	Cyclin-A2	PE1	3	49
STS_HUMAN	P08842	Steryl-sulfatase	PE1	865	4
MK67I_HUMAN	Q9BYG3	MKI67 FHA domain-interacting nucleolar phosphoprotein	PE1	2438	112
NKG2D_HUMAN	P26718	NKG2-D type II integral membrane protein	PE1	988	2
ULBP5_HUMAN	Q6H3X3	UL-16 binding protein 5	PE1	1505	2
TCAM1_HUMAN	Q8IUC6	TIR domain-containing adapter molecule 1	PE1	1	99
PA2GA_HUMAN	P14555	Phospholipase A2, membrane associated	PE1	1	194
LOX12_HUMAN	P18054	Polyunsaturated fatty acid lipoxygenase ALOX12	PE1	3	141
L3R2A_HUMAN	Q9Y6C7	Putative uncharacterized protein encoded by LINC00312	PE5	24	37
NCBP1_HUMAN	Q09161	Nuclear cap-binding protein subunit 1	PE1	7	216
SAE1_HUMAN	Q9UBE0	SUMO-activating enzyme subunit 1	PE1	3	237
EIF3K_HUMAN	Q9UBQ5	Eukaryotic translation initiation factor 3 subunit K	PE1	1	96
TTK_HUMAN	P33981	Dual specificity protein kinase TTK	PE1	1	187
TACC2_HUMAN	O95359	Transforming acidic coiled-coil-containing protein 2	PE1	1	89
TIAR_HUMAN	Q01085	Nucleolysin TIAR	PE1	2	34
EGLN2_HUMAN	Q96KS0	Prolyl hydroxylase EGLN2	PE1	3	188
EGLN3_HUMAN	Q9H6Z9	Prolyl hydroxylase EGLN3	PE1	10	188
EGLN1_HUMAN	Q9GZT9	Egl nine homolog 1	PE1	1	188
PIAS4_HUMAN	Q8N2W9	E3 SUMO-protein ligase PIAS4	PE1	3	119
IRF3_HUMAN	Q14653	Interferon regulatory factor 3	PE1	1	59
IRF7_HUMAN	Q92985	Interferon regulatory factor 7	PE1	4	59
ALR_HUMAN	P55789	FAD-linked sulfhydryl oxidase ALR	PE1	1	26
CSN1_HUMAN	Q13098	COP9 signalosome complex subunit 1	PE1	1	23
CSN8_HUMAN	Q99627	COP9 signalosome complex subunit 8	PE1	1	23
CSN2_HUMAN	P61201	COP9 signalosome complex subunit 2	PE1	1	23
CSN5_HUMAN	Q92905	COP9 signalosome complex subunit 5	PE1	1	23
STA5A_HUMAN	P42229	Signal transducer and activator of transcription 5A	PE1	9	4
SPF30_HUMAN	O75940	Survival of motor neuron-related-splicing factor 30	PE1	7	61
ING4_HUMAN	Q9UNL4	Inhibitor of growth protein 4	PE1	4	114
CCNB1_HUMAN	P14635	G2/mitotic-specific cyclin-B1	PE1	3	49
MTAP2_HUMAN	P11137	Microtubule-associated protein 2	PE1	1	50
SRY_HUMAN	Q05066	Sex-determining region Y protein	PE1	1184	142
PRTN3_HUMAN	P24158	Myeloblastin	PE1	12	42
RHOU_HUMAN	Q7L0Q8	Rho-related GTP-binding protein RhoU	PE1	57	125
NOXA1_HUMAN	Q86UR1	NADPH oxidase activator 1	PE1	2	5
DPH3_HUMAN	Q96FX2	DPH3 homolog	PE1	2	7
SRGEF_HUMAN	Q9UGK8	Secretion-regulating guanine nucleotide exchange factor	PE1	1	192
EXOC2_HUMAN	Q96KP1	Exocyst complex component 2	PE1	1	39
ARHG1_HUMAN	Q92888	Rho guanine nucleotide exchange factor 1	PE1	11	65
GNA13_HUMAN	Q14344	Guanine nucleotide-binding protein subunit alpha-13	PE1	11	33
STA13_HUMAN	Q9Y3M8	StAR-related lipid transfer protein 13	PE1	14	15
TBA1B_HUMAN	P68363	Tubulin alpha-1B chain	PE1	1	7
HMDH_HUMAN	P04035	3-hydroxy-3-methylglutaryl-coenzyme A reductase	PE1	6	71
E41L1_HUMAN	Q9H4G0	Band 4.1-like protein 1	PE1	1	26
ITPR1_HUMAN	Q14643	Inositol 1,4,5-trisphosphate receptor type 1	PE1	1	165
AGRB2_HUMAN	O60241	Adhesion G protein-coupled receptor B2	PE1	13	20
CATA_HUMAN	P04040	Catalase	PE1	48	74
DTBP1_HUMAN	Q96EV8	Dysbindin	PE1	2	168
BL1S6_HUMAN	Q9UL45	Biogenesis of lysosome-related organelles complex 1 subunit 6	PE1	2	168
BL1S4_HUMAN	Q9NUP1	Biogenesis of lysosome-related organelles complex 1 subunit 4	PE1	2	168
BL1S5_HUMAN	Q8TDH9	Biogenesis of lysosome-related organelles complex 1 subunit 5	PE1	2	168
BL1S2_HUMAN	Q6QNY1	Biogenesis of lysosome-related organelles complex 1 subunit 2	PE1	2	168
BL1S3_HUMAN	Q6QNY0	Biogenesis of lysosome-related organelles complex 1 subunit 3	PE1	1574	168
CXCR5_HUMAN	P32302	C-X-C chemokine receptor type 5	PE1	348	33
GNAQ_HUMAN	P50148	Guanine nucleotide-binding protein G(q) subunit alpha	PE1	11	33
GNAO_HUMAN	P09471	Guanine nucleotide-binding protein G(o) subunit alpha	PE1	11	33
PTMA_HUMAN	P06454	Prothymosin alpha	PE1	3	38
GIT1_HUMAN	Q9Y2X7	ARF GTPase-activating protein GIT1	PE1	1	245
DPYL1_HUMAN	Q14194	Dihydropyrimidinase-related protein 1	PE1	1	52
CHD3_HUMAN	Q12873	Chromodomain-helicase-DNA-binding protein 3	PE1	3	11
ECH1_HUMAN	Q13011	Delta(3,5)-Delta(2,4)-dienoyl-CoA isomerase, mitochondrial	PE1	1	52
PROF2_HUMAN	P35080	Profilin-2	PE1	1	91
CE126_HUMAN	Q9P2H0	Centrosomal protein of 126 kDa	PE1	1	181
LRIF1_HUMAN	Q5T3J3	Ligand-dependent nuclear receptor-interacting factor 1	PE1	1	52
GASP2_HUMAN	Q96D09	G-protein coupled receptor-associated sorting protein 2	PE1	11	235
KAT7_HUMAN	O95251	Histone acetyltransferase KAT7	PE1	4	114
SUMO2_HUMAN	P61956	Small ubiquitin-related modifier 2	PE1	1	237
TADA3_HUMAN	O75528	Transcriptional adapter 3	PE1	3	57
TCRG1_HUMAN	O14776	Transcription elongation regulator 1	PE1	7	17
UT14A_HUMAN	Q9BVJ6	U3 small nucleolar RNA-associated protein 14 homolog A	PE1	1	52
PR40A_HUMAN	O75400	Pre-mRNA-processing factor 40 homolog A	PE1	4	53
BRD7_HUMAN	Q9NPI1	Bromodomain-containing protein 7	PE1	3	89
KBTB7_HUMAN	Q8WVZ9	Kelch repeat and BTB domain-containing protein 7	PE1	20	55
PTN_HUMAN	P21246	Pleiotrophin	PE1	1	181
ING5_HUMAN	Q8WYH8	Inhibitor of growth protein 5	PE1	4	114
LUC7L_HUMAN	Q9NQ29	Putative RNA-binding protein Luc7-like 1	PE1	7	66
LC7L2_HUMAN	Q9Y383	Putative RNA-binding protein Luc7-like 2	PE1	1	181
CLK1_HUMAN	P49759	Dual specificity protein kinase CLK1	PE1	7	199
EF1G_HUMAN	P26641	Elongation factor 1-gamma	PE1	1	52
PKHM1_HUMAN	Q9Y4G2	Pleckstrin homology domain-containing family M member 1	PE1	1	208
RBM48_HUMAN	Q5RL73	RNA-binding protein 48	PE1	1	52
GDF9_HUMAN	O60383	Growth/differentiation factor 9	PE1	1	52
MAGH1_HUMAN	Q9H213	Melanoma-associated antigen H1	PE1	1	234
UBE2K_HUMAN	P61086	Ubiquitin-conjugating enzyme E2 K	PE1	1	14
MTSS1_HUMAN	O43312	Protein MTSS 1	PE1	1	247
IDLC_HUMAN	O14645	Axonemal dynein light intermediate polypeptide 1	PE1	4	115
MLP3A_HUMAN	Q9H492	Microtubule-associated proteins 1A/1B light chain 3A	PE1	1	55
NFL_HUMAN	P07196	Neurofilament light polypeptide	PE1	4	22
IMDH2_HUMAN	P12268	Inosine-5'-monophosphate dehydrogenase 2	PE1	1	23
PTPRK_HUMAN	Q15262	Receptor-type tyrosine-protein phosphatase kappa	PE1	9	4
SUMO3_HUMAN	P55854	Small ubiquitin-related modifier 3	PE1	3	237
PPHLN_HUMAN	Q8NEY8	Periphilin-1	PE1	1	1
ARMX2_HUMAN	Q7L311	Armadillo repeat-containing X-linked protein 2	PE2	1687	9
ZN33B_HUMAN	Q06732	Zinc finger protein 33B	PE1	2	1
NUB1_HUMAN	Q9Y5A7	NEDD8 ultimate buster 1	PE1	1	40
NEDD8_HUMAN	Q15843	NEDD8	PE1	1	23
ATN1_HUMAN	P54259	Atrophin-1	PE1	2	176
ADA19_HUMAN	Q9H013	Disintegrin and metalloproteinase domain-containing protein 19	PE1	1	163
ABI2_HUMAN	Q9NYB9	Abl interactor 2	PE1	2	21
ESF1_HUMAN	Q9H501	ESF1 homolog	PE1	3	222
MDR1_HUMAN	P08183	ATP-dependent translocase ABCB1	PE1	1	41
HSPB6_HUMAN	O14558	Heat shock protein beta-6	PE1	4	5
K1C19_HUMAN	P08727	Keratin, type I cytoskeletal 19	PE1	2	21
COASY_HUMAN	Q13057	Bifunctional coenzyme A synthase	PE1	9	1
CAR19_HUMAN	Q96LW7	Caspase recruitment domain-containing protein 19	PE1	2287	121
BCL10_HUMAN	O95999	B-cell lymphoma/leukemia 10	PE1	1	121
MTMR2_HUMAN	Q13614	Myotubularin-related protein 2	PE1	236	47
PO5F1_HUMAN	Q01860	POU domain, class 5, transcription factor 1	PE1	3	100
FOXD3_HUMAN	Q9UJU5	Forkhead box protein D3	PE1	2771	100
TAF1L_HUMAN	Q8IZX4	Transcription initiation factor TFIID subunit 1-like	PE1	3	1
XRCC1_HUMAN	P18887	DNA repair protein XRCC1	PE1	3	29
APTX_HUMAN	Q7Z2E3	Aprataxin	PE1	4	202
NEK3_HUMAN	P51956	Serine/threonine-protein kinase Nek3	PE1	9	4
RFC2_HUMAN	P35250	Replication factor C subunit 2	PE1	3	104
RFC1_HUMAN	P35251	Replication factor C subunit 1	PE1	3	29
RFC4_HUMAN	P35249	Replication factor C subunit 4	PE1	3	104
XRCC4_HUMAN	Q13426	DNA repair protein XRCC4	PE1	3	100
KAT2B_HUMAN	Q92831	Histone acetyltransferase KAT2B	PE1	3	57
SIR2_HUMAN	Q8IXJ6	NAD-dependent protein deacetylase sirtuin-2	PE1	3	7
KAT2A_HUMAN	Q92830	Histone acetyltransferase KAT2A	PE1	3	57
KIF1A_HUMAN	Q12756	Kinesin-like protein KIF1A	PE1	2	11
PNKP_HUMAN	Q96T60	Bifunctional polynucleotide phosphatase/kinase	PE1	4	202
CCR5_HUMAN	P51681	C-C chemokine receptor type 5	PE1	39	43
CXCR4_HUMAN	P61073	C-X-C chemokine receptor type 4	PE1	1	226
CD4_HUMAN	P01730	T-cell surface glycoprotein CD4	PE1	9	160
ADA1A_HUMAN	P35348	Alpha-1A adrenergic receptor	PE1	11	226
BMP1_HUMAN	P13497	Bone morphogenetic protein 1	PE1	18	35
ABR_HUMAN	Q12979	Active breakpoint cluster region-related protein	PE1	4	226
ADA1D_HUMAN	P25100	Alpha-1D adrenergic receptor	PE1	11	226
ADA1B_HUMAN	P35368	Alpha-1B adrenergic receptor	PE1	11	226
EMD_HUMAN	P50402	Emerin	PE1	6	186
ADRB2_HUMAN	P07550	Beta-2 adrenergic receptor	PE1	11	133
EI2BA_HUMAN	Q14232	Translation initiation factor eIF-2B subunit alpha	PE1	90	233
TAF1_HUMAN	P21675	Transcription initiation factor TFIID subunit 1	PE1	3	57
ITB4_HUMAN	P16144	Integrin beta-4	PE1	2	173
KAPCB_HUMAN	P22694	cAMP-dependent protein kinase catalytic subunit beta	PE1	1	59
TISB_HUMAN	Q07352	mRNA decay activator protein ZFP36L1	PE1	15	16
TRIB3_HUMAN	Q96RU7	Tribbles homolog 3	PE1	2	1
ATF5_HUMAN	Q9Y2D1	Cyclic AMP-dependent transcription factor ATF-5	PE1	3	76
TRIB1_HUMAN	Q96RU8	Tribbles homolog 1	PE1	3	141
MP2K1_HUMAN	Q02750	Dual specificity mitogen-activated protein kinase kinase 1	PE1	1	48
MP2K7_HUMAN	O14733	Dual specificity mitogen-activated protein kinase kinase 7	PE1	1	113
CHK1_HUMAN	O14757	Serine/threonine-protein kinase Chk1	PE1	1	15
FAK2_HUMAN	Q14289	Protein-tyrosine kinase 2-beta	PE1	9	4
MK01_HUMAN	P28482	Mitogen-activated protein kinase 1	PE1	1	113
PP2AA_HUMAN	P67775	Serine/threonine-protein phosphatase 2A catalytic subunit alpha isoform	PE1	1	167
MRTFB_HUMAN	Q9ULH7	Myocardin-related transcription factor B	PE1	1	46
MRTFA_HUMAN	Q969V6	Myocardin-related transcription factor A	PE1	3	46
MYCD_HUMAN	Q8IZQ8	Myocardin	PE1	1873	46
CDHR2_HUMAN	Q9BYE9	Cadherin-related family member 2	PE1	183	7
H2AX_HUMAN	P16104	Histone H2AX	PE1	3	29
PMYT1_HUMAN	Q99640	Membrane-associated tyrosine- and threonine-specific cdc2-inhibitory kinase	PE1	5	170
TNFL6_HUMAN	P48023	Tumor necrosis factor ligand superfamily member 6	PE1	1	163
MDC1_HUMAN	Q14676	Mediator of DNA damage checkpoint protein 1	PE1	3	29
[truncated: 14,327 more rows]
